# Supplementary material for: Genome wide association mapping and candidate gene analysis for hundred seed weight in soybean [Glycine max (L.) Merrill]
Source: BMC Genomics. 2019 Aug 14;20:648. doi: 10.1186/s12864-019-6009-2 (PMC6693149; doi:10.1186/s12864-019-6009-2)
Supplement: Supplementary file 1 — Basic genetic parameter statistics for 100-seed weight in the tested soybean population (n = 185). (XLS 16 kb) [file 12864_2019_6009_MOESM1_ESM.xls]

## Sheet: Sheet1
Additional file 1 Basic genetic parameter statistics for 100-seed weight in the tested soybean population (n =185)
Location	Year	Min	Max	Mean	CV (%)a	Skewness	Kurtosis
Shenyang	2015	7.43	36.97	19.77	0.19	0.67	-0.26
	2016	5.67	32.07	20.17	0.18	0.45	-0.61
Gongzhuling	2015	6.11	35.77	19.16	0.2	0.96	-0.35
	2016	7.28	33.22	20.46	0.18	0.66	-0.7
Harbin	2015	2.81	35.7	19.06	0.21	0.7	-0.3
	2016	4.55	35.23	18.72	0.21	0.26	-0.01
	Mean	5.64	34.8	19.6
a Coefficient of variation.
