# Supplementary material for: Genome wide association mapping and candidate gene analysis for hundred seed weight in soybean [Glycine max (L.) Merrill]
Source: BMC Genomics. 2019 Aug 14;20:648. doi: 10.1186/s12864-019-6009-2 (PMC6693149; doi:10.1186/s12864-019-6009-2)
Supplement: Supplementary file 2 — Genes in 100 kbp flanking regions of peak SNP associated with 100-seed weight of soybean. (XLS 51 kb) [file 12864_2019_6009_MOESM2_ESM.xls]

## Sheet: Additional file 2
Additional file 2 Genes in 100 kbp flanking regions of peak SNP associated with 100-seed weight of soybean.
Locus name	Chr.	Gene number	5' position of gene	3' position of gene	Gene annotation
HSW-3-1	3	Glyma.03G191800	40256022	40256744	Integrase-type DNA-binding superfamily protein
	3	Glyma.03G191900	40268421	40269755	Plant protein of unknown function (DUF247)
	3	Glyma.03G192000	40272723	40276353	-
	3	Glyma.03G192100	40291397	40293514	Family of unknown function (DUF662)
	3	Glyma.03G192200	40317539	40321336	growth regulating factor 4
	3	Glyma.03G192300	40321960	40339476	starch branching enzyme 2.2
	3	Glyma.03G192400	40329234	40329437	-
	3	Glyma.03G192500	40342629	40346318	pleiotropic drug resistance 6
	3	Glyma.03G192600	40346535	40352174	pleiotropic drug resistance 6
HSW-4-1	4	Glyma.04G150800	33044100	33046368	FAR1-related sequence 5
	4	Glyma.04G150900	33091239	33106637	Stabilizer of iron transporter SufD / Polynucleotidyl transferase
	4	Glyma.04G151000	33374872	33378024	Homeodomain-like superfamily protein
	4	Glyma.04G151100	33447668	33448468	cytokinin response factor 4
HSW-4-2	4	Glyma.04G151200	33582445	33585345	Leucine-rich repeat protein kinase family protein
	4	Glyma.04G151300	33593002	33594048	-
HSW-5-1	5	Glyma.05G004500	390923	394595	Galactose oxidase/kelch repeat superfamily protein
	5	Glyma.05G004600	398853	402990	Transducin/WD40 repeat-like superfamily protein
	5	Glyma.05G004700	404353	409931	Pre-mRNA cleavage complex II protein family
	5	Glyma.05G004800	417064	417396	-
	5	Glyma.05G004900	428752	433136	sirohydrochlorin ferrochelatase B
	5	Glyma.05G005000	434176	437554	-
	5	Glyma.05G005100	440166	444502	cysteine-rich RLK (RECEPTOR-like protein kinase) 42
	5	Glyma.05G005200	449184	451172	polyribonucleotide nucleotidyltransferase, putative
	5	Glyma.05G005300	459545	471122	Isocitrate/isopropylmalate dehydrogenase family protein
	5	Glyma.05G005400	474367	477602	myb domain protein 118
HSW-5-2	5	Glyma.05G196000	38018002	38019219	magnesium transporter 4
	5	Glyma.05G196100	38025408	38031437	diacylglycerol kinase 2
	5	Glyma.05G196200	38035399	38037684	-
	5	Glyma.05G196300	38053568	38054664	SAUR-like auxin-responsive protein family
	5	Glyma.05G196400	38062130	38068621	Leucine-rich repeat protein kinase family protein
	5	Glyma.05G196500	38071633	38076930	ammonium transporter 2
	5	Glyma.05G196600	38081436	38085776	Protein of unknown function (DUF803)
	5	Glyma.05G196700	38092324	38100286	Protein of unknown function (DUF668)
	5	Glyma.05G196800	38102881	38111409	MAC/Perforin domain-containing protein
HSW-6-1	6	Glyma.06G201600	18552948	18560557	Leucine-rich repeat (LRR) family protein
	6	Glyma.06G201700	18577883	18617874	RNA helicase family protein
	6	Glyma.06G201800	18631314	18635564	-
HSW-6-2	6	Glyma.06G229000	34838735	34839151	ATP synthase subunit C family protein
	6	Glyma.06G229100	34872890	34878617	phosphoesterase
	6	Glyma.06G229200	34919753	34922911	-
HSW-6-3	6	Glyma.06G248600	41943939	41944252	-
	6	Glyma.06G248700	41969612	41972774	Toll-Interleukin-Resistance (TIR) domain family protein
	6	Glyma.06G248800	41998757	42002205	ABC-2 type transporter family protein
	6	Glyma.06G248900	42013055	42015422	NAC (No Apical Meristem) domain transcriptional regulator superfamily protein
	6	Glyma.06G249000	42027293	42033075	-
HSW-8-1	8	Glyma.08G236900	20084182	20089800	S-locus lectin protein kinase family protein
	8	Glyma.08G237000	20106060	20108468	P-loop containing nucleoside triphosphate hydrolases superfamily protein
	8	Glyma.08G237100	20137099	20139815	Protein kinase superfamily protein with octicosapeptide/Phox/ Bem1p domain
	8	Glyma.08G237200	20140030	20147276	Protein kinase superfamily protein with octicosapeptide/Phox/ Bem1p domain
	8	Glyma.08G237300	20155703	20157311	RGA-like 1
	8	Glyma.08G237400	20167907	20173391	short-chain dehydrogenase-reductase B
HSW-8-2	8	Glyma.08G316200	43611374	43617841	endoribonuclease L-PSP family protein
	8	Glyma.08G316300	43620377	43620940	Beta-1,3-N-Acetylglucosaminyltransferase family protein
	8	Glyma.08G316400	43627406	43629637	RING/U-box superfamily protein
	8	Glyma.08G316500	43640330	43646175	calmodulin-domain protein kinase 9
	8	Glyma.08G316600	43649143	43649709	-
	8	Glyma.08G316700	43649737	43651730	Translation initiation factor SUI1 family protein
	8	Glyma.08G316800	43654356	43659922	-
	8	Glyma.08G316900	43661752	43665765	syntaxin of plants 61
	8	Glyma.08G317000	43669997	43675102	NADH:ubiquinone oxidoreductase, 17.2kDa subunit
	8	Glyma.08G317100	43675698	43677901	ATPase, F1 complex, gamma subunit protein
	8	Glyma.08G317200	43683041	43684827	Protein of unknown function, DUF584
	8	Glyma.08G317300	43688939	43691938	myb domain protein 101
	8	Glyma.08G317400	43698290	43703231	NB-ARC domain-containing disease resistance protein
	8	Glyma.08G317500	43703032	43704635	HIS HF
HSW-9-1	9	Glyma.09G103500	19190029	19195215	homogentisate prenyltransferase
	9	Glyma.09G103600	19197686	19201211	calmodulin-binding family protein
	9	Glyma.09G103700	19214413	19217929	RNA polymerase Rpb8
	9	Glyma.09G103800	19256591	19257491	Serine protease inhibitor, potato inhibitor I-type family protein
HSW-10-1	10	Glyma.10G251500	47969725	47971337	thiazole biosynthetic enzyme, chloroplast (ARA6) (THI1) (THI4)
	10	Glyma.10G251600	47973002	47974903	Oligosaccharyltransferase complex/magnesium transporter family protein
	10	Glyma.10G251700	47980543	47982939	xyloglucan endotransglucosylase/hydrolase 8
	10	Glyma.10G251800	47984027	47986808	postsynaptic protein-related
	10	Glyma.10G251900	47988770	47991273	polyubiquitin 10
	10	Glyma.10G252000	47994980	47996671	Ubiquitin-like superfamily protein
	10	Glyma.10G252100	47998005	47999126	Ubiquitin family protein
	10	Glyma.10G252200	48006799	48010531	Chaperone DnaJ-domain superfamily protein
	10	Glyma.10G252300	48012975	48015834	PPDK regulatory protein
	10	Glyma.10G252400	48016484	48020215	-
	10	Glyma.10G252500	48034926	48035710	Late embryogenesis abundant (LEA) hydroxyproline-rich glycoprotein family
	10	Glyma.10G252600	48040037	48040201	-
	10	Glyma.10G252700	48047256	48050564	cysteine-rich RLK (RECEPTOR-like protein kinase) 25
	10	Glyma.10G252800	48053416	48057887	cysteine-rich RLK (RECEPTOR-like protein kinase) 10
	10	Glyma.10G252900	48060421	48062561	cysteine-rich RLK (RECEPTOR-like protein kinase) 25
	10	Glyma.10G253000	48068741	48072310	cysteine-rich RLK (RECEPTOR-like protein kinase) 25
HSW-12-1	12	Glyma.12G083100	6586692	6592302	serine carboxypeptidase-like 51
	12	Glyma.12G083200	6594911	6611472	-
	12	Glyma.12G083300	6617631	6634635	vacuolar protein sorting 41
	12	Glyma.12G083400	6625486	6626810	-
	12	Glyma.12G083500	6649319	6655621	Argonaute family protein
	12	Glyma.12G083600	6657383	6662586	Eukaryotic aspartyl protease family protein
HSW-12-2	12	Glyma.12G109400	10305575	10305742	-
	12	Glyma.12G109500	10308026	10314332	Protein phosphatase 2C family protein
HSW-12-3	12	Glyma.12G145500	19858741	19859199	-
	12	Glyma.12G145600	19859349	19859609	-
	12	Glyma.12G145700	19863870	19864746	-
	12	Glyma.12G145800	19896123	19897388	-
	12	Glyma.12G145900	19906181	19907096	Calcium-binding EF-hand family protein
HSW-12-4	12	Glyma.12G168600	32362927	32363753	homeobox protein 21
	12	Glyma.12G168700	32384067	32384806	homeobox protein 21
	12	Glyma.12G168800	32397292	32401606	DnaJ domain ;Myb-like DNA-binding domain
	12	Glyma.12G168900	32402557	32410220	cleavage and polyadenylation specificity factor 73-I
	12	Glyma.12G169000	32406566	32410149	-
	12	Glyma.12G169100	32417831	32419304	-
	12	Glyma.12G169200	32422652	32426033	-
	12	Glyma.12G169300	32436464	32439994	Seven transmembrane MLO family protein
	12	Glyma.12G169400	32440613	32441734	2Fe-2S ferredoxin-like superfamily protein
	12	Glyma.12G169500	32442724	32443604	2Fe-2S ferredoxin-like superfamily protein
	12	Glyma.12G169600	32445964	32446852	2Fe-2S ferredoxin-like superfamily protein
	12	Glyma.12G169700	32447651	32454124	transmembrane nine 1
HSW-12-5	12	Glyma.12G178000	33738401	33740821	xyloglucan endotransglucosylase/hydrolase 32
	12	Glyma.12G178100	33749695	33752314	Exostosin family protein
	12	Glyma.12G178200	33792838	33794688	Protein of unknown function (DUF1635)
HSW-13-1	13	Glyma.13G030800	10108273	10122777	alternative NAD(P)H dehydrogenase 2
	13	Glyma.13G030900	10137790	10139654	NAC (No Apical Meristem) domain transcriptional regulator superfamily protein
	13	Glyma.13G031000	10144799	10146898	-
	13	Glyma.13G031100	10175650	10176514	RING/U-box superfamily protein
	13	Glyma.13G031200	10179916	10185758	proteasome beta subunit C1
	13	Glyma.13G031300	10193945	10199895	SWITCH/sucrose nonfermenting 3C
HSW-13-2	13	Glyma.13G181700	29485613	29495741	C-terminal domain phosphatase-like 1
	13	Glyma.13G181800	29507919	29516237	WAPL (Wings apart-like protein regulation of heterochromatin) protein
	13	Glyma.13G181900	29517237	29520089	cytochrome P450, family 71, subfamily A, polypeptide 25
	13	Glyma.13G182000	29521578	29523982	alpha/beta-Hydrolases superfamily protein
	13	Glyma.13G182100	29525492	29528281	alpha/beta-Hydrolases superfamily protein
	13	Glyma.13G182200	29529252	29533936	UDP-Glycosyltransferase superfamily protein
	13	Glyma.13G182300	29549075	29549915	-
	13	Glyma.13G182400	29550330	29552899	GPI transamidase component Gpi16 subunit family protein
	13	Glyma.13G182500	29558429	29562741	plus-3 domain-containing protein
	13	Glyma.13G182600	29565815	29573222	proline-rich spliceosome-associated (PSP) family protein
	13	Glyma.13G182700	29582780	29584948	Dof-type zinc finger DNA-binding family protein
HSW-13-3	13	Glyma.13G267800	37045644	37046695	gamma-glutamyl hydrolase 1
	13	Glyma.13G267900	37049135	37051046	gamma-glutamyl hydrolase 3
	13	Glyma.13G268000	37052471	37057810	gamma-glutamyl hydrolase 2
	13	Glyma.13G268100	37059014	37062538	Leucine-rich repeat protein kinase family protein
	13	Glyma.13G268200	37064288	37065220	-
	13	Glyma.13G268300	37065946	37070409	DNA-directed DNA polymerases
	13	Glyma.13G268400	37074068	37076129	-
	13	Glyma.13G268500	37082792	37087335	NHL domain-containing protein
	13	Glyma.13G268600	37091919	37095759	SecY protein transport family protein
	13	Glyma.13G268700	37092240	37092446	-
	13	Glyma.13G268800	37110459	37115779	Plant protein of unknown function (DUF641)
	13	Glyma.13G268900	37120246	37120479	-
	13	Glyma.13G269000	37128405	37133047	RAB GTPase homolog A1B
	13	Glyma.13G269100	37135466	37137784	pathogenesis-related family protein
	13	Glyma.13G269200	37143492	37147716	UDP-Glycosyltransferase superfamily protein
HSW-14-1	14	Glyma.14G012400	931810	938188	oligopeptide transporter 1
	14	Glyma.14G012500	941248	943606	accelerated cell death 2 (ACD2)
	14	Glyma.14G012600	946480	949916	Sec14p-like phosphatidylinositol transfer family protein
	14	Glyma.14G012700	950377	953457	Sucrase/ferredoxin-like family protein
	14	Glyma.14G012800	962290	970810	cellulose synthase like E1
	14	Glyma.14G012900	971984	978686	cellulose synthase like E1
	14	Glyma.14G013000	979943	981598	RPM1-interacting protein 4 (RIN4) family protein
	14	Glyma.14G013100	983795	987274	NOL1/NOP2/sun family protein / antitermination NusB domain-containing protein
	14	Glyma.14G013200	990726	996829	-
	14	Glyma.14G013300	998854	1000800	Concanavalin A-like lectin protein kinase family protein
	14	Glyma.14G013400	1000834	1006471	nicotinate/nicotinamide mononucleotide adenyltransferase
	14	Glyma.14G013500	1009519	1014238	nudix hydrolase homolog 10
	14	Glyma.14G013600	1015115	1016033	-
	14	Glyma.14G013700	1018079	1019337	-
	14	Glyma.14G013800	1023520	1024305	-
	14	Glyma.14G013900	1027501	1029190	-
	14	Glyma.14G014000	1029711	1032256	Pyridoxal-5\'-phosphate-dependent enzyme family protein
HSW-16-1	16	Glyma.16G100800	20087052	20096054	ubiquitin-associated (UBA)/TS-N domain-containing protein
	16	Glyma.16G100900	20098224	20098611	-
	16	Glyma.16G101000	20117527	20121384	-
	16	Glyma.16G101100	20122432	20127891	GPI transamidase component Gpi16 subunit family protein
HSW-16-3	16	Glyma.16G142800	30201467	30210093	BEL1-like homeodomain 2
	16	Glyma.16G142900	30206752	30208538	-
	16	Glyma.16G143000	30228511	30234371	-
	16	Glyma.16G143100	30245352	30261255	nucleic acid binding;sequence-specific DNA binding transcription factors;zinc ion binding
	16	Glyma.16G143200	30273151	30278680	Protein of unknown function, DUF547
	16	Glyma.16G143300	30280399	30280923	CAP (Cysteine-rich secretory proteins, Antigen 5, and Pathogenesis-related 1 protein) superfamily protein
HSW-17-1	17	Glyma.17G012400	960668	962822	endonuclease/exonuclease/phosphatase family protein
	17	Glyma.17G012500	965810	969000	O-Glycosyl hydrolases family 17 protein
	17	Glyma.17G012600	970004	977758	arogenate dehydratase 1
	17	Glyma.17G012700	981116	983338	uridine 5\'-monophosphate synthase / UMP synthase (PYRE-F) (UMPS)
	17	Glyma.17G012800	984395	987132	Ankyrin repeat family protein
	17	Glyma.17G012900	989141	991370	ankyrin repeat family protein
	17	Glyma.17G013000	992098	994550	Ubiquitin-like superfamily protein
	17	Glyma.17G013100	992970	993470	-
	17	Glyma.17G013200	1002915	1009343	Galactosyltransferase family protein
	17	Glyma.17G013300	1013849	1016359	Protein of unknown function, DUF584
	17	Glyma.17G013400	1021469	1024766	-
	17	Glyma.17G013500	1026748	1031482	Met-10+ like family protein / kelch repeat-containing protein
	17	Glyma.17G013600	1034538	1036967	Peroxidase superfamily protein
	17	Glyma.17G013700	1039517	1043898	-
	17	Glyma.17G013800	1047240	1051830	calcium-dependent protein kinase 21
HSW-17-2	17	Glyma.17G178200	19281168	19281743	LOB domain-containing protein 10
	17	Glyma.17G178300	19289800	19295611	gibberellin 2-oxidase 8
	17	Glyma.17G178400	19317156	19318012	PIF1 helicase
	17	Glyma.17G178500	19324290	19328714	Homeodomain-like superfamily protein
HSW-17-3	17	Glyma.17G194700	29313827	29318631	sequence-specific DNA binding transcription factors
	17	Glyma.17G194800	29345918	29353027	-
HSW-18-1	18	Glyma.18G149800	27047632	27052765	E3 Ubiquitin ligase family protein
HSW-18-2	18	Glyma.18G281700	56264735	56272703	Cysteine proteinases superfamily protein
	18	Glyma.18G281800	56277508	56281665	Homeodomain-like superfamily protein
	18	Glyma.18G281900	56285101	56285349	-
	18	Glyma.18G282000	56284904	56294543	ARF GTPase-activating protein
	18	Glyma.18G282100	56297226	56300254	Protein kinase superfamily protein
	18	Glyma.18G282200	56302289	56306074	serine carboxypeptidase-like 45
	18	Glyma.18G282300	56314597	56321592	C-terminal domain phosphatase-like 3
	18	Glyma.18G282400	56323046	56324310	Sterile alpha motif (SAM) domain-containing protein
	18	Glyma.18G282500	56330046	56339511	RING finger protein
	18	Glyma.18G282600	56353572	56355551	Disease resistance-responsive (dirigent-like protein) family protein
	18	Glyma.18G282700	56360395	56373654	trithorax-like protein 2
HSW-19-1	19	Glyma.19G113700	36843471	36853819	ankyrin repeat family protein / regulator of chromosome condensation (RCC1) family protein
	19	Glyma.19G113800	36858393	36860074	-
	19	Glyma.19G113900	36864098	36866094	Abscisic acid-responsive (TB2/DP1, HVA22) family protein
	19	Glyma.19G114000	36873249	36876349	RNA binding (RRM/RBD/RNP motifs) family protein
	19	Glyma.19G114100	36886564	36890021	LEM3 (ligand-effect modulator 3) family protein / CDC50 family protein
HSW-20-3	20	Glyma.20G110900	35311096	35312894	F1F0-ATPase inhibitor protein, putative
	20	Glyma.20G111000	35315630	35319063	fatty acid desaturase 2
	20	Glyma.20G111100	35320502	35324429	vesicle-associated membrane protein 727
	20	Glyma.20G111200	35325497	35332549	clathrin adaptor complexes medium subunit family protein
	20	Glyma.20G111300	35344350	35346466	-
	20	Glyma.20G111400	35352026	35352262	-
	20	Glyma.20G111500	35352885	35354998	Polynucleotidyl transferase, ribonuclease H-like superfamily protein
	20	Glyma.20G111600	35355540	35357626	-
	20	Glyma.20G111700	35359372	35360998	Nucleic acid-binding, OB-fold-like protein
	20	Glyma.20G111800	35365884	35368136	Duplicated homeodomain-like superfamily protein
	20	Glyma.20G111900	35396205	35400722	cationic amino acid transporter 7
	20	Glyma.20G112000	35406948	35408194	-
HSW-20-4	20	Glyma.20G139300	37848666	37852389	cysteine-rich RLK (RECEPTOR-like protein kinase) 25
	20	Glyma.20G139400	37856542	37864327	cysteine-rich RLK (RECEPTOR-like protein kinase) 25
	20	Glyma.20G139500	37867116	37871482	cysteine-rich RLK (RECEPTOR-like protein kinase) 25
	20	Glyma.20G139600	37877117	37882334	cysteine-rich RLK (RECEPTOR-like protein kinase) 25
	20	Glyma.20G139700	37883560	37888245	cysteine-rich RLK (RECEPTOR-like protein kinase) 25
	20	Glyma.20G139800	37889121	37892103	cysteine-rich RLK (RECEPTOR-like protein kinase) 10
	20	Glyma.20G139900	37895090	37899399	cysteine-rich RLK (RECEPTOR-like protein kinase) 10
	20	Glyma.20G140000	37900560	37902397	cysteine-rich RLK (RECEPTOR-like protein kinase) 25
	20	Glyma.20G140100	37902826	37906508	cysteine-rich RLK (RECEPTOR-like protein kinase) 25
	20	Glyma.20G140200	37908651	37912452	cysteine-rich RLK (RECEPTOR-like protein kinase) 25
	20	Glyma.20G140300	37912848	37915104	cysteine-rich RLK (RECEPTOR-like protein kinase) 25
	20	Glyma.20G140400	37919700	37923403	cysteine-rich RLK (RECEPTOR-like protein kinase) 25
	20	Glyma.20G140500	37926391	37930001	cysteine-rich RLK (RECEPTOR-like protein kinase) 10
	20	Glyma.20G140600	37938083	37942558	cysteine-rich RLK (RECEPTOR-like protein kinase) 25
	20	Glyma.20G140700	37943443	37946935	cysteine-rich RLK (RECEPTOR-like protein kinase) 25
