# Supplementary material for: Genome wide association mapping and candidate gene analysis for hundred seed weight in soybean [Glycine max (L.) Merrill]
Source: BMC Genomics. 2019 Aug 14;20:648. doi: 10.1186/s12864-019-6009-2 (PMC6693149; doi:10.1186/s12864-019-6009-2)
Supplement: Supplementary file 3 — Gene-based association study on 100-seed weight of soybean with 281 candidate genes. (XLS 35 kb) [file 12864_2019_6009_MOESM3_ESM.xls]

## Sheet: Additional file 3
Additional file 3 Gene-based association study on 100-seed weight of soybean with 281 candidate genes
QTN	Environment	Marker	Chr.	P value	Gene	Variation region	position
HSW-3-1	at Shenyang in 2015	Gm03-40326562	3	7.76362e-05	Glyma.03G192300	nonsynonymous SNV	40326562
	at Shengyang in 2016	Gm03-40326562	3	0.000295595	Glyma.03G192300	nonsynonymous SNV	40326562
	at Gongzhuling in 2016	Gm03-40326562	3	0.00354597	Glyma.03G192300	nonsynonymous SNV	40326562
HSW-5-1	at Gongzhuling in 2016	Gm05-448232	5	0.000769812	Glyma.05G005200	downstream	448232
	at Harbin in 2015	Gm05-448232	5	0.00207595	Glyma.05G005200	downstream	448232
	at Harbin in 2016	Gm05-448232	5	0.00404077	Glyma.05G005200	downstream	448232
HSW-5-2	at Gongzhuling in 2015	Gm05-38028872	5	0.00367872	Glyma.05G196100	intronic	38028872
	at Gongzhuling in 2016	Gm05-38028872	5	0.00480228	Glyma.05G196100	intronic	38028872
	at Shenyang in 2015	Gm05-38029468	5	0.00465008	Glyma.05G196100	intronic	38029468
	at Shenyang in 2016	Gm05-38029468	5	0.00487119	Glyma.05G196100	intronic	38029468
	at Shenyang in 2015	Gm05-38035136	5	0.00112262	Glyma.05G196200	downstream	38035136
	at Shenyang in 2016	Gm05-38035136	5	0.00355436	Glyma.05G196200	downstream	38035136
	at Shenyang in 2016	Gm05-38054891	5	0.00083156	Glyma.05G196300	upstream	38054891
	at Harbin in 2016	Gm05-38054891	5	0.00138042	Glyma.05G196300	upstream	38054891
	at Shenyang in 2015	Gm05-38054891	5	0.00295008	Glyma.05G196300	upstream	38054891
	at Harbin in 2015	Gm05-38054891	5	0.00443893	Glyma.05G196300	upstream	38054891
	at Shengyang in 2016	Gm05-38054898	5	0.00083156	Glyma.05G196300	upstream	38054898
	at Harbin in 2016	Gm05-38054898	5	0.00138042	Glyma.05G196300	upstream	38054898
	at Shenyang in 2015	Gm05-38054898	5	0.00295008	Glyma.05G196300	upstream	38054898
	at Harbin in 2015	Gm05-38054898	5	0.00443893	Glyma.05G196300	upstream	38054898
HSW-12-1	at Harbin in 2016	Gm12-6649167	12	0.0022772	Glyma.12G083500	upstream	6649167
	at Harbin in 2015	Gm12-6649167	12	0.00341697	Glyma.12G083500	upstream	6649167
	at Harbin in 2016	Gm12-6649172	12	0.0022772	Glyma.12G083500	upstream	6649172
	at Harbin in 2015	Gm12-6649172	12	0.00341697	Glyma.12G083500	upstream	6649172
	at Harbin in 2016	Gm12-6649503	12	0.00468273	Glyma.12G083500	UTR5	6649503
	at Harbin in 2016	Gm12-6651736	12	0.00294212	Glyma.12G083500	intronic	6651736
	at Harbin in 2016	Gm12-6651903	12	0.00266039	Glyma.12G083500	intronic	6651903
	at Harbin in 2016	Gm12-6653095	12	0.000628828	Glyma.12G083500	synonymous SNV	6653095
	at Harbin in 2015	Gm12-6653095	12	0.00148952	Glyma.12G083500	synonymous SNV	6653095
	at Harbin in 2016	Gm12-6653367	12	0.00382031	Glyma.12G083500	nonsynonymous SNV	6653367
	at Harbin in 2016	Gm12-6654167	12	0.00483566	Glyma.12G083500	nonsynonymous SNV	6654167
	at Harbin in 2016	Gm12-6655395	12	0.00278225	Glyma.12G083500	UTR3	6655395
	at Harbin in 2016	Gm12-6656294	12	0.00114569	Glyma.12G083500	downstream	6656294
	at Harbin in 2015	Gm12-6656294	12	0.00188329	Glyma.12G083500	downstream	6656294
	at Shenyang in 2015	Gm13-29551094	13	0.00362834	Glyma.13G182400	nonsynonymous SNV	29551094
HSW-13-2	at Harbin in 2015	Gm13-29551094	13	0.00453797	Glyma.13G182400	nonsynonymous SNV	29551094
	at Harbin in 2015	Gm13-29553107	13	0.00246675	Glyma.13G182400	upstream	29553107
	at Harbin in 2015	Gm13-29553156	13	0.00315715	Glyma.13G182400	upstream	29553156
	at Harbin in 2016	Gm13-29566098	13	0.00031038	Glyma.13G182600	intronic	29566098
	at Harbin in 2015	Gm13-29566098	13	0.000392161	Glyma.13G182600	intronic	29566098
	at Shenyang in 2016	Gm13-29566098	13	0.00141092	Glyma.13G182600	intronic	29566098
	at Gongzhuling in 2016	Gm13-29566098	13	0.00181143	Glyma.13G182600	intronic	29566098
	at Shenyang in 2015	Gm13-29566098	13	0.00312944	Glyma.13G182600	intronic	29566098
	at Gongzhuling in 2015	Gm13-29566098	13	0.00362295	Glyma.13G182600	intronic	29566098
	at Gongzhuling in 2016	Gm13-29566594	13	0.00196982	Glyma.13G182600	intronic	29566594
	at Gongzhuling in 2015	Gm13-29566594	13	0.0036393	Glyma.13G182600	intronic	29566594
	at Gongzhuling in 2016	Gm13-29568097	13	0.00239983	Glyma.13G182600	intronic	29568097
	at Shenyang in 2016	Gm13-29569763	13	0.00303569	Glyma.13G182600	intronic	29569763
	at Harbin in 2015	Gm13-29569763	13	0.00386932	Glyma.13G182600	intronic	29569763
	at Gongzhuling in 2016	Gm13-29572915	13	0.00190283	Glyma.13G182600	UTR3	29572915
	at Gongzhuling in 2015	Gm13-29572915	13	0.00303459	Glyma.13G182600	UTR3	29572915
	at Harbin in 2015	Gm13-29572960	13	0.00206682	Glyma.13G182600	UTR3	29572960
	at Harbin in 2016	Gm13-29572960	13	0.0042498	Glyma.13G182600	UTR3	29572960
	at Gongzhuling in 2016	Gm13-29573113	13	0.00409426	Glyma.13G182600	UTR3	29573113
HSW-17-2	at Gongzhuling in 2015	Gm17-19289999	17	0.000848713	Glyma.17G178300	nonsynonymous SNV	19289999
	at Gongzhuling in 2016	Gm17-19289999	17	0.00108189	Glyma.17G178300	nonsynonymous SNV	19289999
	at Shenyang in 2015	Gm17-19289999	17	0.00466863	Glyma.17G178300	nonsynonymous SNV	19289999
	at Shenyang in 2016	Gm17-19289999	17	0.00486992	Glyma.17G178300	nonsynonymous SNV	19289999
	at Shenyang in 2015	Gm17-19291438	17	0.00115859	Glyma.17G178300	intronic	19291438
	at Shenyang in 2016	Gm17-19291438	17	0.00120035	Glyma.17G178300	intronic	19291438
	at Gongzhuling in 2015	Gm17-19291438	17	0.00128887	Glyma.17G178300	intronic	19291438
	at Gongzhuling in 2016	Gm17-19291438	17	0.00216931	Glyma.17G178300	intronic	19291438
	at Harbin in 2016	Gm17-19291438	17	0.00357728	Glyma.17G178300	intronic	19291438
	at Harbin in 2015	Gm17-19296054	17	0.00357749	Glyma.17G178300	upstream	19296054
	at Gongzhuling in 2016	Gm17-19296054	17	0.00369505	Glyma.17G178300	upstream	19296054
	at Gongzhuling in 2015	Gm17-19296324	17	0.00359057	Glyma.17G178300	upstream	19296324
	at Gongzhuling in 2015	Gm17-19316237	17	0.0015053	Glyma.17G178400	downstream	19316237
	at Gongzhuling in 2016	Gm17-19316237	17	0.00302794	Glyma.17G178400	downstream	19316237
HSW-18-2	at Harbin in 2015	Gm18-56297672	18	0.00160348	Glyma.18G282100	UTR5	56297672
	at Shenyang in 2016	Gm18-56297672	18	0.00226327	Glyma.18G282100	UTR5	56297672
	at Harbin in 2016	Gm18-56297672	18	0.00337672	Glyma.18G282100	UTR5	56297672
	at Shenyang in 2016	Gm18-56300373	18	0.00430842	Glyma.18G282100	downstream	56300373
	at Harbin in 2015	Gm18-56301432	18	0.00421408	Glyma.18G282200	downstream	56301432
	at Shenyang in 2016	Gm18-56301432	18	0.00440573	Glyma.18G282200	downstream	56301432
	at Shenyang in 2016	Gm18-56304863	18	0.00433662	Glyma.18G282200	intronic	56304863
	at Shenyang in 2016	Gm18-56305957	18	0.000939877	Glyma.18G282200	UTR5	56305957
	at Harbin in 2015	Gm18-56305957	18	0.00186836	Glyma.18G282200	UTR5	56305957
	at Shenyang in 2016	Gm18-56306367	18	0.00213586	Glyma.18G282200	upstream	56306367
	at Harbin in 2015	Gm18-56306367	18	0.00409262	Glyma.18G282200	upstream	56306367
HSW-20-3	at Shenyang in 2016	Gm20-35318949	20	0.00290579	Glyma.20G111000	UTR3	35318949
	at Harbin in 2015	Gm20-35318949	20	0.00450342	Glyma.20G111000	UTR3	35318949
	at Harbin in 2015	Gm20-35319087	20	0.00221453	Glyma.20G111000	downstream	35319087
	at Harbin in 2016	Gm20-35319087	20	0.00434314	Glyma.20G111000	downstream	35319087
	at Shenyang in 2016	Gm20-35319087	20	0.00438687	Glyma.20G111000	downstream	35319087
	at Harbin in 2016	Gm20-35322707	20	0.00150491	Glyma.20G111100	intronic	35322707
	at Harbin in 2015	Gm20-35322707	20	0.00304158	Glyma.20G111100	intronic	35322707
	at Gongzhuling in 2016	Gm20-35322707	20	0.00479925	Glyma.20G111100	intronic	35322707
HSW-20-4	at Harbin in 2015	Gm20-37880441	20	0.000176362	Glyma.20G139600	intronic	37880441
	at Shenyang in 2016	Gm20-37880441	20	0.000361764	Glyma.20G139600	intronic	37880441
	at Harbin in 2016	Gm20-37880441	20	0.00141122	Glyma.20G139600	intronic	37880441
	at Shenyang in 2015	Gm20-37880441	20	0.00445138	Glyma.20G139600	intronic	37880441
	at Harbin in 2015	Gm20-37880980	20	0.0036309	Glyma.20G139600	intronic	37880980
	at Harbin in 2015	Gm20-37881129	20	0.00199277	Glyma.20G139600	nonsynonymous SNV	37881129
	at Shenyang in 2016	Gm20-37881129	20	0.00478235	Glyma.20G139600	nonsynonymous SNV	37881129
	at Harbin in 2015	Gm20-37911998	20	0.00191611	Glyma.20G140200	nonsynonymous SNV	37911998
	at Shenyang in 2016	Gm20-37911998	20	0.00220275	Glyma.20G140200	nonsynonymous SNV	37911998
	at Harbin in 2015	Gm20-37914734	20	0.00311106	Glyma.20G140300	UTR3	37914734
	at Harbin in 2015	Gm20-37921693	20	0.00210049	Glyma.20G140400	intronic	37921693
	at Harbin in 2015	Gm20-37922422	20	0.00464405	Glyma.20G140400	intronic	37922422
	at Harbin in 2015	Gm20-37924036	20	0.00215746	Glyma.20G140400	upstream	37924036
	at Shenyang in 2016	Gm20-37924036	20	0.00367029	Glyma.20G140400	upstream	37924036
	at Harbin in 2015	Gm20-37924232	20	0.00122302	Glyma.20G140400	upstream	37924232
	at Shenyang in 2016	Gm20-37924402	20	0.00160928	Glyma.20G140400	upstream	37924402
	at Harbin in 2015	Gm20-37924402	20	0.0040484	Glyma.20G140400	upstream	37924402
