# Supplementary material for: Genome wide association mapping and candidate gene analysis for hundred seed weight in soybean [Glycine max (L.) Merrill]
Source: BMC Genomics. 2019 Aug 14;20:648. doi: 10.1186/s12864-019-6009-2 (PMC6693149; doi:10.1186/s12864-019-6009-2)
Supplement: Supplementary file 4 — The information of soybean association panel. (XLSX 16 kb) [file 12864_2019_6009_MOESM4_ESM.xlsx]

## Sheet: Sheet1
Additional file 4 The information of soybean association panel.
Name	Country	Latitude (°N)	Longitude (°W)	Type of accessions	Maturity group
4yellow	China	48.29	128.08	Landrace	0
Duomala	Yugoslavia	46.3	14.3	Landrace	00
MD9	China	44.49	111.695	Elite variety	00
MD21	China	44.49	111.695	Elite variety	00
MD14	China	44.49	111.695	Elite variety	00
HJ423	China	44.49	111.695	Elite Line	0
HJ04-528	China	44.49	111.695	Elite Line	00
HJ03-286	China	44.49	111.695	Elite Line	00
Aika166	Rumania	44.23	26.1	Landrace	I
N989445A	America	43.4	79.25	Elite Line	I
Maple Arrow	Canada	43.4	79.25	Elite variety	00
Lonqan	China	48.29	128.08	Landrace	000
L-79	Canada	43.4	79.25	Landrace	0
L-10	Canada	43.4	79.25	Elite Line	I
Electron	Canada	43.4	79.25	Landrace	I
DN L-13	Canada	43.4	79.25	Elite Line	0
Bayfield	Canada	43.4	79.25	Landrace	0
760	Canada	43.4	79.25	Elite Line	I
Ken23	China	48.29	128.08	Elite variety	00
297	Canada	43.4	79.25	Elite Line	I
V111-4	China	43.35	126.285	Elite Line	II
TN13	China	43.35	126.285	Elite variety	II
TJ4	China	43.35	126.285	Elite variety	II
JN21	China	43.35	126.285	Elite variety	II
JN20	China	43.35	126.285	Elite variety	II
HF52	China	48.29	128.08	Elite variety	0
HF50	China	48.29	128.08	Elite variety	0
JLcaha	China	43.35	126.285	Landrace	II
JL47	China	43.35	126.285	Elite variety	II
JL30	China	43.35	126.285	Elite variety	II
J94	China	43.35	126.285	Elite variety	II
J89	China	43.35	126.285	Elite variety	II
J100	China	43.35	126.285	Elite variety	II
HYoutai	China	43.35	126.285	Landrace	II
Heimodou	China	43.35	126.285	Landrace	II
Gonye04-141	China	43.35	126.285	Elite Line	II
Fendiyellow	China	43.35	126.285	Landrace	I
DY2004-5	China	43.35	126.285	Elite Line	II
Douludou	China	43.35	126.285	Landrace	II
Cse	China	43.35	126.285	Landrace	II
Cmoshi	China	43.35	126.285	Landrace	II
HF47	China	48.29	128.08	Elite variety	0
HF45	China	48.29	128.08	Elite variety	0
HF37	China	48.29	128.08	Elite variety	00
HF35	China	48.29	128.08	Elite variety	00
HF29	China	48.29	128.08	Elite variety	00
HF25	China	48.29	128.08	Elite variety	0
HF11	China	48.29	128.08	Elite variety	00
Heinong33	China	48.29	128.08	Elite variety	0
Heilongjiang41	China	48.29	128.08	Elite variety	0
Heihehangdou	China	48.29	128.08	Landrace	00
Harvest10	China	48.29	128.08	Elite variety	00
H05-991	China	48.29	128.08	Elite Line	00
DN56	China	48.29	128.08	Elite variety	0
DN49	China	48.29	128.08	Elite variety	00
DN48	China	48.29	128.08	Elite variety	0
Ken18	China	48.29	128.08	Elite variety	0
Ken15	China	48.29	128.08	Elite variety	0
Ken14	China	48.29	128.08	Elite variety	0
KB1	China	48.29	128.08	Elite variety	000
K30	China	48.29	128.08	Elite variety	0
K29	China	48.29	128.08	Elite variety	0
K22	China	48.29	128.08	Elite variety	0
K04-8579	China	48.29	128.08	Elite Line	0
Jishanpu	China	48.29	128.08	Landrace	00
HN55	China	48.29	128.08	Elite variety	00
H05-31	China	48.29	128.08	Elite Line	00
Boige du	Germany	52.31	13.2	Landrace	000
HH45	China	48.29	128.08	Elite variety	00
HH38	China	48.29	128.08	Elite variety	00
HH18	China	48.29	128.08	Elite variety	00
DN47	China	48.29	128.08	Elite variety	00
DN44	China	48.29	128.08	Elite variety	00
HF55	China	48.29	128.08	Elite variety	0
BF9	China	48.29	128.08	Elite variety	0
BD16	China	48.29	128.08	Elite variety	00
BD14	China	48.29	128.08	Elite variety	000
Dunajika	Russia	61.5	98	Landrace	000
Heersong2	Ukraine	50.28	30.29	Landrace	000
Big black	China	36.225	118.31	Landrace	I
Yapiche	China	48.29	128.08	Landrace	000
HH48	China	48.29	128.08	Elite variety	00
B1361	China	48.29	128.08	Elite Line	000
DN07-909	China	48.29	128.08	Elite Line	00
Chamoshidou	China	43.35	126.285	Landrace	II
H04-1824	China	48.29	128.08	Elite Line	00
FZmoshidou	China	48.29	128.08	Landrace	00
LP03-11	China	48.29	128.08	Elite Line	0
SH10	China	48.29	128.08	Elite variety	0
S30	China	48.29	128.08	Elite variety	00
S29	China	48.29	128.08	Elite variety	00
Harosoy	America	35.8	78.8	Elite variety	0
Keburi	Japan	35.41	139.44	Elite variety	III
Yanbojin	China	48.29	128.08	Landrace	000
Xian3	China	48.29	128.08	Elite variety	0
Xian2	China	48.29	128.08	Elite variety	0
Suinong8	China	48.29	128.08	Elite variety	0
Suinong4	China	48.29	128.08	Elite variety	0
Sui20	China	48.29	128.08	Elite variety	0
SN25	China	48.29	128.08	Elite variety	0
S28	China	48.29	128.08	Elite variety	0
S05-7304	China	48.29	128.08	Elite Line	00
S04-6018	China	48.29	128.08	Elite Line	00
S04-5804	China	48.29	128.08	Elite Line	00
S03-3952	China	48.29	128.08	Elite Line	00
S03-3046	China	48.29	128.08	Elite Line	0
SN14	China	48.29	128.08	Elite variety	00
Bmoshi	China	43.35	126.285	Landrace	II
Williams82	America	41.83	92.905	Elite variety	III
Conrad	America	41.83	92.905	Elite variety	0
Charleston	America	41.83	92.905	Elite variety	III
Amsoy	America	41.83	92.905	Elite variety	I
Nova	Italy	41.54	12.3	Landrace	I
Tiefeng31	China	40.845	121.995	Elite variety	III
TF8	China	40.845	121.995	Elite variety	III
Tejia	China	40.845	121.995	Landrace	I
TD58	China	40.845	121.995	Elite variety	II
TD54	China	40.845	121.995	Elite variety	II
TD52	China	40.845	121.995	Elite variety	II
TD51	China	40.845	121.995	Elite variety	II
TD50	China	40.845	121.995	Elite variety	II
LN2	China	40.845	121.995	Elite variety	II
LD3	China	40.845	121.995	Elite variety	I
LD23	China	40.845	121.995	Elite variety	III
Laoxan1	China	40.845	121.995	Elite variety	III
L98072	China	40.845	121.995	Elite Line	III
JZ4	China	40.845	121.995	Elite variety	III
JD33	China	40.845	121.995	Elite variety	III
Hangbaodou	China	40.845	121.995	Landrace	III
Baiqidou	China	40.845	121.995	Landrace	III
60hanchang	China	40.845	121.995	Landrace	I
Peking	America	40.42	74	Landrace	I
ZJ4033	China	40.145	116.275	Elite Line	III
Zhonghuang35	China	40.145	116.275	Elite variety	III
Zhong95-5388	China	40.145	116.275	Elite Line	III
Zhong20	China	40.145	116.275	Elite variety	III
Zhong03-5373	China	40.145	116.275	Elite Line	III
Z6	China	40.145	116.275	Elite variety	III
Z35	China	40.145	116.275	Elite variety	III
Z30	China	40.145	116.275	Elite variety	III
Z27	China	40.145	116.275	Elite variety	II
Z10	China	40.145	116.275	Elite variety	III
Z03-5334	China	40.145	116.275	Elite Line	III
Z03-5179	China	40.145	116.275	Elite Line	I
Z00-683	China	40.145	116.275	Elite Line	III
KX3	China	40.145	116.275	Landrace	II
Early18	China	40.145	116.275	Elite variety	000
Fenshou6	China	48.29	128.08	Elite variety	000
Dongnong8004	China	48.29	128.08	Elite Line	00
HN51	China	48.29	128.08	Elite variety	00
HN48	China	48.29	128.08	Elite variety	0
HN44	China	48.29	128.08	Elite variety	0
B4834	China	48.29	128.08	Elite Line	000
B1873	China	48.29	128.08	Elite Line	000
B1484	China	48.29	128.08	Elite Line	000
Stone	China	39.19	116.285	Landrace	II
Star4	China	39.19	116.285	Elite variety	II
DN93046	China	48.29	128.08	Elite Line	0
DN43	China	48.29	128.08	Elite variety	0
SN1	China	48.29	128.08	Elite variety	00
DN594	China	48.29	128.08	Elite Line	0
Qiandou5	China	39.19	116.285	Elite variety	III
Mutant446	China	39.19	116.285	Elite Line	III
Jin13	China	39.19	116.285	Elite variety	II
DN42	China	48.29	128.08	Elite variety	0
DN163	China	48.29	128.08	Elite line	00
DN1068	China	48.29	128.08	Elite Line	0
S02-339	China	48.29	128.08	Elite Line	00
Qhei	China	48.29	128.08	Landrace	0
HN37	China	48.29	128.08	Elite variety	0
HJ4403	China	48.29	128.08	Elite Line	000
Jidou9	China	39.19	116.285	Elite variety	II
JD12	China	39.19	116.285	Elite variety	III
J17	China	39.19	116.285	Elite variety	III
NF15	China	48.29	128.08	Elite variety	00
Small seed9	China	48.29	128.08	Landrace	0
HJ2	China	48.29	128.08	Elite variety	000
NF11	China	48.29	128.08	Elite variety	00
MF1	China	48.29	128.08	Elite variety	00
J06B7	China	39.19	116.285	Elite Line	III
Datenhei	China	39.19	116.285	Landrace	III
Cdou1	China	37.34	84.79	Elite Line	III
Small Moshi	China	48.29	128.08	Landrace	0
Cateye	China	37.34	100.295	Landrace	III
LX1	China	48.29	128.08	Elite variety	0
