# Supplementary material for: Genome wide association mapping and candidate gene analysis for hundred seed weight in soybean [Glycine max (L.) Merrill]
Source: BMC Genomics. 2019 Aug 14;20:648. doi: 10.1186/s12864-019-6009-2 (PMC6693149; doi:10.1186/s12864-019-6009-2)
Supplement: Supplementary file 5 — SNP data of 185 soybean accessions for GWAS. (XLSX 1490 kb) [file 12864_2019_6009_MOESM5_ESM.xlsx]

## Sheet: Sheet1
SNP locus	alleles	chromosome	position	HN51	HF52	HF47	HF50	Ken15	Ken18	Ken14	Xian2	HN48	DN163	DN49	Hangbaodou	HN37	HF25	Heihehangdou	SN14	BF9	FZmoshidou	60hanchang	Fenshou6	NF11	DN47	HN44	DN42	Jishanpu	Heimodou	Douludou	Ken23	HH45	HH38	HH48	DN93046	DN48	SH10	DN594	Dongnong8004	DN1068	DN43	Xian3	Small Moshi	Yanbojin	JL30	JLcaha	Gonye04-141	Chamoshidou	TJ4
rs25953	C/A	1	25953	C	A	C	C	C	C	C	C	C	C	C	C	C	C	C	C	C	C	C	C	C	C	C	C	C	C	C	C	C	C	C	C	C	C	C	C	C	C	C	A	C	C	C	C	A	C
rs26298	G/T	1	26298	G	G	G	G	G	G	T	G	G	G	G	T	G	G	G	G	G	G	G	G	G	G	T	G	G	T	G	G	G	G	G	G	G	G	G	G	G	G	G	T	G	G	G	G	T	G
rs32323	C/G	1	32323	G	C	C	C	C	C	G	C	C	C	C	C	C	C	G	C	C	C	C	C	C	C	C	C	C	G	C	C	C	G	C	C	C	G	C	G	G	C	C	G	C	C	C	C	C	G
rs54502	C/M	1	54502	C	C	C	C	C	C	A	C	C	C	C	C	C	C	C	M	M	C	C	C	C	C	C	C	C	C	A	C	C	M	C	C	C	M	C	C	C	C	C	C	C	C	C	C	C	C
rs83640	G/T	1	83640	G	G	G	G	G	G	T	G	G	G	G	G	G	G	T	G	G	G	G	G	G	G	G	G	G	T	G	G	G	T	G	G	G	T	G	T	G	G	G	T	G	G	G	G	G	T
rs111652	C/A	1	111652	C	C	C	A	C	C	C	C	A	C	C	C	C	C	C	C	C	C	A	C	C	C	C	C	C	C	C	C	C	C	C	A	A	C	C	C	C	C	A	C	C	C	A	C	C	C
rs121891	G/A	1	121891	A	G	G	G	G	G	A	G	G	G	G	G	G	G	A	G	G	G	G	R	G	G	G	G	G	A	G	G	G	A	G	G	G	A	G	A	G	G	G	A	G	G	G	G	G	A
rs235065	A/G	1	235065	G	A	A	A	A	A	G	A	A	A	A	A	A	A	G	A	A	A	A	A	A	A	A	A	A	G	A	A	A	G	A	A	A	G	A	G	G	A	A	G	A	A	A	G	A	G
rs240458	C/A	1	240458	C	C	C	C	C	C	A	C	C	C	C	C	C	C	A	M	A	C	C	C	C	C	C	C	C	C	C	C	C	A	A	C	C	C	C	C	C	A	C	C	C	C	C	C	C	A
rs246517	G/T	1	246517	G	T	G	T	T	G	G	G	T	T	G	G	G	G	G	G	G	T	T	G	T	G	G	G	G	G	G	G	G	G	T	G	G	G	G	G	G	G	T	G	G	T	T	T	G	G
rs260693	G/A	1	260693	G	G	G	G	G	G	G	G	A	G	G	G	G	G	A	G	G	G	G	G	G	G	G	G	G	A	G	G	G	G	G	G	G	G	G	G	G	G	G	G	G	A	G	A	G	G
rs270493	G/T	1	270493	G	G	G	G	T	G	G	G	G	G	G	T	G	G	G	G	G	G	G	G	G	G	G	G	G	G	G	G	G	G	G	G	T	T	G	G	G	G	T	G	G	G	G	G	G	G
rs293567	G/A	1	293567	G	A	G	A	G	G	G	G	G	G	G	G	G	G	G	G	G	G	G	G	G	G	G	A	G	G	G	G	G	A	G	G	G	G	G	G	G	G	G	A	G	G	A	G	A	G
rs295814	C/A	1	295814	C	C	C	A	A	C	A	C	C	C	C	A	A	A	C	C	C	C	C	C	C	C	C	A	C	A	C	A	C	C	C	C	C	A	C	C	C	C	C	C	C	A	C	C	C	M
rs296670	A/C	1	296670	A	C	A	A	C	A	A	A	A	C	C	C	C	A	A	C	C	A	A	C	C	C	C	A	C	A	C	A	C	A	C	C	A	A	C	A	A	C	A	A	C	A	A	A	A	A
rs342798	T/A	1	342798	A	T	T	T	T	A	A	T	A	T	T	T	T	T	T	T	T	T	T	T	T	T	T	T	T	A	T	T	T	A	T	T	A	A	T	T	T	T	T	A	T	T	T	A	T	A
rs431777	G/A	1	431777	G	A	G	G	A	G	G	R	G	A	A	A	A	G	G	G	A	G	G	A	A	A	A	G	A	A	A	G	A	G	A	A	G	G	A	A	R	A	G	G	A	G	G	A	G	G
rs432178	T/C	1	432178	T	C	T	T	C	T	T	T	T	C	C	C	C	T	T	T	C	T	T	T	C	C	C	T	C	T	C	T	C	T	C	C	T	T	C	C	T	C	T	T	C	T	T	C	T	T
rs434862	G/K	1	434862	G	G	G	T	G	G	G	G	G	G	T	G	G	K	T	G	K	G	G	G	G	G	K	G	G	G	G	G	G	T	G	G	G	G	G	G	G	G	G	G	G	G	T	G	G	G
rs438732	C/G	1	438732	G	C	S	G	C	C	C	G	C	C	C	C	C	G	G	C	C	G	G	G	C	C	C	G	C	C	C	G	C	G	C	C	C	C	C	C	C	C	G	C	C	G	G	G	G	C
rs477407	T/C	1	477407	T	C	T	T	C	T	T	T	T	C	C	C	C	T	T	C	C	T	T	Y	C	C	C	T	C	T	C	T	C	T	C	C	T	T	C	C	Y	C	T	T	C	T	T	C	T	T
rs478203	G/C	1	478203	G	G	G	G	G	C	C	G	C	G	G	G	S	G	G	G	G	G	G	G	G	G	G	G	G	C	G	G	G	G	G	G	C	C	G	G	G	G	G	G	G	G	G	G	G	C
rs546014	G/K	1	546014	G	G	K	G	K	G	G	G	G	K	K	K	G	K	G	G	G	G	K	G	G	G	G	G	G	G	G	G	G	G	G	G	G	G	G	G	K	G	G	G	G	G	G	G	G	G
rs565848	C/A	1	565848	C	C	C	C	C	C	A	C	C	C	C	C	C	A	C	A	C	C	C	C	C	C	C	C	C	C	C	C	C	A	C	C	M	C	C	C	C	C	C	C	A	C	C	C	C	C
rs566206	A/G	1	566206	A	A	A	A	A	A	A	A	A	A	A	A	A	A	A	A	A	A	A	A	A	A	A	A	A	A	A	A	A	A	A	A	A	A	A	A	A	A	A	A	A	A	A	A	A	A
rs566207	C/T	1	566207	C	C	C	C	C	C	C	C	C	C	C	C	C	C	C	C	C	C	C	C	C	C	C	C	C	C	C	C	C	C	C	C	C	C	C	C	C	C	C	C	C	C	C	C	C	C
rs597912	G/A	1	597912	G	G	G	G	G	G	G	G	G	G	G	G	G	G	G	G	G	G	G	G	G	G	G	G	G	A	G	G	G	G	G	G	A	G	G	G	G	G	G	G	G	G	G	G	G	A
rs612790	A/G	1	612790	A	A	A	A	A	G	G	A	G	A	A	A	A	A	A	R	A	G	A	A	A	A	A	A	A	G	A	A	A	A	A	A	G	G	A	A	A	A	A	G	A	A	A	A	A	G
rs645875	G/A	1	645875	G	G	G	G	G	A	A	G	A	G	G	G	G	G	G	G	G	G	G	G	G	G	G	G	G	A	G	G	G	G	G	G	A	A	G	G	G	G	G	A	G	G	G	G	G	A
rs716842	T/A	1	716842	A	T	T	T	T	T	T	A	T	T	A	A	T	A	T	T	T	T	T	T	T	T	T	T	T	T	T	T	T	T	T	T	T	T	T	T	T	T	A	T	T	A	T	T	T	T
rs775630	G/T	1	775630	G	G	G	G	G	T	T	G	G	G	G	G	G	T	G	G	G	G	T	G	G	G	G	G	G	G	G	G	G	G	G	G	G	T	G	G	G	G	G	G	G	G	G	G	G	G
rs827999	G/R	1	827999	G	G	G	G	G	G	G	G	R	G	G	G	G	G	G	G	G	G	G	G	G	G	G	R	G	G	G	G	G	G	G	G	G	G	G	G	G	G	G	R	G	G	R	G	G	G
rs852108	G/T	1	852108	G	G	G	G	T	G	G	G	G	G	G	G	G	G	G	G	G	G	G	G	T	G	G	G	G	G	G	T	G	G	G	G	G	G	G	G	G	G	G	G	G	T	G	G	G	G
rs858889	C/T	1	858889	C	C	C	C	C	T	T	C	T	C	C	C	C	C	C	C	C	C	C	C	C	C	C	C	C	T	C	C	C	C	C	C	T	T	C	T	C	C	C	T	C	C	C	C	C	T
rs858919	G/T	1	858919	G	T	G	G	G	G	G	G	G	G	G	K	G	G	G	G	G	G	G	G	G	G	G	G	G	G	G	G	G	T	G	G	G	G	G	G	G	G	G	G	G	G	G	G	G	G
rs859316	A/T	1	859316	A	A	A	T	A	A	A	A	A	A	A	A	T	A	A	W	A	W	T	A	A	A	A	A	A	A	A	A	A	A	A	A	A	A	A	A	A	A	A	A	A	A	A	A	A	A
rs859344	T/A	1	859344	T	T	T	T	T	T	A	T	A	T	T	T	T	T	T	T	T	T	T	T	T	T	T	T	T	A	T	T	T	T	T	T	A	A	T	A	T	T	T	A	T	T	T	T	T	A
rs919288	T/C	1	919288	T	T	Y	C	T	T	C	C	C	T	T	T	T	T	C	T	T	T	T	T	T	T	T	T	T	C	T	T	T	C	T	T	C	C	T	C	T	T	T	C	T	C	T	T	C	C
rs970293	T/A	1	970293	A	T	T	T	T	T	T	T	T	T	T	T	T	A	T	T	T	T	T	T	T	A	T	T	T	A	T	T	A	T	A	A	T	A	T	T	T	T	T	T	T	T	T	T	T	T
rs981247	G/T	1	981247	G	G	G	G	G	G	T	G	G	G	G	T	G	G	G	G	G	G	G	G	T	G	G	G	G	G	G	G	G	G	G	G	G	T	G	G	G	G	G	G	G	G	G	G	G	G
rs994612	G/A	1	994612	G	G	G	G	G	G	G	A	G	G	G	G	G	A	A	G	G	A	G	R	G	G	G	G	G	G	G	G	G	A	G	G	A	G	G	A	A	G	A	A	G	A	A	G	A	A
rs1342157	C/G	1	1342157	G	C	C	C	C	G	G	C	G	C	C	C	C	G	G	C	C	C	C	C	C	C	C	C	C	C	C	C	C	G	C	C	C	G	C	C	G	C	C	G	C	G	G	G	G	G
rs1360919	G/T	1	1360919	G	G	G	G	G	K	G	T	G	G	G	K	K	G	G	G	G	T	G	T	G	T	G	G	G	K	G	G	G	G	G	G	G	G	G	T	G	G	G	G	G	T	G	T	G	G
rs1474678	C/A	1	1474678	C	C	C	C	C	C	C	A	C	C	A	C	C	A	C	A	C	A	C	A	A	A	C	M	C	C	A	A	C	C	C	C	C	C	C	A	C	C	C	C	A	C	C	C	C	C
rs1599209	G/A	1	1599209	G	G	G	G	G	G	G	G	G	G	G	G	G	G	G	G	G	G	G	G	G	G	G	G	G	G	G	G	G	G	G	G	G	G	G	A	G	G	G	G	G	A	A	G	G	G
rs1655930	G/T	1	1655930	G	T	T	T	T	G	G	G	G	T	T	T	T	G	G	T	T	G	G	G	T	G	T	G	T	T	G	T	T	G	T	T	G	G	T	G	G	T	T	T	T	G	G	G	G	G
rs1676281	C/T	1	1676281	C	C	C	C	C	T	T	C	T	C	C	C	C	C	C	C	C	C	C	C	C	C	C	C	C	C	C	C	C	T	C	C	C	T	C	T	C	C	C	C	C	C	C	T	C	T
rs1676283	A/T	1	1676283	A	A	A	A	A	W	T	A	T	A	A	A	A	A	A	A	A	A	A	A	A	A	A	A	A	A	A	A	A	T	A	A	A	T	A	A	A	A	A	A	A	A	A	T	A	T
rs1676707	A/G	1	1676707	G	A	A	A	A	R	G	A	G	A	A	A	A	A	A	A	A	A	A	A	A	A	A	A	A	A	A	A	A	G	A	A	A	G	A	A	A	A	A	A	A	A	A	G	A	G
rs1676726	G/A	1	1676726	A	R	G	G	G	R	A	G	A	R	G	G	G	G	G	G	G	G	G	G	G	G	G	G	G	G	G	G	G	A	G	G	G	A	G	G	G	G	G	G	G	G	G	A	G	A
rs1691719	T/C	1	1691719	T	T	T	T	T	T	T	T	T	T	T	T	T	T	T	T	T	T	C	T	T	T	T	T	T	T	T	T	T	T	T	T	T	T	T	T	T	T	T	C	T	T	C	T	T	T
rs1691756	C/Y	1	1691756	C	C	C	C	Y	C	C	C	C	C	C	C	T	Y	C	C	T	C	C	C	C	C	C	C	C	C	T	C	C	C	C	T	Y	Y	Y	C	C	C	C	C	C	C	Y	C	C	C
rs1753291	A/C	1	1753291	A	A	A	A	A	A	A	A	A	A	A	A	A	A	A	A	A	A	C	A	A	A	A	A	A	A	A	A	A	A	A	A	A	A	A	A	A	A	A	C	A	A	A	A	A	A
rs1784681	C/A	1	1784681	A	C	C	C	C	C	A	C	A	C	C	C	C	C	C	C	C	C	A	C	C	C	C	C	C	C	C	C	C	A	C	C	A	A	C	A	C	C	C	C	C	A	C	A	C	C
rs1784686	A/G	1	1784686	G	A	A	A	A	A	G	A	G	A	A	A	A	A	A	A	A	A	G	A	A	A	A	A	A	G	A	A	A	G	A	A	G	G	A	G	A	A	A	A	A	G	A	G	A	G
rs1790314	G/T	1	1790314	G	G	G	T	G	G	T	T	G	G	G	G	G	G	G	G	G	G	G	G	T	G	G	G	G	G	G	G	T	G	G	G	G	T	G	G	G	G	G	G	G	G	G	G	T	G
rs1824070	A/T	1	1824070	T	A	A	A	A	T	T	A	T	A	A	A	A	A	A	A	A	A	T	A	A	A	A	A	A	A	A	A	W	T	A	A	T	T	A	T	A	A	A	A	A	T	A	T	A	T
rs1835040	G/A	1	1835040	G	G	G	G	G	G	G	R	G	G	G	G	G	G	G	G	G	G	G	G	G	G	G	G	G	G	G	G	G	G	G	G	G	R	G	G	G	R	G	G	G	G	A	G	G	G
rs1847453	A/G	1	1847453	A	A	A	A	A	A	G	A	G	A	A	A	A	A	A	A	A	A	A	A	A	A	A	A	A	A	A	A	A	G	A	A	A	G	A	A	A	A	A	A	A	A	A	A	A	A
rs1967940	C/A	1	1967940	C	C	C	A	C	C	C	C	C	C	C	C	C	C	C	C	C	C	C	C	A	C	A	C	C	C	C	C	C	C	C	C	M	C	C	C	C	C	C	C	C	C	C	C	C	C
rs1967942	C/A	1	1967942	C	C	C	A	C	C	C	C	C	C	C	C	C	C	C	C	C	C	C	C	C	C	C	C	C	C	C	C	C	A	C	C	C	C	C	A	C	C	C	C	C	C	C	C	C	C
rs1971271	C/A	1	1971271	C	C	C	C	C	C	C	C	C	C	C	C	C	C	C	C	C	C	C	C	C	A	C	C	C	C	C	C	C	C	C	C	M	A	C	C	C	C	C	C	C	C	C	C	C	C
rs2014029	C/A	1	2014029	C	C	C	C	C	C	C	C	C	C	C	C	C	C	C	C	C	C	A	C	C	C	C	C	C	C	C	C	C	C	C	C	C	C	C	C	C	C	C	A	C	C	C	C	A	C
rs2162551	T/G	1	2162551	T	T	T	T	T	T	T	T	T	T	T	T	T	T	T	T	T	G	T	T	T	T	T	T	T	T	T	T	T	G	T	T	T	T	T	G	T	T	T	T	T	T	T	T	T	T
rs2162876	A/C	1	2162876	A	A	A	A	A	A	A	A	A	A	A	A	A	A	A	A	A	C	C	A	A	A	A	A	A	A	A	A	A	C	A	A	A	A	A	C	A	A	A	A	A	A	A	A	A	A
rs2191557	G/T	1	2191557	T	G	G	G	G	G	G	G	G	G	G	G	G	G	G	G	G	G	G	G	G	G	G	G	G	G	G	G	G	T	G	G	G	G	G	G	G	G	G	G	G	G	G	G	T	G
rs2230506	T/A	1	2230506	T	T	T	T	T	T	T	T	T	T	T	T	T	T	T	T	T	T	T	T	T	T	T	T	T	T	T	T	T	T	T	T	T	T	T	A	T	T	T	T	T	T	T	T	T	T
rs2280742	G/T	1	2280742	G	G	G	G	G	G	G	G	G	G	G	G	G	G	G	G	G	G	G	G	G	G	G	G	G	G	G	G	G	G	G	G	G	G	G	G	G	G	G	G	G	G	G	G	T	G
rs2388251	G/T	1	2388251	G	G	G	G	T	G	G	T	G	G	T	G	K	T	G	G	G	G	T	G	G	G	T	G	G	G	T	T	G	T	T	G	K	G	T	G	G	G	G	T	G	G	T	G	G	G
rs2406208	G/T	1	2406208	G	G	G	G	G	G	G	G	G	G	G	G	G	G	G	G	G	G	G	G	G	G	G	G	G	G	G	G	G	T	G	G	G	G	G	G	G	G	G	T	G	T	G	G	G	T
rs2406218	G/T	1	2406218	G	G	G	G	T	T	G	G	G	G	G	G	T	T	G	T	G	G	T	G	G	G	G	G	G	G	G	G	G	T	G	G	G	G	G	G	G	G	G	T	G	G	G	G	G	G
rs2481423	A/G	1	2481423	G	A	G	A	A	A	G	A	A	A	G	A	A	A	A	R	G	A	A	A	A	A	A	A	A	A	A	G	A	G	A	A	A	G	G	A	A	A	A	A	A	G	G	A	A	G
rs2526503	C/T	1	2526503	T	C	C	C	C	C	T	C	C	C	C	C	C	C	C	C	C	C	C	C	C	C	C	C	C	C	C	C	C	C	C	C	C	T	C	C	C	C	C	C	C	T	T	C	C	T
rs2750425	C/A	1	2750425	C	C	A	C	A	C	C	C	C	M	C	A	C	A	C	C	C	A	C	C	C	C	C	C	C	A	C	C	C	A	C	C	C	C	C	C	C	C	C	C	C	C	C	C	C	C
rs2750779	A/G	1	2750779	A	A	G	A	A	A	A	A	A	A	G	A	A	A	A	A	G	A	A	A	A	A	A	A	A	A	A	G	A	R	A	A	A	A	A	A	A	A	A	A	A	G	A	A	A	A
rs2808196	G/A	1	2808196	G	G	G	G	G	G	A	G	G	G	G	G	G	A	G	G	A	G	G	G	G	G	G	G	G	G	G	A	G	G	G	G	G	G	G	G	A	G	G	G	G	G	G	G	G	G
rs2808204	G/T	1	2808204	G	G	G	T	T	G	G	G	G	G	T	G	T	G	G	G	T	G	G	G	G	G	G	G	G	G	T	T	G	T	G	T	G	G	T	T	G	G	G	T	G	G	G	G	G	G
rs2841523	C/M	1	2841523	C	C	C	C	C	C	C	C	C	C	C	C	C	A	C	C	C	C	C	C	M	C	C	C	C	C	C	C	C	C	C	C	C	C	C	C	C	C	C	C	A	C	C	C	C	C
rs3046416	C/T	1	3046416	C	C	T	T	C	C	C	C	C	T	T	T	C	T	T	C	T	T	T	C	C	C	T	C	C	T	T	T	C	T	C	C	C	C	T	T	T	C	C	T	T	C	C	C	T	C
rs3046890	T/G	1	3046890	T	T	G	G	T	T	T	G	T	G	G	G	T	G	T	T	G	G	G	G	T	T	G	T	G	G	G	G	T	G	T	T	T	T	G	T	T	T	T	G	G	T	T	T	T	T
rs3079635	G/A	1	3079635	G	G	A	G	G	G	G	G	G	G	A	G	G	G	A	G	A	G	G	G	G	G	G	G	G	G	G	A	G	G	G	G	G	G	A	G	G	G	G	G	G	A	G	G	G	G
rs3080035	T/G	1	3080035	T	T	G	G	T	T	T	T	T	T	G	T	T	T	G	T	G	G	G	T	T	T	G	T	T	G	T	G	T	G	T	T	T	T	G	G	K	T	T	G	T	G	T	T	K	T
rs3087786	G/A	1	3087786	G	G	G	G	G	G	G	G	G	G	G	G	A	G	A	G	G	G	G	G	G	G	A	G	G	G	A	R	G	G	G	R	R	G	G	G	G	G	R	G	G	G	G	G	G	G
rs3133135	C/T	1	3133135	C	C	C	C	C	C	C	C	C	C	C	C	C	T	C	C	C	C	C	T	C	C	C	C	T	C	C	C	C	C	C	C	T	C	C	C	C	T	C	C	T	C	C	C	C	C
rs3138716	T/C	1	3138716	T	T	C	T	T	T	T	T	T	T	C	T	T	T	T	T	C	T	T	T	T	T	T	T	T	T	T	C	T	T	T	T	T	T	C	T	C	T	T	T	T	C	T	T	C	T
rs3282523	A/G	1	3282523	A	A	A	A	A	A	A	G	A	A	A	G	A	G	A	A	A	G	A	G	A	A	A	A	G	G	A	A	A	G	A	A	A	A	A	A	G	A	G	G	G	G	A	A	A	A
rs3388542	T/A	1	3388542	T	T	T	T	T	T	T	A	T	T	T	A	T	A	T	T	T	A	A	A	W	T	T	T	A	A	T	T	T	A	T	T	T	T	T	A	W	T	A	A	A	A	T	T	T	W
rs3398762	C/T	1	3398762	C	C	C	T	C	C	T	T	C	C	T	T	C	T	C	C	C	T	T	T	T	C	C	C	T	T	C	T	C	T	C	C	C	C	T	T	T	T	T	T	T	T	C	C	T	C
rs3403339	C/T	1	3403339	T	C	C	C	C	C	C	T	C	C	C	C	C	C	C	C	C	T	T	C	T	C	C	C	C	T	C	C	C	C	C	C	C	C	C	T	C	C	T	C	C	T	C	C	C	C
rs3410718	G/T	1	3410718	G	G	G	G	G	G	G	G	G	G	G	T	G	T	G	G	G	G	G	G	G	G	G	G	G	G	G	T	G	G	G	G	G	G	G	T	G	T	G	G	G	G	T	G	G	G
rs3460164	G/K	1	3460164	G	G	G	G	G	G	G	T	G	G	G	G	G	G	G	G	G	G	G	G	G	G	G	G	G	G	G	G	T	G	G	G	G	T	G	G	G	G	G	G	G	G	G	G	G	G
rs3523379	G/T	1	3523379	G	G	G	G	G	G	T	T	G	G	G	T	G	G	G	G	G	T	G	G	T	G	G	G	G	T	G	G	G	G	G	G	G	G	T	T	T	G	T	G	G	T	G	G	G	G
rs3526866	A/C	1	3526866	A	A	A	A	A	A	A	A	A	A	A	A	A	A	A	A	A	C	C	A	A	A	A	A	A	C	A	A	A	A	A	A	A	A	A	A	C	A	A	C	A	C	A	A	C	A
rs3579098	T/C	1	3579098	T	T	T	T	T	T	T	Y	T	T	Y	T	T	T	T	T	T	C	C	T	T	T	T	T	T	C	T	T	Y	T	T	T	T	T	T	T	T	T	T	T	T	T	T	T	T	T
rs3630629	G/T	1	3630629	G	G	G	G	T	G	G	T	G	G	G	G	G	T	G	G	G	G	G	G	G	G	G	G	G	G	G	T	T	G	G	G	G	T	G	G	G	G	G	G	G	G	G	G	G	G
rs3654552	T/C	1	3654552	T	T	T	T	T	T	T	T	T	T	T	T	T	T	T	T	T	C	C	T	T	T	T	T	T	C	T	T	T	T	T	T	T	T	T	T	T	T	T	T	T	T	T	T	T	T
rs3766291	G/A	1	3766291	G	G	G	G	G	G	G	G	G	G	G	G	G	G	G	G	G	A	A	G	G	G	A	G	G	A	G	G	G	G	G	G	G	G	G	G	G	G	G	G	G	A	G	G	G	G
rs3808781	G/R	1	3808781	G	G	R	R	G	A	A	G	G	G	G	R	G	G	G	G	G	G	A	G	G	G	G	G	G	G	G	G	G	G	R	G	R	R	G	G	G	G	G	R	G	G	G	G	G	G
rs3897124	C/Y	1	3897124	Y	C	C	C	C	C	C	C	C	C	C	C	C	C	C	C	Y	C	C	C	C	C	C	C	C	C	C	Y	C	C	C	Y	C	C	Y	C	C	C	C	C	Y	Y	C	C	C	C
rs3912485	C/A	1	3912485	C	C	C	C	C	C	C	C	C	C	C	C	C	C	C	C	C	A	A	C	C	C	C	C	C	A	C	C	C	C	C	C	C	C	C	C	C	C	C	C	C	C	C	A	C	C
rs3917487	G/K	1	3917487	G	G	G	G	G	G	G	G	G	G	G	G	G	G	G	G	G	G	K	G	G	G	G	G	G	G	G	G	G	G	G	G	G	G	G	G	K	G	G	G	G	T	T	K	K	G
rs3973520	G/T	1	3973520	G	G	G	G	G	G	G	G	G	T	G	T	G	G	G	T	G	G	G	G	G	G	T	G	G	G	G	G	G	G	G	G	G	G	G	G	G	G	G	G	G	G	G	G	G	G
rs4026512	A/C	1	4026512	C	C	A	C	A	C	C	A	A	A	A	C	C	C	A	A	A	A	A	C	C	A	A	A	C	A	A	A	A	C	A	A	A	C	A	C	C	C	A	C	C	A	C	A	A	C
rs4026939	A/C	1	4026939	C	C	A	C	A	C	C	A	A	A	A	C	A	C	C	A	A	A	A	C	C	A	A	A	C	A	A	A	A	C	A	A	A	C	A	A	C	C	A	C	C	A	C	A	A	C
rs4036343	G/K	1	4036343	G	K	G	K	K	G	G	G	G	G	G	T	G	G	G	G	G	G	T	G	G	G	G	G	G	G	G	K	K	G	K	G	G	T	G	G	G	G	G	G	G	G	G	G	G	G
rs4061291	G/T	1	4061291	T	T	G	T	G	T	T	G	G	G	G	T	G	T	G	G	G	G	G	T	T	G	G	G	T	G	G	G	G	T	G	G	G	T	G	G	G	T	G	T	T	G	T	G	G	T
rs4148682	C/T	1	4148682	C	C	T	C	C	C	C	C	T	C	C	C	C	C	C	C	C	C	C	C	C	C	C	T	C	C	C	T	C	C	C	T	C	C	T	C	C	C	C	C	C	C	C	C	C	C
rs4151580	T/C	1	4151580	T	T	C	T	C	T	T	T	C	T	C	T	T	T	T	C	C	T	T	Y	T	T	C	C	T	T	C	C	T	T	T	C	C	T	C	T	T	T	T	T	T	C	T	T	T	T
rs4184547	C/A	1	4184547	A	C	C	C	C	C	C	C	C	C	A	C	C	A	C	C	C	C	C	C	C	C	A	C	C	C	C	C	C	C	C	C	C	C	C	C	A	C	C	C	C	C	C	C	C	C
rs4184919	G/R	1	4184919	G	G	G	G	G	G	G	G	G	G	G	G	R	G	G	G	G	G	G	G	G	G	R	R	G	G	G	G	G	G	G	G	G	G	G	G	G	G	G	G	G	G	G	G	A	G
rs4188808	A/G	1	4188808	A	A	A	A	A	A	A	A	A	A	A	A	A	A	A	A	A	A	A	A	A	A	A	A	A	A	A	A	A	A	A	A	A	A	A	G	A	A	A	A	A	A	A	A	A	A
rs4192032	C/T	1	4192032	C	C	C	C	C	C	C	C	C	C	C	C	C	C	C	C	C	C	C	C	C	C	C	C	C	C	C	C	C	C	C	C	C	C	C	C	T	C	C	C	C	C	C	C	C	C
rs4291838	A/G	1	4291838	A	A	A	A	A	A	A	A	A	A	A	A	A	A	A	A	A	A	A	A	A	A	A	A	A	A	A	A	A	A	A	R	A	A	A	A	R	G	A	G	A	A	R	A	A	A
rs4308942	T/A	1	4308942	T	T	A	T	A	T	T	W	A	T	A	T	T	T	T	W	A	T	T	T	T	T	A	A	T	T	A	A	T	T	T	A	A	T	A	A	T	A	T	T	T	A	T	T	T	T
rs4334862	C/T	1	4334862	T	C	C	T	C	T	T	T	C	T	C	T	T	T	C	C	C	C	C	T	C	T	C	C	T	C	C	C	C	T	C	C	C	C	C	C	T	C	T	T	T	C	T	C	C	T
rs4335255	G/A	1	4335255	G	G	G	G	G	G	G	G	G	G	G	G	G	G	G	G	G	G	A	G	G	G	G	G	G	G	G	G	A	G	G	G	G	G	G	G	G	G	G	G	G	G	G	A	G	G
rs4335282	T/C	1	4335282	T	T	C	T	C	T	T	T	C	T	C	T	T	T	T	C	C	T	T	T	T	T	C	C	T	T	C	C	T	T	T	C	Y	T	C	C	T	T	T	T	T	C	T	T	T	T
rs4348840	C/T	1	4348840	C	C	T	C	C	C	C	C	C	C	C	C	C	C	C	C	C	C	C	C	C	C	C	C	C	C	C	C	C	C	C	C	C	C	C	T	C	T	C	T	C	C	C	C	C	C
rs4375707	C/M	1	4375707	A	M	M	C	A	C	M	C	C	C	C	A	C	A	M	C	M	M	C	M	C	C	C	C	C	C	C	C	C	C	C	C	C	C	C	C	C	C	C	C	C	C	C	C	C	C
rs4375716	C/A	1	4375716	C	C	C	C	A	C	C	A	C	C	C	C	C	C	C	C	C	A	A	C	C	C	C	C	C	C	C	C	C	C	C	C	C	C	C	C	C	C	C	C	C	C	C	C	C	C
rs4375720	C/A	1	4375720	C	C	C	C	C	C	C	C	C	C	C	C	C	C	C	C	C	C	A	A	C	A	C	C	C	C	C	C	C	C	C	C	C	C	C	C	C	C	C	C	C	C	C	C	C	C
rs4398525	G/C	1	4398525	G	G	G	G	G	C	G	G	G	G	G	G	G	G	G	G	G	G	G	G	G	G	G	G	G	G	G	G	G	C	G	G	G	G	G	G	G	G	G	G	G	G	G	G	G	G
rs4399265	C/T	1	4399265	T	C	T	T	C	C	T	C	C	C	C	C	C	C	C	C	C	C	T	C	C	C	C	C	T	C	C	C	C	C	C	T	C	T	C	T	C	T	C	T	C	C	C	C	T	T
rs4443848	G/T	1	4443848	G	G	G	G	T	G	G	G	G	G	T	G	G	G	G	G	G	G	G	G	G	G	G	G	G	G	G	G	G	T	G	G	G	G	G	G	T	G	T	G	G	G	G	G	G	G
rs4477127	G/T	1	4477127	K	G	G	G	G	G	G	G	G	G	T	G	K	G	G	T	G	G	G	T	G	G	K	G	G	G	G	G	G	G	G	G	G	G	G	G	G	G	G	G	G	G	G	G	T	G
rs4492754	C/M	1	4492754	C	C	M	C	C	C	C	M	C	C	M	C	C	C	M	C	C	C	M	C	C	C	C	C	C	C	C	C	M	C	C	C	C	C	C	C	C	M	M	C	C	C	C	C	C	C
rs4492764	C/A	1	4492764	C	C	M	A	A	C	C	C	C	C	C	C	C	C	C	C	C	A	C	C	C	C	C	C	C	C	C	A	C	C	C	C	C	A	C	C	C	C	C	A	C	C	A	C	C	A
rs4590689	T/G	1	4590689	G	T	T	G	T	G	G	G	T	G	T	G	G	G	G	T	T	G	G	G	G	G	G	T	G	G	T	T	G	G	G	T	T	G	T	T	T	T	G	T	T	T	G	T	T	G
rs4642100	A/C	1	4642100	C	C	C	A	C	A	A	A	C	A	C	A	A	A	A	C	C	A	A	A	A	A	A	C	A	A	C	C	A	A	A	C	C	A	C	C	C	C	A	C	C	C	A	C	C	A
rs4646922	G/K	1	4646922	G	G	G	K	G	G	G	G	G	G	G	G	G	G	G	G	G	G	G	G	G	G	G	T	G	G	G	K	G	G	G	G	G	G	G	T	T	G	G	K	G	G	G	G	G	G
rs4732919	C/A	1	4732919	A	C	C	C	C	A	C	A	C	A	C	A	A	A	A	C	C	C	A	A	A	A	C	C	A	A	C	C	A	A	A	C	C	C	C	C	C	C	A	C	A	C	A	C	C	C
rs4741771	A/G	1	4741771	G	A	A	A	A	G	A	G	A	G	A	G	G	G	G	A	A	A	G	G	G	G	A	A	G	G	A	A	G	G	G	A	A	A	A	A	A	A	G	A	G	A	G	A	A	A
rs4752590	T/A	1	4752590	A	T	T	T	T	A	T	A	T	A	T	A	A	A	A	T	T	T	T	A	A	A	T	T	A	A	T	T	A	A	A	T	T	T	T	T	T	T	A	T	A	T	A	T	T	T
rs4752591	G/A	1	4752591	A	G	G	G	G	A	G	A	G	A	G	A	A	A	A	G	G	G	G	A	A	A	G	G	A	A	G	G	A	A	A	G	G	G	G	G	G	G	A	G	A	G	A	G	G	G
rs4752592	A/T	1	4752592	T	A	A	A	A	T	A	T	A	T	A	T	T	T	T	A	A	A	A	T	T	T	A	A	T	T	A	A	T	T	T	A	A	A	A	A	A	A	T	A	T	A	T	A	A	A
rs4823945	C/A	1	4823945	C	C	C	C	C	C	C	C	C	C	C	C	C	C	C	C	A	C	C	C	C	C	C	C	A	C	C	C	C	A	C	C	C	C	C	C	C	C	C	C	C	C	C	C	C	C
rs4939564	C/T	1	4939564	C	C	C	C	C	C	C	T	C	C	C	C	C	C	T	C	C	C	C	C	T	T	C	C	T	T	C	C	T	T	T	C	C	C	C	T	C	C	C	C	C	C	C	C	C	C
rs4969733	G/A	1	4969733	A	G	G	G	G	A	G	A	G	A	G	A	A	A	A	G	G	G	A	A	A	A	G	G	A	A	G	G	A	A	A	G	G	G	G	G	G	A	A	A	A	G	A	A	G	G
rs5030955	G/K	1	5030955	G	G	K	G	G	G	G	G	G	K	G	G	G	K	K	G	G	G	G	G	G	G	G	G	G	G	G	G	G	G	G	G	G	G	G	G	G	G	T	K	G	G	G	G	G	G
rs5134258	C/T	1	5134258	T	C	C	C	T	T	C	T	C	T	C	T	C	C	T	T	C	T	T	T	C	T	T	T	T	C	C	C	C	C	C	C	C	C	C	C	T	T	T	T	T	T	T	T	T	C
rs5138366	C/G	1	5138366	C	C	C	C	C	C	C	C	C	C	C	C	C	C	C	C	C	G	C	C	C	C	G	C	C	C	C	C	C	C	C	C	C	C	C	C	C	C	C	C	C	G	C	C	C	C
rs5172329	T/C	1	5172329	C	T	T	T	C	C	T	C	T	C	T	C	T	T	T	C	T	T	C	Y	T	C	T	C	C	T	T	T	T	T	T	T	T	T	T	T	C	C	C	C	C	T	C	C	C	T
rs5172348	T/C	1	5172348	C	T	T	T	C	C	T	C	T	C	T	C	T	T	T	C	T	C	C	Y	T	C	T	C	C	T	T	T	T	T	T	T	T	T	T	T	C	C	C	C	C	T	C	C	C	T
rs5172722	G/T	1	5172722	G	G	G	G	G	G	T	G	G	G	G	K	G	G	G	G	G	G	G	K	G	G	G	G	G	G	G	T	T	G	G	G	G	G	G	G	G	G	G	G	G	G	G	G	T	G
rs5188982	A/T	1	5188982	T	A	A	A	T	T	A	T	A	T	A	T	A	A	A	T	A	A	T	A	A	T	A	T	T	A	A	A	A	A	A	A	A	A	A	A	T	T	T	T	T	A	T	T	T	A
rs5268379	C/A	1	5268379	C	C	C	C	C	C	C	C	C	C	A	C	C	C	A	C	A	C	C	C	A	C	A	C	C	C	C	C	C	A	C	C	C	C	C	C	C	C	M	C	C	C	A	C	C	C
rs5268382	C/M	1	5268382	C	C	C	C	C	C	C	C	C	C	C	C	C	C	C	C	C	C	C	A	A	C	C	C	C	C	C	C	C	C	C	C	C	C	C	C	C	C	C	C	C	C	C	C	C	C
rs5269206	C/A	1	5269206	A	C	C	C	A	A	C	A	C	A	C	A	C	C	A	A	C	A	A	A	C	A	A	A	A	C	C	C	C	C	C	C	C	C	C	C	A	A	A	A	A	A	A	A	A	C
rs5269208	A/T	1	5269208	T	A	A	A	T	T	A	T	A	T	A	T	A	A	T	T	A	T	T	T	A	T	T	T	T	A	A	A	A	A	A	A	A	A	A	A	T	T	T	T	T	T	T	T	T	A
rs5324687	C/T	1	5324687	C	C	C	C	C	C	C	C	C	C	C	C	C	C	C	C	C	T	T	C	C	C	T	C	C	C	C	C	C	C	C	C	C	C	C	C	C	C	C	C	C	T	T	C	C	C
rs5325487	A/C	1	5325487	C	A	A	A	C	C	A	C	A	C	A	C	A	A	C	C	A	A	C	C	A	C	A	C	C	A	A	A	A	A	A	A	M	A	A	A	M	C	C	C	C	A	C	C	C	A
rs5377955	A/G	1	5377955	G	A	A	A	G	G	A	G	A	G	A	G	A	A	A	G	A	A	A	A	A	G	A	G	G	A	A	A	A	A	A	A	A	A	A	A	G	G	G	G	G	A	A	G	G	A
rs5379356	G/A	1	5379356	A	G	G	G	A	A	G	A	G	A	G	A	G	G	G	A	G	G	G	R	G	A	G	A	A	G	G	G	G	G	G	G	G	G	G	G	R	A	A	A	A	G	G	A	A	G
rs5400864	C/T	1	5400864	T	C	C	C	T	T	C	C	C	C	C	T	C	C	T	T	C	T	T	C	C	T	C	C	T	C	C	C	C	C	C	C	C	C	C	C	C	T	T	T	T	C	T	T	T	C
rs5401242	G/A	1	5401242	A	G	G	G	A	A	G	G	G	G	G	A	G	G	G	A	G	G	G	G	G	A	G	G	A	G	G	G	G	G	G	G	G	G	G	G	G	A	A	A	A	G	G	A	A	G
rs5427608	A/T	1	5427608	A	A	A	A	A	A	A	T	A	A	A	A	W	A	A	A	A	A	A	T	A	A	A	A	A	A	A	A	A	A	A	A	A	A	A	A	A	A	T	T	T	A	A	T	A	A
rs5437879	C/A	1	5437879	C	C	C	A	C	C	C	C	C	C	C	C	C	C	C	C	C	C	C	C	C	C	A	C	C	C	A	A	C	C	C	C	C	C	C	C	C	C	C	C	C	C	C	C	C	C
rs5475602	C/T	1	5475602	C	C	C	C	T	T	C	T	C	T	C	T	C	C	C	T	C	C	C	T	C	T	T	T	C	C	C	C	C	C	C	C	C	C	C	C	T	T	T	T	T	T	C	T	T	C
rs5475615	A/G	1	5475615	G	A	A	A	G	G	A	G	A	G	A	G	A	A	G	G	A	G	G	G	A	G	G	G	A	A	A	A	A	A	A	A	A	A	A	A	G	G	G	G	G	G	G	G	G	A
rs5481758	C/A	1	5481758	A	C	C	C	A	A	C	A	C	A	C	A	C	C	A	A	C	A	C	A	C	A	A	A	A	C	C	C	C	C	C	C	C	C	C	C	A	A	A	A	A	A	A	A	A	C
rs5484401	C/T	1	5484401	T	C	C	C	T	T	C	T	C	T	C	T	C	C	C	T	C	T	C	C	C	T	T	T	T	C	C	C	C	C	C	C	C	C	C	C	T	T	T	T	T	C	C	T	T	C
rs5518911	G/A	1	5518911	G	G	G	G	G	G	G	G	G	G	G	G	G	G	A	G	G	G	A	G	G	G	A	G	G	G	G	G	G	G	G	G	G	G	G	G	G	G	G	G	G	A	A	G	G	G
rs5562881	C/M	1	5562881	C	M	C	M	M	C	C	C	C	C	C	C	C	C	C	C	C	C	M	C	C	C	M	C	C	C	C	C	C	C	C	C	M	C	C	C	C	C	C	A	A	C	C	C	C	C
rs5563194	A/C	1	5563194	C	A	A	A	C	C	A	C	A	C	A	C	A	A	C	C	A	C	C	M	A	C	C	C	C	A	A	A	A	A	A	A	A	A	A	A	C	C	C	C	C	A	C	C	C	A
rs5569413	A/R	1	5569413	A	A	A	A	A	A	A	A	A	A	A	A	A	A	A	A	A	A	A	A	A	A	A	A	A	A	A	A	A	A	A	A	A	A	A	A	A	A	A	A	A	A	A	A	A	A
rs5569821	G/R	1	5569821	G	G	R	G	G	G	R	G	R	G	G	G	G	R	G	G	G	G	G	G	G	G	G	G	G	G	G	G	G	R	G	G	G	G	G	G	G	G	G	G	R	G	G	G	G	G
rs5599714	G/T	1	5599714	G	G	G	G	G	G	G	G	G	G	G	G	T	G	T	G	G	G	T	G	G	G	K	G	G	G	G	G	K	G	G	T	G	G	G	G	G	G	T	G	T	G	G	G	G	G
rs5645408	G/A	1	5645408	A	G	G	G	A	A	G	A	G	A	G	A	G	G	G	A	G	G	G	G	G	A	G	A	A	G	G	G	G	G	G	G	G	G	G	G	A	A	A	A	A	G	G	A	A	G
rs5769367	G/A	1	5769367	A	G	G	G	A	A	G	A	G	A	G	A	G	G	G	A	G	G	A	A	G	A	G	A	A	G	G	G	G	G	G	G	G	G	G	G	A	A	G	A	A	G	G	G	A	G
rs5778198	T/C	1	5778198	C	T	T	T	C	C	T	C	T	C	T	C	T	T	T	C	T	C	C	C	T	C	T	C	C	T	T	T	T	T	T	T	T	T	T	C	C	C	C	C	C	T	T	T	C	T
rs5782046	A/T	1	5782046	T	A	A	A	T	T	A	T	A	T	A	T	A	A	A	T	A	A	A	W	A	T	A	T	T	A	A	A	A	A	A	A	A	A	A	A	T	T	T	T	T	A	A	A	T	A
rs5791989	T/C	1	5791989	C	T	T	T	C	C	T	C	T	C	T	C	T	T	T	C	T	C	C	Y	T	C	T	C	C	T	T	T	T	T	T	T	T	T	T	T	C	C	C	C	C	T	T	T	C	T
rs5897699	T/A	1	5897699	T	A	A	T	T	T	T	T	A	T	A	T	A	A	A	T	A	T	T	T	A	T	A	T	T	A	A	A	A	A	A	A	A	T	A	T	T	T	T	W	T	A	A	T	T	T
rs5906969	G/A	1	5906969	G	A	A	G	G	G	G	G	A	G	A	G	A	A	A	G	A	A	A	R	A	G	A	G	G	A	A	A	A	A	A	A	A	G	A	G	G	G	G	G	G	A	A	G	G	G
rs5920122	A/G	1	5920122	A	G	G	A	A	A	A	A	G	A	G	A	G	G	G	A	G	A	A	A	G	A	G	A	A	G	G	G	G	G	G	G	G	A	G	G	A	A	A	A	A	G	G	A	A	A
rs5920497	C/T	1	5920497	C	T	T	C	C	C	C	C	T	C	T	C	T	T	T	C	T	C	C	C	T	C	T	C	C	T	T	T	T	T	T	T	T	C	T	C	C	C	C	C	C	T	T	C	C	C
rs5920498	A/T	1	5920498	A	T	T	A	A	A	A	A	T	A	T	A	T	T	T	A	T	A	A	A	T	A	T	A	A	T	T	T	T	T	T	T	T	A	T	A	A	A	A	A	A	T	T	A	A	A
rs5938201	T/A	1	5938201	A	A	A	T	T	T	T	T	A	T	A	T	A	A	A	T	A	T	T	T	A	T	A	T	T	A	A	A	A	A	A	A	W	T	A	A	T	T	T	T	T	A	A	W	T	T
rs5950203	C/T	1	5950203	C	T	T	C	C	C	C	C	T	C	T	C	T	T	T	C	T	C	C	T	T	C	T	C	C	T	T	T	T	T	T	T	T	C	T	C	C	C	C	C	C	T	T	C	C	C
rs5950224	C/T	1	5950224	C	T	T	C	C	C	C	C	T	C	T	C	T	T	T	C	T	C	C	T	T	C	T	C	C	T	T	T	T	T	T	T	T	C	T	C	C	C	C	C	C	T	T	C	C	C
rs5950636	C/T	1	5950636	C	T	T	C	C	C	C	C	T	C	T	C	T	T	T	C	T	C	C	C	T	C	T	C	C	T	T	T	T	T	T	T	T	C	T	C	C	C	C	C	C	T	T	C	C	C
rs5950637	T/C	1	5950637	T	C	C	T	T	T	T	T	C	T	C	T	C	C	C	T	C	T	T	T	C	T	C	T	T	C	C	C	C	C	C	C	C	T	C	C	T	T	T	T	T	C	C	T	T	T
rs5950658	C/T	1	5950658	T	C	C	T	T	T	T	T	C	T	C	T	C	C	C	T	C	C	C	C	C	T	C	T	T	C	C	C	C	C	C	C	C	T	C	C	T	T	T	T	T	C	C	T	T	T
rs5957934	A/G	1	5957934	G	A	A	G	G	G	G	G	A	G	A	G	A	A	A	G	A	A	A	A	A	G	A	G	G	A	A	A	A	A	A	A	A	G	A	A	G	G	A	G	G	A	A	G	G	G
rs5967826	C/A	1	5967826	A	C	C	C	C	C	C	C	C	C	A	C	C	C	C	C	C	C	A	C	C	A	C	C	C	C	A	A	C	C	A	C	C	C	A	C	A	C	C	C	C	C	C	C	C	C
rs5967832	C/A	1	5967832	C	C	C	C	C	C	C	A	C	C	C	C	C	C	A	C	C	C	C	C	C	C	C	C	C	C	C	C	C	A	C	A	C	C	C	C	C	C	C	C	C	C	C	A	C	C
rs5968187	G/R	1	5968187	G	G	G	G	G	G	G	G	R	G	G	G	G	G	G	G	G	G	R	G	G	G	G	G	G	G	G	G	G	G	G	G	G	G	G	G	G	G	G	G	G	G	G	G	R	G
rs6013549	G/A	1	6013549	A	G	G	A	R	A	A	A	G	A	G	A	G	G	G	A	G	A	A	R	G	A	G	A	A	G	G	G	G	G	G	G	G	A	G	G	A	A	A	A	A	G	G	A	A	A
rs6329074	T/C	1	6329074	C	T	T	C	C	C	C	C	T	C	T	C	T	T	T	C	T	T	T	T	T	C	T	C	C	T	T	T	T	T	T	T	T	C	T	C	C	C	C	C	C	T	T	C	C	C
rs6348707	C/A	1	6348707	C	M	C	A	C	A	C	C	C	C	C	C	C	C	C	C	C	C	C	C	C	C	C	C	C	A	C	C	C	C	C	C	M	C	C	C	C	C	C	C	C	C	C	C	C	C
rs6349074	A/G	1	6349074	A	G	G	A	A	A	A	A	G	A	G	A	G	G	G	A	G	G	G	A	G	A	G	A	A	G	G	G	G	G	G	G	G	A	G	A	A	A	A	A	A	G	G	A	A	A
rs6350180	C/T	1	6350180	C	T	T	C	C	C	C	C	T	C	T	C	T	T	T	C	T	C	C	C	T	C	T	C	C	T	T	T	T	T	T	T	T	C	T	C	C	C	C	C	C	T	T	C	C	C
rs6405847	G/A	1	6405847	A	G	G	A	A	A	A	A	G	A	G	A	G	G	G	A	G	G	G	R	G	A	G	A	A	G	G	G	G	G	G	G	G	A	G	G	A	A	A	A	A	G	G	A	A	A
rs6409463	G/A	1	6409463	G	A	A	G	G	G	G	G	A	G	A	G	A	A	A	G	A	G	G	A	A	G	A	G	G	A	A	A	A	A	A	A	A	G	A	G	G	G	G	G	G	A	A	G	G	G
rs6409829	G/A	1	6409829	A	G	G	A	A	A	A	A	G	A	G	A	G	G	G	A	G	G	G	G	G	A	G	A	A	G	G	G	G	G	G	G	G	A	G	G	A	A	A	A	A	G	G	A	A	A
rs6453677	A/G	1	6453677	G	A	A	G	G	G	G	G	A	G	A	G	A	A	A	G	A	G	R	A	A	G	A	G	G	A	A	A	A	A	A	A	A	G	A	G	G	G	G	G	G	A	A	G	G	G
rs6453691	T/C	1	6453691	T	C	C	T	T	T	T	T	C	T	C	T	C	C	C	T	C	T	T	C	C	T	C	T	T	C	C	C	C	C	C	C	C	T	C	T	T	T	T	T	T	C	C	T	T	T
rs6504960	C/T	1	6504960	T	C	C	T	T	T	T	T	C	T	C	T	C	C	C	T	C	C	T	C	C	T	C	T	T	C	C	C	C	C	C	C	C	T	C	C	T	T	T	T	T	C	C	T	T	T
rs6575133	C/T	1	6575133	C	T	T	C	C	C	C	C	T	C	T	C	T	T	T	C	T	C	C	Y	T	C	T	C	C	T	T	T	T	T	T	T	T	C	T	C	C	C	C	C	C	T	T	C	C	C
rs6636632	G/T	1	6636632	G	G	G	G	G	T	G	G	G	T	G	G	G	G	G	G	G	G	G	G	G	G	G	G	G	G	G	G	G	G	G	G	G	G	G	G	G	G	G	G	T	G	G	G	G	G
rs6660946	C/T	1	6660946	C	C	C	C	C	C	C	C	C	C	C	C	C	C	C	C	C	T	T	C	C	C	C	C	T	C	C	C	C	C	C	C	C	C	C	C	C	T	C	T	C	C	C	C	C	C
rs6696899	C/M	1	6696899	M	M	C	C	C	M	C	C	C	C	C	C	C	C	M	C	A	C	C	C	C	C	A	C	C	C	C	C	C	M	C	C	C	C	C	C	C	C	C	C	C	C	C	C	C	C
rs6697269	G/K	1	6697269	G	G	G	G	G	G	G	G	G	G	G	G	G	G	G	G	G	G	G	K	G	G	G	G	G	K	G	G	G	G	G	G	G	G	G	G	K	G	G	G	T	G	T	G	G	G
rs6704838	C/M	1	6704838	C	C	C	A	C	C	C	C	C	C	C	C	C	C	C	C	C	C	C	C	C	C	C	C	C	C	C	C	C	C	C	C	C	C	C	C	C	C	C	C	C	C	C	C	C	C
rs6705151	T/A	1	6705151	T	T	T	T	T	T	T	T	T	T	T	T	T	T	T	T	T	A	A	T	T	T	T	T	A	T	T	T	T	T	T	T	T	T	T	T	A	A	T	A	T	T	T	T	T	T
rs6987566	A/G	1	6987566	A	A	A	A	A	G	A	A	G	A	A	A	A	A	A	A	A	A	A	A	A	A	A	A	G	A	A	A	A	A	A	A	A	A	G	G	G	G	A	G	A	G	A	A	G	A
rs7013237	C/T	1	7013237	C	C	C	C	C	C	C	C	C	C	C	C	C	C	C	C	C	T	T	C	C	C	C	C	C	C	C	C	C	C	C	C	C	C	C	T	Y	T	C	T	T	T	T	C	C	C
rs7124328	G/T	1	7124328	G	G	G	G	G	G	G	G	G	G	G	G	G	G	G	G	G	G	G	G	T	G	G	G	G	G	G	G	G	G	G	G	T	G	G	G	G	G	G	G	T	G	G	T	G	G
rs7215054	T/G	1	7215054	G	T	T	G	G	T	G	G	T	G	T	G	T	T	T	T	T	G	G	G	T	G	T	G	G	T	T	T	T	T	T	T	T	G	T	G	G	G	T	G	G	T	G	K	G	G
rs7241038	T/C	1	7241038	T	T	C	T	T	C	T	T	C	T	T	T	C	C	C	T	C	T	T	T	C	T	C	T	T	C	C	C	C	C	C	C	C	T	C	T	T	T	T	T	T	C	T	T	T	T
rs7344953	C/A	1	7344953	A	C	C	A	A	C	A	A	C	A	C	A	C	C	C	M	C	A	A	M	C	A	C	A	A	C	C	C	C	C	C	C	C	A	C	C	M	C	A	C	A	C	A	A	C	A
rs7345342	T/A	1	7345342	A	T	T	A	A	T	A	A	T	A	T	A	T	T	T	A	T	A	A	W	T	A	T	A	A	T	T	T	T	T	T	T	T	A	T	T	W	T	A	T	A	T	A	A	T	A
rs7346681	T/C	1	7346681	C	T	T	C	C	T	C	C	T	C	T	C	T	T	T	C	T	C	C	Y	T	C	T	C	C	T	T	T	T	T	T	T	T	C	T	T	Y	T	C	T	C	T	C	C	T	C
rs7347052	G/T	1	7347052	G	G	G	G	G	G	G	G	G	G	G	G	G	G	G	G	G	G	G	G	G	G	G	G	G	G	G	G	G	G	G	G	G	G	G	T	K	T	G	T	G	G	G	G	T	G
rs7401769	A/G	1	7401769	A	A	A	A	A	A	A	A	A	A	A	A	A	A	A	A	A	A	A	A	A	A	A	A	A	A	A	A	A	A	A	A	A	A	A	G	A	G	A	G	A	A	A	A	G	A
rs7413847	G/T	1	7413847	G	G	G	T	G	G	G	G	G	G	G	G	G	G	G	G	G	G	G	T	G	G	G	G	G	G	G	G	G	G	G	G	K	T	G	G	G	G	G	G	G	G	G	G	G	G
rs7433601	A/C	1	7433601	A	A	A	A	A	A	A	A	A	A	A	A	A	A	A	A	A	A	C	A	A	A	A	A	A	A	A	A	A	A	A	A	A	A	A	A	A	A	A	A	A	A	C	A	A	A
rs7477242	C/M	1	7477242	C	C	C	C	M	C	A	C	C	C	M	M	C	C	M	M	A	C	M	C	A	C	C	C	C	C	M	C	C	C	C	C	C	M	C	C	C	C	C	C	C	C	M	C	C	C
rs7543369	C/T	1	7543369	C	C	C	C	C	C	C	C	C	C	C	C	C	C	C	C	C	C	C	C	C	C	C	C	C	C	C	C	C	C	C	C	C	C	C	T	C	T	C	T	C	C	C	C	T	C
rs7543371	C/T	1	7543371	T	C	C	C	C	C	C	C	C	C	C	C	C	C	C	T	C	T	T	C	C	T	C	C	C	C	C	C	C	C	C	C	C	C	C	T	T	T	C	T	C	C	T	C	T	C
rs7543801	G/T	1	7543801	G	G	G	G	G	G	G	G	G	G	G	G	G	G	G	T	G	G	T	G	G	G	G	G	G	G	G	G	G	G	G	G	G	G	G	G	G	G	G	G	G	G	T	G	G	G
rs7626673	G/R	1	7626673	G	G	G	A	R	G	G	G	G	R	G	G	G	A	G	G	G	G	G	G	G	G	G	G	G	G	G	G	G	G	G	G	G	G	G	G	G	G	G	G	G	G	G	G	G	G
rs7686468	G/T	1	7686468	G	G	G	G	G	G	G	G	G	G	G	G	G	G	G	G	G	G	G	G	G	T	G	G	G	G	G	G	G	G	G	G	G	G	G	G	G	G	G	T	G	G	G	G	G	G
rs7720196	G/T	1	7720196	G	G	G	G	G	G	G	G	G	G	G	G	G	G	G	G	G	G	G	G	G	G	G	G	G	G	G	G	G	G	G	G	G	G	G	T	G	T	G	T	G	G	G	G	T	G
rs7725143	G/K	1	7725143	G	K	G	T	G	G	G	G	G	K	G	K	K	K	G	G	G	K	G	G	G	K	G	G	G	G	G	G	G	G	G	G	G	G	G	G	G	G	G	K	G	G	G	G	G	G
rs7869624	G/T	1	7869624	G	T	G	G	G	K	G	G	G	G	G	G	G	G	G	K	G	K	G	G	K	G	G	G	G	T	G	G	G	G	G	G	G	K	G	G	G	G	G	G	G	G	G	G	T	G
rs7918624	C/Y	1	7918624	C	Y	C	C	C	Y	C	C	C	C	C	Y	C	T	C	C	C	Y	C	C	C	C	Y	C	C	C	C	Y	C	C	C	C	C	Y	C	C	C	C	C	Y	C	C	C	C	C	C
rs7949616	G/T	1	7949616	G	G	G	G	G	G	K	G	G	G	G	G	K	G	T	G	G	G	G	G	T	G	G	G	G	G	G	G	G	G	G	G	K	K	G	G	G	G	G	G	G	G	G	G	G	G
rs7962832	G/A	1	7962832	G	G	G	G	G	G	G	G	G	G	G	A	G	G	G	G	G	G	A	G	G	G	G	G	G	G	G	G	G	G	G	G	G	G	G	G	G	G	A	G	G	A	G	G	G	G
rs7969232	A/G	1	7969232	A	A	A	A	A	A	A	A	A	A	A	A	A	A	A	A	A	A	A	A	A	A	A	A	A	A	A	A	A	A	A	A	A	A	A	G	G	A	A	G	A	A	A	A	G	A
rs7991484	G/A	1	7991484	G	G	G	G	G	G	G	G	G	G	G	G	G	G	G	G	G	G	G	G	G	G	G	G	G	G	G	G	G	G	G	G	G	G	G	A	A	A	G	A	G	G	A	G	A	G
rs7991486	G/K	1	7991486	G	K	G	G	G	G	T	G	G	G	G	G	G	G	T	G	G	G	G	G	G	G	G	G	G	G	G	K	G	T	G	G	G	G	G	G	G	G	G	G	G	G	G	G	G	G
rs8085692	G/T	1	8085692	G	G	T	G	G	G	G	G	T	G	G	T	G	G	G	G	G	G	G	G	G	G	G	G	G	G	G	G	G	G	T	G	G	G	G	G	G	G	G	G	G	G	T	G	T	G
rs8102311	G/T	1	8102311	G	G	G	G	G	G	G	G	G	G	T	G	G	G	G	G	G	G	G	G	T	G	G	G	G	T	T	T	T	G	G	G	G	T	G	G	G	G	G	G	G	G	G	G	G	G
rs8128220	G/K	1	8128220	G	G	G	K	G	G	G	G	G	G	T	T	G	K	G	K	G	G	G	G	G	T	G	G	G	G	G	G	G	G	G	G	G	G	G	G	K	G	G	G	G	G	G	G	G	G
rs8128223	G/T	1	8128223	T	G	G	G	G	G	G	G	G	G	G	G	T	K	G	G	G	G	G	G	G	T	G	G	G	G	T	T	G	G	G	G	G	G	G	G	G	G	G	G	G	G	G	G	G	G
rs8132169	G/T	1	8132169	G	G	G	G	G	G	G	G	G	G	G	G	T	T	G	G	G	T	G	G	T	G	G	G	G	G	T	T	G	G	G	G	G	G	G	T	G	G	G	G	G	G	G	G	G	G
rs8132171	G/T	1	8132171	G	G	G	G	G	G	G	G	G	G	G	T	G	G	G	G	G	G	T	G	G	G	G	G	G	G	G	G	G	G	G	G	K	G	G	G	G	G	G	G	G	G	G	G	G	G
rs8132173	G/T	1	8132173	G	G	G	G	T	G	G	G	G	G	G	T	G	G	G	G	G	G	T	G	G	G	G	G	T	G	G	G	G	G	G	G	G	G	G	G	G	G	G	G	G	G	G	G	G	G
rs8132177	G/T	1	8132177	G	G	G	G	G	G	G	G	G	G	G	G	T	T	T	T	G	G	G	G	T	G	K	G	G	G	T	T	G	G	T	G	G	G	G	G	T	G	G	G	G	T	G	G	G	G
rs8152225	G/K	1	8152225	G	G	G	G	G	G	G	G	G	G	T	T	G	G	G	G	G	G	G	T	G	G	G	G	T	G	G	G	G	G	G	G	G	G	G	G	G	T	G	G	T	G	G	G	G	G
rs8152229	G/T	1	8152229	G	G	G	G	G	G	G	G	G	G	T	G	G	G	G	G	G	G	T	G	G	G	G	G	G	G	G	G	G	G	G	T	G	G	G	G	G	G	G	G	G	T	G	G	G	G
rs8152239	G/R	1	8152239	G	G	R	G	G	G	G	R	G	G	R	G	G	R	R	G	G	R	G	G	G	G	G	R	G	G	G	G	G	G	G	G	G	G	G	G	G	G	G	G	G	G	G	G	G	G
rs8313648	C/A	1	8313648	C	C	C	C	A	C	C	C	C	C	C	C	C	A	C	C	C	C	C	C	A	C	C	C	C	C	C	C	C	C	C	C	C	C	C	C	C	C	C	C	C	C	C	C	C	C
rs8372481	C/M	1	8372481	C	C	C	C	C	C	C	C	C	C	C	C	C	C	C	C	C	C	C	C	C	C	C	C	C	C	C	M	C	C	C	C	C	C	C	C	C	C	C	C	C	C	C	C	C	M
rs8391252	T/W	1	8391252	T	W	T	T	T	T	T	T	T	T	T	W	T	T	T	T	T	T	T	T	T	T	T	T	T	A	A	T	T	A	A	T	T	T	T	T	A	T	T	T	T	T	T	T	T	W
rs8421173	C/M	1	8421173	C	C	M	M	C	C	C	A	C	C	A	C	C	C	A	C	C	M	C	C	A	C	C	M	C	C	C	C	C	C	C	C	C	A	A	C	C	C	C	C	C	A	C	C	C	C
rs8539986	A/G	1	8539986	A	A	A	A	A	A	A	A	A	A	A	A	A	A	A	A	A	A	A	A	A	A	A	A	G	A	A	A	A	A	A	A	A	A	A	A	G	G	A	G	A	A	A	A	G	A
rs8540351	G/T	1	8540351	G	G	G	G	G	G	G	G	G	G	G	G	G	G	G	G	G	T	G	G	G	G	G	G	T	G	G	G	G	G	G	G	G	G	G	G	T	T	G	T	G	G	G	G	T	G
rs8591435	C/A	1	8591435	C	C	C	C	C	C	C	C	C	C	C	C	C	C	C	C	C	C	C	C	A	C	C	C	C	A	A	M	C	C	C	C	C	C	C	C	C	C	C	C	C	C	C	C	A	C
rs8591809	G/C	1	8591809	G	G	G	G	G	G	G	G	G	G	G	G	G	G	G	G	G	G	G	G	G	C	G	G	C	G	G	G	G	G	G	G	S	G	G	G	G	G	S	G	G	C	G	G	C	G
rs8646395	G/K	1	8646395	G	G	G	G	T	G	G	G	G	G	G	G	G	G	G	G	G	G	T	G	G	G	K	K	G	G	G	G	G	G	G	G	G	G	G	G	G	G	K	G	T	G	G	G	G	G
rs8771412	A/G	1	8771412	A	A	A	A	A	A	A	A	A	A	A	A	A	A	A	A	A	A	A	A	A	A	A	A	A	A	A	A	A	A	A	A	A	A	A	A	R	G	A	G	A	A	A	A	G	A
rs8771604	C/T	1	8771604	C	C	C	C	C	C	C	C	C	C	C	C	C	C	C	C	C	C	C	C	C	C	C	C	T	C	C	C	C	Y	C	C	C	C	C	C	C	T	C	T	C	C	C	C	T	C
rs8789564	T/C	1	8789564	T	T	T	T	T	T	T	T	T	T	T	T	T	T	T	T	T	C	T	T	T	T	T	T	T	T	T	T	T	T	T	T	T	T	T	T	T	C	T	C	T	T	C	T	C	T
rs8809815	G/T	1	8809815	G	G	G	G	G	G	G	G	G	G	G	G	G	G	G	G	G	T	G	G	G	G	G	G	G	G	G	G	G	G	G	G	G	G	G	G	G	T	G	T	G	G	T	G	T	G
rs8809817	T/C	1	8809817	T	T	T	T	T	T	T	T	T	T	T	T	T	T	T	T	T	C	T	T	T	T	T	T	T	T	T	T	T	T	T	T	T	T	T	T	T	C	T	C	T	T	C	T	C	T
rs8829190	G/T	1	8829190	G	G	G	G	G	G	G	G	G	G	G	G	G	G	G	G	G	T	G	G	G	G	G	G	G	G	G	G	G	G	G	G	G	G	G	G	T	T	G	T	G	G	T	G	T	G
rs8852400	G/A	1	8852400	G	A	G	G	A	G	G	G	G	G	G	G	G	G	G	G	G	A	G	G	G	G	G	G	G	G	G	G	G	G	G	G	G	G	A	G	G	G	G	A	G	G	G	G	G	A
rs8983609	G/T	1	8983609	G	G	G	G	G	G	G	G	G	G	G	G	G	G	G	G	G	G	G	G	G	G	G	G	G	G	G	G	T	T	G	G	K	G	G	G	G	T	G	T	G	G	G	G	G	G
rs9068399	G/T	1	9068399	G	G	G	G	G	G	G	G	G	G	G	G	G	G	G	G	G	G	G	G	G	G	G	G	G	G	G	G	G	G	G	G	G	G	G	G	G	T	G	T	G	G	G	G	T	G
rs9091648	G/A	1	9091648	G	G	G	G	G	G	G	G	G	G	G	G	G	G	G	G	G	G	G	G	G	G	G	G	G	G	G	G	G	G	G	G	G	G	G	A	G	A	G	A	G	G	G	G	A	G
rs9099906	C/M	1	9099906	C	M	C	C	M	C	C	C	C	C	C	C	C	M	C	C	C	C	C	C	A	A	C	C	C	C	C	C	M	C	C	M	C	C	C	C	C	C	M	C	C	C	C	C	C	C
rs9100226	G/T	1	9100226	T	G	T	G	G	G	G	G	G	G	G	G	G	T	G	G	G	T	G	G	G	G	G	G	G	G	G	G	G	T	G	G	K	G	G	G	G	T	G	G	G	T	G	G	G	G
rs9326376	G/A	1	9326376	G	G	G	G	G	G	G	G	G	G	G	G	G	G	G	G	G	G	G	G	G	G	G	G	G	G	G	G	G	G	G	G	G	G	G	A	G	A	G	A	G	G	G	G	G	G
rs9327403	C/A	1	9327403	C	C	C	C	C	C	A	A	C	C	C	C	C	C	C	C	C	C	C	C	C	C	C	C	C	C	A	C	C	A	C	C	M	C	C	C	A	C	C	C	C	C	C	C	A	C
rs9374905	G/T	1	9374905	G	G	G	G	G	G	G	G	G	G	G	G	G	G	G	G	G	G	G	G	G	G	G	G	G	G	T	G	G	G	G	G	G	G	G	G	G	G	G	G	G	G	G	G	G	G
rs9412008	C/A	1	9412008	C	C	A	C	A	C	C	C	C	C	C	C	C	A	C	C	C	A	C	A	C	C	C	C	C	C	C	C	C	C	C	C	C	C	C	C	C	C	M	C	A	C	C	C	C	C
rs9412011	C/M	1	9412011	C	C	C	C	A	C	C	C	C	C	C	C	C	A	C	C	C	C	C	A	A	C	C	C	C	A	C	C	C	C	C	C	C	C	C	C	C	C	C	C	C	C	A	C	C	C
rs9475281	T/C	1	9475281	T	T	T	T	Y	T	T	T	T	T	T	T	T	T	T	T	T	T	T	T	T	T	T	T	C	T	T	T	T	T	T	T	T	T	T	C	T	C	T	C	T	T	T	T	T	T
rs9475283	T/G	1	9475283	T	T	T	T	T	T	T	T	T	T	T	T	T	T	T	T	T	T	T	T	T	T	T	T	T	T	T	T	T	T	T	T	T	T	T	G	T	G	T	G	T	T	T	T	T	T
rs9541188	A/C	1	9541188	A	A	A	A	A	A	A	A	A	A	A	A	A	A	A	A	A	A	A	A	A	A	A	A	A	A	A	A	A	A	A	A	A	A	A	C	A	C	A	C	A	A	A	A	A	A
rs9541194	T/A	1	9541194	T	T	T	T	T	T	T	T	T	T	T	T	T	T	T	T	T	T	T	T	T	T	T	T	T	T	T	T	T	T	T	T	T	T	T	A	T	A	T	A	T	T	T	T	T	T
rs9545809	G/K	1	9545809	G	G	G	G	K	G	G	G	G	G	G	G	G	G	T	G	G	G	G	G	G	G	G	G	G	G	G	G	G	G	G	G	G	G	G	G	G	G	G	T	G	G	G	G	G	G
rs9558663	G/A	1	9558663	G	G	G	G	G	G	G	G	G	G	G	G	G	G	G	G	G	G	G	G	G	G	G	G	G	G	G	G	G	G	G	G	G	G	G	G	G	A	G	A	G	G	G	G	G	G
rs9620313	A/C	1	9620313	A	A	A	A	A	A	A	A	A	A	A	A	A	A	A	A	A	A	A	A	A	A	A	A	A	A	A	A	A	A	A	A	A	A	A	A	A	C	A	C	A	A	A	A	A	A
rs9633228	C/Y	1	9633228	C	Y	C	C	C	C	C	Y	C	C	C	C	C	C	C	C	C	C	C	Y	Y	C	C	Y	C	Y	C	C	C	C	C	C	C	Y	C	C	C	Y	C	C	C	C	C	C	C	C
rs9691801	C/M	1	9691801	C	C	C	C	C	C	C	C	C	C	C	C	C	C	C	C	C	C	M	C	C	C	C	C	C	C	C	C	C	C	C	C	C	C	C	C	C	C	C	C	C	C	C	C	C	C
rs9691814	C/A	1	9691814	A	C	A	C	C	C	C	A	A	M	C	C	M	A	A	C	C	C	C	C	C	C	C	A	C	C	C	C	A	C	C	C	C	C	C	C	C	C	C	A	C	C	C	A	C	C
rs9745437	G/T	1	9745437	G	G	G	G	T	G	G	G	G	G	G	G	G	G	G	G	G	G	G	G	T	T	T	G	G	G	G	T	G	G	G	G	G	G	G	G	G	T	G	G	G	G	G	T	G	G
rs9760490	G/A	1	9760490	G	G	G	G	G	G	G	G	G	G	G	G	G	G	G	G	G	G	G	G	G	G	G	G	G	G	G	G	G	G	G	G	G	G	G	G	G	A	G	G	G	G	G	G	G	G
rs9787369	T/C	1	9787369	T	T	T	T	T	T	T	T	T	T	T	T	T	T	T	T	T	T	T	T	T	T	T	T	T	T	T	T	T	T	T	T	T	T	T	T	T	C	T	T	T	T	T	T	C	T
rs9845275	G/K	1	9845275	G	G	K	G	K	G	T	G	T	G	G	G	G	K	G	G	G	G	G	G	G	G	G	K	G	G	G	K	K	G	G	G	G	G	G	G	G	G	G	G	G	G	G	G	G	G
rs9867478	T/W	1	9867478	T	T	T	T	T	T	W	T	T	T	T	T	T	T	T	T	T	W	T	T	T	W	T	T	T	T	T	T	T	W	T	T	W	T	T	A	T	T	T	T	T	T	T	T	T	T
rs9867480	G/A	1	9867480	G	G	G	G	G	G	G	G	G	G	G	G	G	A	G	R	G	R	G	G	G	R	R	G	G	G	G	G	G	G	G	G	G	G	G	G	G	G	G	A	G	G	G	G	G	G
rs9867484	G/R	1	9867484	G	G	G	G	R	G	G	G	G	G	G	G	G	A	G	R	G	R	R	R	G	G	G	G	G	G	G	G	G	G	A	G	R	G	G	G	G	G	G	G	G	G	G	G	G	G
rs9938601	C/A	1	9938601	C	M	M	C	C	A	C	C	C	C	C	C	C	C	C	C	C	C	C	A	A	C	C	M	C	A	C	C	A	C	C	C	C	C	C	C	C	M	C	C	C	C	C	C	C	M
rs10015922	G/T	1	10015922	G	G	G	G	G	G	G	T	G	G	G	G	G	G	G	G	G	T	G	G	G	G	G	G	G	G	G	G	G	T	G	G	G	G	G	K	G	G	G	G	G	G	T	T	G	K
rs10135174	C/Y	1	10135174	C	C	C	C	Y	C	C	C	C	C	C	C	C	C	C	C	Y	C	T	C	C	C	C	C	C	Y	C	C	C	C	C	T	Y	C	C	C	C	C	C	T	C	C	C	C	C	Y
rs10137830	G/R	1	10137830	G	G	G	G	G	G	G	G	G	G	G	A	R	R	G	G	A	G	G	G	G	G	G	G	G	G	G	G	G	G	G	R	G	G	G	G	G	G	R	G	G	G	G	G	G	G
rs10518650	G/T	1	10518650	G	K	G	G	G	G	G	G	G	G	T	G	G	G	G	T	G	T	G	G	G	G	T	G	T	G	G	G	G	T	G	G	T	G	G	G	G	G	G	G	G	G	G	G	G	G
rs10690117	G/T	1	10690117	G	G	G	G	G	G	T	G	G	G	T	G	T	G	T	T	T	G	G	T	G	G	G	G	G	G	G	G	G	T	G	G	G	G	G	G	G	G	G	G	G	T	G	G	G	G
rs10741080	C/A	1	10741080	C	C	C	C	C	C	C	C	C	C	C	C	C	C	C	C	C	C	C	C	C	C	C	C	C	C	C	C	C	C	C	C	C	C	C	A	C	A	C	A	C	C	C	C	A	C
rs10744693	C/A	1	10744693	C	C	C	C	C	C	C	C	C	C	C	C	C	C	C	A	A	C	C	C	C	C	C	C	C	C	C	C	C	A	C	C	C	C	C	C	C	C	C	C	C	C	C	C	C	C
rs10744999	G/T	1	10744999	G	G	G	G	T	G	G	T	G	G	T	T	G	G	G	T	G	T	G	G	G	G	G	T	T	G	G	G	T	T	G	G	G	G	G	G	G	G	G	G	G	G	G	G	G	G
rs10745001	G/T	1	10745001	G	G	G	G	T	G	G	G	G	G	G	G	G	G	G	T	G	G	G	G	G	G	G	G	G	G	G	G	G	G	G	G	G	G	G	G	G	G	G	G	G	G	G	G	G	T
rs10757205	C/A	1	10757205	C	C	C	C	A	C	C	A	C	C	C	A	C	C	A	A	C	A	C	C	C	C	C	C	C	C	C	A	A	A	C	C	C	C	C	C	C	C	C	C	C	C	C	C	C	C
rs10765209	G/T	1	10765209	G	G	G	G	T	G	G	G	G	G	G	T	T	G	G	G	G	G	T	T	G	G	G	G	G	G	G	T	T	G	T	G	G	G	G	G	G	G	G	G	G	G	T	G	G	G
rs10783852	G/T	1	10783852	G	G	G	G	G	G	G	G	G	G	G	G	G	G	G	G	G	G	G	G	G	G	G	G	G	G	G	G	G	G	G	G	T	G	G	G	G	G	G	G	G	G	G	G	G	G
rs10786289	A/G	1	10786289	A	A	A	A	A	A	A	A	A	A	A	A	A	A	A	A	A	A	A	A	A	A	A	A	A	A	A	A	A	A	A	A	A	A	A	G	A	G	A	G	A	A	A	A	G	A
rs10833192	G/C	1	10833192	G	G	G	G	G	G	G	G	G	G	G	G	G	G	G	G	G	G	G	G	G	G	G	G	G	G	G	G	G	G	G	G	G	G	G	C	S	C	G	C	G	G	G	G	C	G
rs10833512	G/T	1	10833512	G	G	T	G	G	T	G	G	G	G	G	K	G	G	G	G	T	G	G	G	G	G	G	G	G	G	G	G	G	G	T	G	G	T	G	G	G	G	G	G	G	G	G	G	T	G
rs10853161	A/G	1	10853161	A	A	A	A	A	A	A	A	A	A	A	A	A	A	A	A	A	A	A	A	A	A	A	A	A	A	A	A	A	A	A	A	A	A	A	G	R	G	A	G	A	A	A	A	G	A
rs10901679	C/A	1	10901679	C	C	C	C	A	C	C	C	C	M	C	A	C	C	A	C	C	A	C	C	C	C	C	C	C	C	C	C	A	C	C	C	M	C	C	C	C	C	C	C	C	C	A	C	C	C
rs10921861	G/T	1	10921861	G	G	G	G	T	G	G	G	G	G	G	G	G	G	T	T	G	G	T	T	G	T	G	G	G	G	G	G	T	T	G	G	G	G	G	G	G	G	K	G	G	G	T	G	G	G
rs10930960	G/A	1	10930960	G	R	G	G	A	G	G	G	G	G	G	G	G	A	A	G	G	G	G	G	G	G	G	G	G	G	G	G	G	G	G	G	G	G	G	G	A	G	G	G	G	G	G	G	G	G
rs10950642	G/T	1	10950642	G	G	G	G	T	G	G	G	G	G	T	G	G	G	T	G	G	G	G	G	G	G	G	G	G	G	G	G	G	G	T	G	G	G	G	G	G	G	G	T	G	T	G	G	G	G
rs10955706	G/K	1	10955706	G	G	T	G	G	G	G	K	G	K	G	G	G	G	G	G	G	G	G	G	G	G	G	G	G	G	G	G	G	G	G	G	K	G	T	G	G	G	G	G	G	G	G	G	K	G
rs11020238	C/M	1	11020238	C	C	C	C	M	C	C	C	C	M	C	C	C	C	C	C	C	C	C	C	C	C	C	M	C	C	C	M	C	C	C	C	C	C	C	C	C	C	C	C	C	C	C	C	C	C
rs11052450	C/A	1	11052450	A	C	C	C	A	C	C	C	C	C	C	C	A	C	A	C	C	C	C	C	C	A	C	C	C	C	A	C	A	C	C	A	C	C	C	C	C	C	C	C	C	A	C	C	C	C
rs11170169	C/A	1	11170169	C	C	C	C	C	C	C	C	C	C	C	A	C	C	C	A	C	C	C	C	C	C	C	C	C	A	C	C	C	A	C	C	M	C	C	C	C	M	C	A	C	C	C	C	A	M
rs11217182	C/A	1	11217182	C	C	C	A	C	C	C	C	C	C	C	C	C	C	C	C	C	C	C	C	C	C	A	A	C	C	A	A	C	C	C	C	C	C	C	C	C	C	C	A	C	C	C	C	A	C
rs11217186	C/A	1	11217186	A	C	C	A	C	A	C	C	C	C	C	A	C	C	C	C	C	C	A	A	C	A	C	A	C	A	A	A	A	A	C	C	C	C	C	C	A	C	C	A	C	C	C	C	A	A
rs11217191	C/A	1	11217191	C	C	C	A	C	C	C	C	C	C	C	C	C	C	C	C	C	C	C	C	C	C	C	C	C	C	C	A	C	C	C	C	C	C	A	C	C	C	A	C	C	C	C	C	A	C
rs11217193	C/A	1	11217193	C	C	C	A	C	C	C	C	C	C	C	C	C	C	C	C	C	C	C	C	C	C	C	C	C	C	C	C	C	C	C	C	C	A	C	C	C	C	C	C	C	C	C	C	A	C
rs11360894	G/T	1	11360894	G	G	G	T	G	G	G	G	G	G	G	G	G	G	G	G	G	G	G	K	T	G	G	G	T	G	T	G	G	G	G	G	G	G	G	G	G	G	G	G	G	G	G	G	G	G
rs11391382	C/M	1	11391382	C	C	M	C	C	C	C	C	C	M	C	M	C	C	A	C	C	C	C	C	A	C	C	C	C	C	C	C	C	C	C	M	C	M	C	C	C	C	C	C	C	C	C	C	A	C
rs11444365	G/T	1	11444365	K	G	G	T	K	G	G	G	G	G	G	K	K	K	G	G	G	G	T	G	G	G	G	G	G	G	T	K	G	G	G	G	G	T	G	G	K	G	G	T	T	G	G	G	T	G
rs11536076	G/A	1	11536076	G	G	G	A	G	G	G	G	G	G	G	G	R	A	G	G	G	R	G	G	G	G	G	G	G	G	G	G	G	G	G	G	G	G	G	G	G	G	G	G	A	G	G	G	A	G
rs11562175	G/K	1	11562175	G	G	G	G	K	G	G	G	G	G	G	G	G	G	G	G	G	G	G	G	G	G	G	G	G	K	G	G	G	T	G	G	T	G	G	G	G	G	G	G	G	G	G	G	G	G
rs11619841	G/T	1	11619841	G	G	G	G	K	G	G	G	G	G	G	K	G	G	G	G	G	G	G	G	G	T	G	G	G	G	G	G	G	K	G	G	G	G	G	G	G	G	G	G	G	G	G	G	G	G
rs11930115	G/T	1	11930115	G	G	G	G	G	G	G	G	G	G	T	G	K	G	T	T	G	G	T	G	G	G	G	G	G	G	G	G	G	G	G	T	G	T	G	K	G	T	G	T	G	G	G	T	G	G
rs11936396	G/T	1	11936396	G	G	G	G	G	G	G	G	G	G	G	G	G	G	T	G	G	T	G	G	G	G	G	G	G	G	T	G	G	T	T	G	G	G	G	G	G	G	G	G	G	G	G	G	G	G
rs11987011	A/G	1	11987011	A	A	A	A	A	A	A	A	A	A	A	A	A	A	A	A	A	A	A	A	A	A	A	A	A	A	A	A	A	A	A	A	A	A	A	G	R	A	A	A	A	A	A	A	A	A
rs11989957	G/A	1	11989957	G	G	G	G	A	G	G	G	G	G	G	G	G	G	A	G	G	A	A	G	G	G	G	G	G	A	G	A	G	G	A	G	G	G	A	G	A	G	G	G	A	G	G	G	G	G
rs11994555	G/T	1	11994555	G	G	G	G	G	G	T	T	G	G	G	G	G	G	T	G	G	G	G	T	G	G	G	G	G	T	G	T	G	G	G	G	G	T	T	G	G	G	G	G	G	G	G	T	G	G
rs12021221	C/A	1	12021221	C	C	C	C	C	C	C	C	C	C	C	C	C	C	A	C	C	A	C	C	C	C	A	C	C	C	C	C	C	C	C	C	A	A	C	C	C	C	C	C	A	C	C	A	C	C
rs12021226	C/A	1	12021226	M	C	A	C	C	C	C	C	C	C	C	C	C	C	A	C	C	C	A	A	C	C	C	A	C	C	C	A	C	C	C	C	C	C	C	C	C	C	A	C	A	C	A	C	C	C
rs12050905	C/A	1	12050905	C	C	C	C	C	C	C	C	C	C	C	C	C	C	A	C	C	C	C	C	A	C	M	C	C	C	A	C	C	C	A	C	C	C	C	C	C	C	C	C	C	C	C	C	A	C
rs12407433	A/M	1	12407433	A	A	C	A	M	A	A	A	A	A	A	A	A	A	A	A	A	A	A	A	A	A	A	C	A	A	A	A	A	A	A	A	A	A	A	A	A	A	A	A	A	A	A	A	A	A
rs12447869	G/C	1	12447869	G	G	G	G	C	G	G	C	C	G	C	C	G	G	C	G	G	G	C	G	G	G	G	G	G	C	G	C	G	C	C	G	G	C	C	G	C	G	G	C	G	G	C	G	C	G
rs12563984	C/T	1	12563984	C	Y	C	C	C	T	T	C	C	C	T	C	C	C	T	C	T	C	C	C	C	C	C	C	C	C	C	C	C	C	C	T	C	C	C	C	C	C	C	T	T	C	C	C	T	C
rs12564305	G/T	1	12564305	G	G	G	G	G	G	G	T	G	G	G	G	G	T	G	G	G	G	G	G	T	G	G	G	G	G	G	G	G	T	G	G	G	G	G	G	G	G	G	T	G	G	G	G	G	G
rs12570292	G/T	1	12570292	G	G	G	G	G	G	G	G	G	G	G	G	G	G	T	G	G	G	G	T	G	G	G	G	G	G	G	T	G	G	G	G	G	G	G	G	G	G	G	G	G	G	T	G	T	G
rs12779305	C/T	1	12779305	C	C	C	T	C	C	C	C	C	C	C	C	C	T	C	C	C	C	C	C	C	C	C	C	C	C	C	C	Y	C	C	C	Y	C	C	C	C	C	C	T	C	C	C	C	T	C
rs12779626	G/T	1	12779626	G	K	G	G	G	G	G	G	G	G	G	G	K	G	T	G	G	G	G	G	G	G	G	G	G	G	G	T	G	T	G	G	G	G	G	G	K	G	G	G	G	G	G	G	G	G
rs12779628	G/T	1	12779628	T	T	G	G	T	G	G	T	T	G	G	T	G	G	T	G	G	G	T	G	G	G	G	G	G	G	G	T	T	T	G	G	G	G	G	G	G	G	G	T	G	G	G	G	T	G
rs13118513	G/T	1	13118513	G	G	G	G	G	G	G	G	T	G	G	G	G	G	T	G	G	G	G	G	T	G	G	T	G	G	G	T	G	G	G	G	G	G	G	G	G	G	G	G	G	G	G	G	T	G
rs13118517	G/T	1	13118517	G	G	G	G	T	G	G	G	T	G	G	G	G	G	T	G	G	G	G	G	T	G	G	G	G	G	G	T	G	G	T	T	G	G	G	G	G	G	G	G	G	G	G	G	T	G
rs13162732	C/A	1	13162732	C	C	C	C	M	A	C	C	C	C	C	C	C	C	C	C	C	C	C	C	C	C	C	C	C	C	C	C	C	C	C	C	C	A	C	C	C	C	C	A	C	C	C	C	A	C
rs13323061	T/C	1	13323061	T	T	T	T	T	T	T	T	T	T	T	T	T	T	T	T	T	T	T	T	T	T	T	T	T	T	T	T	T	T	T	T	T	T	T	C	Y	T	T	Y	T	T	T	T	T	T
rs13323426	G/T	1	13323426	G	G	G	G	G	G	G	G	T	G	G	G	G	G	G	G	G	G	G	G	T	G	G	G	G	G	G	T	G	T	G	T	G	G	G	G	G	G	G	G	G	G	G	G	G	G
rs13327881	G/T	1	13327881	G	G	G	G	G	G	G	G	G	G	G	G	K	G	G	G	G	G	G	G	T	G	G	G	G	G	G	G	G	T	T	G	G	G	G	G	G	G	G	G	G	G	T	G	G	G
rs13348686	G/A	1	13348686	G	G	G	G	A	G	G	G	G	A	A	G	G	G	G	G	G	G	G	G	G	G	G	A	G	G	G	G	G	G	G	G	G	G	G	G	A	G	G	G	G	G	G	G	G	G
rs13362892	C/M	1	13362892	C	M	C	C	C	C	C	C	C	C	C	A	C	M	C	C	C	C	C	C	C	C	C	C	C	C	A	C	C	C	A	C	C	C	C	C	C	C	A	C	C	C	C	C	M	C
rs13362895	C/A	1	13362895	C	C	C	C	C	C	C	C	C	C	C	C	C	C	C	C	C	C	C	C	C	C	C	C	C	M	C	C	C	C	C	C	C	A	C	C	C	C	C	C	C	C	C	C	C	C
rs13363230	G/T	1	13363230	G	G	K	G	G	T	G	G	G	G	G	G	G	G	G	G	G	K	K	G	K	G	G	G	G	G	G	T	G	T	T	G	G	G	G	G	G	G	G	G	G	G	G	G	T	G
rs13372022	C/A	1	13372022	C	C	C	C	C	C	C	C	C	C	C	C	C	A	C	C	C	C	C	C	C	C	A	C	A	C	C	C	C	A	A	A	C	C	C	C	C	C	C	C	C	C	C	C	C	C
rs13625578	C/A	1	13625578	C	C	C	C	A	C	C	A	C	C	C	C	C	C	C	C	C	C	C	C	C	A	C	C	A	C	C	C	C	A	A	C	C	C	C	A	C	C	C	C	C	C	C	C	A	C
rs13625581	C/A	1	13625581	C	C	C	C	C	C	C	C	C	C	C	C	C	C	C	C	C	C	C	A	C	A	C	A	C	C	C	C	A	C	C	C	C	C	C	C	C	C	A	C	C	C	C	C	C	C
rs13849423	G/K	1	13849423	G	G	G	G	G	G	K	G	G	G	G	G	K	G	G	G	G	G	G	G	G	K	G	G	G	K	G	G	G	K	G	T	G	G	G	G	G	G	G	G	G	G	G	G	G	K
rs13858881	C/A	1	13858881	C	C	M	N	N	C	N	N	N	C	N	C	C	C	N	N	N	A	N	N	N	A	M	C	A	C	A	N	N	A	N	N	C	N	N	C	N	C	C	N	N	N	N	N	N	C
rs13859197	G/T	1	13859197	G	G	G	G	G	G	G	G	G	G	G	G	G	G	G	G	G	G	G	G	G	G	G	G	G	G	G	G	G	G	G	G	G	G	G	G	G	G	K	G	G	G	G	G	G	G
rs14051015	A/C	1	14051015	A	A	A	A	A	A	A	A	A	A	A	A	A	A	A	A	A	A	A	A	A	A	A	A	A	A	A	A	A	A	A	A	A	A	A	A	A	A	A	A	A	A	A	A	A	A
rs14051027	C/A	1	14051027	C	C	C	C	C	C	C	C	A	C	C	C	C	C	C	A	C	C	C	C	C	A	C	C	A	C	C	C	C	A	C	C	C	C	C	C	C	C	C	C	C	C	C	C	C	C
rs14051038	T/A	1	14051038	T	T	T	T	A	T	T	T	A	T	T	T	T	A	T	T	T	T	T	T	T	T	T	T	A	T	T	T	T	A	T	T	T	T	T	T	T	T	T	T	T	T	T	T	T	T
rs14066911	C/A	1	14066911	C	C	A	C	C	A	C	C	C	C	C	A	C	C	C	C	C	C	C	C	C	C	C	C	C	C	C	C	C	C	C	C	C	C	C	C	C	C	C	C	C	C	C	C	C	C
rs14091860	A/G	1	14091860	A	A	A	A	A	A	A	A	A	A	A	A	A	A	A	A	A	A	A	A	A	A	A	A	A	A	A	A	A	A	A	A	A	A	A	G	R	A	A	A	A	A	A	A	A	A
rs14219574	C/A	1	14219574	C	C	C	C	C	C	C	C	C	C	C	C	C	C	C	C	C	C	C	A	C	C	C	A	C	C	C	C	C	C	C	C	C	C	C	A	C	C	A	C	A	C	C	C	C	C
rs14377496	G/T	1	14377496	G	G	G	G	G	G	G	G	G	G	G	G	G	T	G	G	G	G	G	T	G	T	G	G	G	G	G	G	G	G	G	G	G	G	G	G	G	G	G	G	T	G	T	T	G	G
rs14379334	A/G	1	14379334	A	A	A	A	A	A	A	A	A	A	A	A	A	A	A	A	R	A	A	A	A	A	A	A	G	A	A	A	A	A	A	A	A	A	A	A	R	A	A	A	A	A	A	A	A	A
rs14381659	C/A	1	14381659	C	C	C	C	A	C	C	C	A	C	C	C	C	C	C	C	M	C	C	C	C	C	C	A	A	A	C	C	C	A	C	C	C	C	C	C	C	C	C	C	C	C	C	C	C	C
rs14460981	C/T	1	14460981	C	C	C	C	C	C	C	C	C	C	C	C	C	C	C	C	C	C	T	C	C	C	C	C	C	C	C	T	C	C	C	C	T	C	C	C	C	C	C	C	C	C	C	C	C	C
rs14659144	C/T	1	14659144	C	C	C	C	C	C	C	C	C	C	C	C	C	C	C	C	C	C	C	C	C	C	C	C	C	C	C	C	C	C	C	C	C	C	C	C	T	C	C	C	C	C	C	C	C	C
rs14757943	G/A	1	14757943	G	G	G	A	G	G	G	G	G	G	G	G	G	G	G	G	G	G	G	G	A	G	G	G	G	G	G	G	G	A	A	G	G	G	G	G	G	G	G	A	G	G	G	G	G	A
rs15361121	G/T	1	15361121	G	G	G	K	G	G	G	G	G	G	K	G	G	T	K	G	G	K	G	K	T	G	T	T	G	G	T	G	G	G	G	G	G	G	G	G	G	G	T	G	G	G	G	G	G	G
rs15541101	G/T	1	15541101	G	G	G	T	G	G	T	G	G	G	G	G	G	G	G	G	G	G	T	G	T	G	K	G	G	G	G	G	G	G	T	G	G	G	G	G	G	G	G	T	G	G	G	G	T	G
rs15642634	G/T	1	15642634	G	G	G	G	G	G	G	G	G	T	G	G	G	G	T	G	G	G	T	G	G	G	G	G	G	G	G	G	T	G	G	G	K	G	G	G	G	G	G	G	G	G	G	G	G	G
rs16514161	G/T	1	16514161	G	G	G	G	T	G	G	G	G	G	G	G	G	G	G	T	G	G	T	G	G	G	G	K	G	G	G	G	G	T	G	G	G	G	G	G	G	K	G	G	G	G	T	G	G	G
rs16514163	G/T	1	16514163	G	G	G	G	G	G	G	T	G	G	G	G	G	T	T	G	G	T	T	T	G	T	G	G	G	G	G	T	G	G	G	G	G	G	G	G	G	G	G	T	G	G	G	G	T	G
rs16516218	C/Y	1	16516218	Y	C	Y	C	Y	Y	C	C	C	C	C	Y	C	C	C	C	C	C	C	C	C	C	Y	C	C	C	C	C	Y	C	C	C	C	C	C	C	C	C	C	C	C	C	C	C	C	C
rs16516542	G/T	1	16516542	G	K	G	G	G	G	T	G	G	G	G	G	G	G	G	G	G	G	T	G	G	G	G	K	G	G	G	G	T	G	G	G	G	G	G	G	G	G	G	G	G	T	G	G	T	G
rs16516550	G/T	1	16516550	G	G	G	G	T	G	G	G	G	G	T	G	G	T	G	G	G	K	T	G	G	T	G	T	G	G	G	G	T	G	G	G	G	G	G	G	G	G	G	G	G	G	G	G	G	G
rs16536727	C/A	1	16536727	C	C	C	C	A	C	C	C	C	C	C	C	A	C	C	C	C	A	C	C	C	C	C	C	A	C	C	C	C	C	C	C	C	C	C	C	C	C	A	C	C	A	C	C	C	C
rs16536729	C/A	1	16536729	C	M	C	C	C	C	A	C	C	C	A	C	C	C	A	C	C	C	C	C	C	C	C	C	C	C	C	C	C	C	C	C	C	C	C	C	C	C	C	C	C	C	C	C	A	C
rs16556296	G/R	1	16556296	G	G	A	G	G	G	G	R	R	A	R	G	G	G	R	G	G	G	G	G	G	G	G	G	A	G	R	G	G	G	G	G	G	G	G	G	R	G	G	G	R	G	A	G	G	G
rs16603693	C/T	1	16603693	C	C	C	C	C	C	C	C	C	C	C	C	C	C	C	C	C	C	C	C	C	C	C	C	C	C	C	C	C	C	C	C	C	C	C	C	T	C	C	C	T	C	C	C	C	C
rs16630116	G/T	1	16630116	G	G	G	G	T	G	G	G	G	G	G	G	G	G	G	G	G	G	G	G	G	G	G	G	G	G	G	G	G	G	G	G	G	G	G	G	G	G	G	G	G	G	G	G	T	G
rs16630121	G/K	1	16630121	G	G	G	K	K	G	G	G	G	G	G	G	K	G	G	K	G	G	G	G	G	G	K	G	G	G	G	G	G	G	G	G	G	G	G	G	G	G	K	G	G	G	T	G	G	G
rs16630127	G/K	1	16630127	G	G	K	K	G	G	G	K	K	G	G	G	G	G	G	G	G	G	G	G	G	G	G	G	G	G	G	G	G	G	G	G	G	G	G	K	G	G	G	G	G	G	K	G	G	G
rs16862850	G/A	1	16862850	G	G	G	G	G	G	G	G	G	G	G	G	A	G	A	G	G	G	G	G	G	G	G	G	G	G	G	G	G	G	G	G	G	G	G	G	G	G	G	G	G	G	G	G	G	G
rs16878168	C/T	1	16878168	T	C	T	C	C	T	Y	T	C	C	C	T	T	T	C	C	C	C	C	T	T	C	C	T	C	C	C	T	C	T	C	C	C	C	C	T	C	T	C	C	C	C	C	C	C	C
rs16969221	G/R	1	16969221	G	G	G	G	R	G	G	R	G	G	G	G	G	G	G	G	G	R	G	G	G	A	G	G	G	G	G	G	G	G	G	G	G	G	G	G	G	G	G	G	G	G	G	G	G	G
rs17312687	T/W	1	17312687	T	W	T	T	W	T	T	T	T	T	T	T	T	T	T	T	T	W	W	T	T	T	T	T	A	T	T	T	T	T	T	T	T	W	T	T	T	T	T	T	T	T	T	T	W	T
rs18178186	C/A	1	18178186	C	C	C	C	C	C	A	A	C	C	A	C	C	C	C	C	C	C	C	A	C	A	C	A	C	C	C	C	C	C	C	C	M	C	C	C	C	C	C	C	A	C	C	C	C	C
rs18231086	G/T	1	18231086	G	G	G	G	G	G	G	G	G	G	G	T	K	G	G	G	G	G	T	G	G	G	G	G	G	G	G	G	G	G	G	G	G	G	G	G	T	G	G	G	G	G	G	T	G	G
rs18309369	G/T	1	18309369	G	G	G	G	G	G	G	K	G	G	G	K	G	G	G	G	G	G	K	G	G	G	G	G	G	G	G	G	K	G	G	G	G	G	G	G	K	G	G	G	G	G	G	G	G	G
rs18358694	C/M	1	18358694	C	C	C	C	C	C	C	C	A	C	C	C	C	C	C	C	C	C	C	C	C	M	C	C	A	C	C	C	C	C	M	C	C	C	C	A	C	C	C	C	C	A	C	C	C	C
rs18361458	G/T	1	18361458	G	G	G	K	K	G	G	G	G	G	G	G	G	G	G	G	G	G	G	G	G	G	T	G	G	K	G	G	K	G	G	G	G	G	G	G	G	G	G	G	G	G	G	G	G	G
rs18426031	C/A	1	18426031	C	A	C	C	A	C	C	A	C	C	C	C	C	C	C	C	C	A	C	C	C	A	C	A	C	C	A	C	C	C	C	C	C	C	C	C	C	C	C	C	A	C	A	C	C	C
rs18426380	G/A	1	18426380	G	G	G	G	A	G	G	A	G	G	G	G	G	G	G	A	A	A	G	A	G	A	G	G	G	G	A	G	G	G	G	G	G	G	A	G	G	A	G	G	G	G	G	G	A	G
rs18479112	C/A	1	18479112	M	C	C	A	C	C	C	C	C	C	C	C	C	C	C	A	C	C	C	C	C	C	C	C	C	C	A	C	C	A	C	C	C	C	C	C	C	C	C	A	C	C	C	C	C	C
rs18528132	G/T	1	18528132	G	G	G	G	T	G	G	G	G	G	T	G	G	G	G	T	T	G	G	G	T	T	G	G	G	G	G	G	G	G	G	G	G	G	G	G	G	G	G	G	G	G	G	G	G	G
rs18572615	G/T	1	18572615	G	G	G	G	G	G	G	T	G	G	G	G	G	G	G	G	G	G	G	G	G	G	G	G	G	G	T	G	G	G	G	G	G	G	G	G	G	G	G	G	G	G	G	G	G	G
rs18612444	G/T	1	18612444	G	G	G	G	G	G	G	G	G	G	G	G	G	T	G	G	G	G	G	G	T	G	G	G	G	G	T	G	G	G	G	G	G	G	G	G	G	G	G	G	G	G	T	G	T	G
rs18642422	G/T	1	18642422	G	G	G	G	G	G	G	G	G	G	G	T	G	G	G	G	G	G	T	G	T	G	K	G	G	G	G	G	G	G	G	T	G	G	G	G	G	G	G	G	G	G	G	G	G	G
rs18642433	G/K	1	18642433	G	G	K	G	K	G	G	G	G	G	G	G	G	G	G	G	G	G	K	K	G	G	G	G	G	K	G	G	G	G	G	G	G	K	G	G	G	G	K	G	G	G	G	G	G	G
rs18710266	G/T	1	18710266	G	T	G	G	G	G	G	T	G	G	G	G	G	G	G	T	G	G	G	G	T	G	G	G	G	G	T	G	G	T	G	G	G	G	G	G	G	G	G	T	T	G	G	G	G	T
rs18901724	C/M	1	18901724	C	C	C	A	C	C	C	M	C	C	C	C	M	C	C	C	C	M	C	C	C	C	M	C	C	M	C	C	C	C	A	A	C	C	C	C	M	C	C	C	C	C	A	C	C	C
rs19008986	C/A	1	19008986	C	C	C	A	A	C	C	C	C	C	C	C	C	C	C	C	C	A	C	C	A	C	C	A	C	C	C	C	C	C	C	C	C	C	C	C	C	C	A	A	C	C	C	A	A	C
rs19029398	G/T	1	19029398	G	G	K	G	K	G	G	G	G	G	K	G	G	G	T	G	G	G	G	G	G	G	K	G	G	G	G	G	G	G	G	G	G	G	G	G	G	G	G	G	G	G	T	G	G	G
rs19048662	G/T	1	19048662	G	G	G	G	G	G	G	G	G	G	G	G	G	T	G	G	G	G	G	G	G	G	G	G	G	G	G	T	G	G	G	G	G	G	G	G	G	G	G	G	G	G	G	G	G	G
rs19514649	A/M	1	19514649	A	C	A	A	A	A	C	A	A	A	A	A	C	A	A	A	A	A	A	A	A	A	M	A	A	A	A	A	A	A	A	A	A	A	A	A	A	A	M	A	A	A	A	A	A	A
rs19566900	G/A	1	19566900	G	A	G	G	G	G	A	G	G	G	G	G	G	G	G	A	G	G	G	G	G	G	G	G	A	G	G	G	G	G	G	G	G	G	G	G	G	G	G	G	G	G	G	G	G	A
rs19665105	A/W	1	19665105	A	A	W	A	A	A	A	A	A	W	A	A	A	W	A	A	A	A	A	A	A	A	T	A	W	A	A	A	A	W	A	A	A	A	A	A	A	A	A	A	W	A	W	A	A	A
rs20217579	G/A	1	20217579	G	A	G	G	A	G	G	G	G	G	G	G	G	A	A	G	A	G	G	G	G	G	G	G	G	G	G	G	A	G	A	G	G	G	G	G	G	G	G	G	A	G	G	G	G	G
rs20241366	C/M	1	20241366	C	C	C	C	C	C	C	M	C	C	C	C	C	C	C	C	C	C	C	C	C	C	A	C	C	C	C	C	C	C	C	C	C	C	C	M	C	C	C	C	C	C	C	C	C	C
rs20391554	A/C	1	20391554	A	C	A	A	A	A	A	A	A	A	A	A	A	A	A	A	A	A	A	A	A	A	A	A	A	A	A	A	A	A	A	A	A	A	A	C	A	A	A	A	A	M	A	A	A	A
rs20399984	A/W	1	20399984	A	A	W	A	W	A	A	A	W	A	A	A	A	A	A	W	A	W	A	T	A	A	A	A	A	A	A	A	A	A	A	A	A	A	A	A	A	W	A	A	A	A	A	A	A	A
rs20424679	G/K	1	20424679	G	G	K	G	G	G	G	K	G	G	G	G	G	G	G	G	K	G	G	K	K	G	G	K	G	G	G	G	G	G	G	G	G	G	G	G	G	G	G	G	G	G	G	G	K	G
rs20445451	G/T	1	20445451	G	G	G	G	G	G	G	G	T	G	G	G	G	G	G	G	G	G	G	G	G	G	G	G	G	G	G	G	G	G	G	G	G	G	G	G	G	G	T	G	G	G	G	G	G	G
rs20505805	G/A	1	20505805	G	G	G	G	G	G	G	G	G	G	G	G	G	G	G	G	A	G	G	G	G	G	A	G	G	G	G	G	G	G	G	G	G	G	G	G	G	G	A	G	G	G	G	G	A	G
rs20699912	C/Y	1	20699912	C	T	C	C	T	C	C	C	Y	C	C	Y	C	Y	C	C	C	Y	C	C	Y	Y	Y	C	C	C	T	Y	C	Y	C	C	Y	C	C	C	Y	C	C	Y	C	Y	C	C	C	Y
rs20722942	C/T	1	20722942	C	C	C	C	C	C	C	C	C	C	C	C	C	T	C	C	C	C	C	C	C	C	C	C	C	C	C	C	C	C	C	C	C	C	C	C	T	C	C	C	C	C	C	C	C	C
rs20780688	G/T	1	20780688	G	G	G	G	T	G	G	G	G	G	G	T	G	G	G	G	G	G	G	G	G	G	G	G	G	G	G	G	G	G	G	G	G	G	G	G	G	G	G	G	G	G	G	G	T	G
rs20780694	G/T	1	20780694	G	G	G	G	T	G	G	G	T	G	G	G	G	G	T	T	G	G	T	G	G	T	G	G	G	K	G	G	G	G	G	G	G	G	G	G	G	G	G	G	G	G	G	G	G	G
rs20780696	G/T	1	20780696	G	G	G	T	T	G	G	T	G	G	G	T	G	G	G	G	G	G	G	G	G	G	G	G	G	G	G	G	G	G	G	G	G	G	G	G	G	G	G	G	G	G	G	G	G	G
rs21337657	C/A	1	21337657	C	C	C	C	C	C	C	A	A	C	C	A	C	C	A	C	A	C	C	A	C	C	C	C	C	C	C	A	A	C	A	C	C	C	C	A	C	C	C	A	C	C	C	C	C	C
rs21337662	C/A	1	21337662	C	C	C	C	C	C	C	A	C	C	C	C	C	C	A	A	C	C	A	A	C	C	C	C	C	C	C	C	C	A	C	C	C	C	C	C	C	C	C	C	C	C	C	A	C	C
rs21912575	C/M	1	21912575	C	C	C	C	M	C	C	C	C	C	C	C	C	C	C	C	M	C	C	C	C	M	M	C	C	C	C	C	C	M	C	M	C	C	C	M	C	C	C	C	C	A	C	C	C	C
rs21912923	G/R	1	21912923	G	G	R	G	G	G	G	G	G	G	G	G	G	G	R	G	G	A	G	G	G	G	R	G	G	G	G	G	R	G	G	G	G	R	R	G	G	G	G	G	G	G	G	G	G	G
rs21948257	C/Y	1	21948257	C	C	C	C	C	C	C	C	C	C	C	C	T	C	C	C	Y	C	C	C	C	C	C	C	C	C	C	C	C	C	C	C	Y	C	C	C	C	C	C	Y	C	C	C	C	C	C
rs21971524	G/T	1	21971524	G	G	G	G	G	G	G	G	G	G	G	G	G	G	G	G	G	T	G	G	G	G	G	G	G	G	K	G	G	G	G	G	G	G	G	G	G	T	G	G	G	G	T	G	G	G
rs21979799	C/M	1	21979799	C	C	C	M	A	C	C	C	C	C	M	C	C	C	A	C	C	C	A	C	C	C	C	C	C	C	M	C	C	C	A	C	C	C	M	C	C	A	C	C	C	C	C	C	C	C
rs22393490	C/A	1	22393490	A	C	C	A	C	C	C	A	C	C	C	C	C	C	A	A	C	A	A	C	C	A	C	C	A	C	C	A	C	C	C	C	C	C	C	A	C	C	C	C	A	C	C	C	A	C
rs22582822	G/K	1	22582822	G	G	G	G	K	G	G	G	G	K	G	K	G	K	G	G	G	G	G	G	G	K	G	G	G	G	G	G	G	K	G	G	K	G	G	G	G	G	G	K	G	G	K	G	G	G
rs22881036	T/C	1	22881036	T	T	T	T	T	T	T	T	T	T	T	T	T	T	T	T	T	T	T	T	T	T	T	T	T	T	T	T	T	T	T	T	T	T	T	T	T	T	T	T	T	T	T	T	T	T
rs22942749	G/T	1	22942749	G	G	G	G	G	G	G	G	G	G	G	G	G	G	K	G	G	G	K	G	G	G	G	G	G	G	G	G	G	T	G	G	G	G	G	G	G	G	G	T	G	G	G	G	G	K
rs23014478	G/T	1	23014478	G	G	T	G	G	G	G	T	G	G	T	G	G	G	G	G	G	G	G	G	G	T	G	G	G	T	G	T	G	G	G	G	G	G	G	G	G	G	G	G	G	G	G	G	T	G
rs23034577	G/R	1	23034577	G	G	G	G	R	G	G	G	G	G	G	G	G	A	G	G	G	R	R	G	G	G	G	R	G	G	G	G	G	G	G	G	G	G	G	G	G	G	G	G	G	G	G	G	R	G
rs23040716	C/A	1	23040716	C	C	C	C	C	A	C	C	C	C	C	C	C	C	C	C	C	C	C	C	C	C	A	C	C	C	C	C	C	C	C	C	C	C	C	C	A	C	A	C	C	C	C	A	C	C
rs23370344	C/Y	1	23370344	C	C	C	C	C	C	C	C	C	C	C	C	C	Y	C	C	C	C	Y	Y	C	C	C	C	C	C	C	C	C	C	T	C	C	C	C	C	C	C	C	T	C	C	C	C	C	C
rs23631390	G/R	1	23631390	G	G	R	G	G	G	G	G	G	G	G	G	G	G	G	G	G	G	G	G	G	G	R	G	G	R	G	G	G	G	G	G	G	G	G	G	G	G	G	R	A	G	G	G	G	G
rs23633307	G/T	1	23633307	G	G	G	G	G	G	T	G	G	G	G	G	G	T	T	G	G	G	G	G	G	G	G	G	G	G	G	T	G	T	G	G	G	G	G	G	G	G	G	G	G	G	G	T	G	G
rs23725739	C/A	1	23725739	C	C	C	C	C	C	C	C	C	A	C	C	C	C	A	C	C	C	C	C	C	C	A	C	C	C	C	C	C	C	C	C	C	C	C	C	C	C	C	C	A	C	C	A	C	C
rs23826558	G/T	1	23826558	G	T	G	G	G	G	G	G	G	G	G	G	G	T	T	G	G	G	G	G	G	G	G	G	G	G	G	G	G	G	G	G	G	G	G	G	G	G	G	G	G	G	G	T	G	G
rs23826562	G/T	1	23826562	G	G	T	T	T	G	G	G	G	G	G	G	G	T	T	T	G	G	G	G	T	G	G	G	G	G	G	G	G	G	G	G	T	T	G	G	T	G	T	G	T	T	G	T	G	G
rs23918057	C/A	1	23918057	C	C	C	A	C	C	C	M	C	C	C	C	C	C	C	A	C	C	C	C	C	C	C	C	C	C	C	C	C	C	C	C	C	C	C	C	C	C	C	C	A	C	C	A	C	C
rs23919426	T/A	1	23919426	T	A	T	T	T	T	T	T	T	T	T	T	T	T	T	T	T	T	T	T	T	T	T	T	T	A	T	T	T	T	T	T	T	T	T	A	T	T	T	T	T	T	T	T	T	T
rs24096173	G/T	1	24096173	G	G	T	G	G	G	T	G	G	G	G	G	G	G	T	G	G	G	G	G	G	G	G	G	G	G	T	T	G	T	G	G	G	G	G	G	G	G	G	G	T	G	G	T	G	G
rs24096176	G/T	1	24096176	G	G	T	G	T	T	G	T	G	G	G	G	G	G	G	G	G	G	G	T	T	G	G	T	G	G	G	T	G	G	G	G	G	G	G	G	G	G	T	G	T	G	G	T	G	K
rs24096181	G/T	1	24096181	G	G	G	T	G	G	G	G	G	G	G	G	G	G	G	G	G	G	G	G	G	G	G	G	G	G	G	G	G	G	G	G	K	G	G	G	G	G	G	G	T	G	G	T	G	G
rs24132258	G/K	1	24132258	G	G	K	G	G	G	G	G	G	G	G	G	G	G	G	G	G	G	G	G	G	G	G	G	G	G	G	K	T	G	G	G	K	G	G	G	G	G	G	G	G	G	G	G	G	G
rs24296262	G/K	1	24296262	G	G	G	G	K	G	G	K	G	G	G	G	G	G	G	G	G	G	G	K	G	G	G	G	G	G	G	G	G	G	G	T	G	G	G	G	G	G	G	G	G	G	G	G	G	G
rs24465937	G/K	1	24465937	G	G	G	G	G	G	G	G	G	G	G	K	G	G	G	G	G	G	T	G	G	G	G	G	G	G	G	G	G	G	T	G	G	T	G	G	G	G	G	T	G	T	G	T	G	K
rs24552637	A/T	1	24552637	A	A	A	A	A	A	T	A	T	T	A	A	A	A	A	A	A	A	A	W	A	T	T	A	T	A	A	A	A	A	A	A	A	T	A	A	A	A	T	A	A	A	A	A	A	T
rs24610948	C/M	1	24610948	C	C	C	C	C	C	C	C	C	C	C	C	M	C	C	A	C	C	C	C	C	C	C	C	C	C	C	C	M	M	C	C	C	C	C	M	C	C	M	C	C	C	C	C	C	C
rs24610967	C/A	1	24610967	C	C	A	C	A	C	C	C	C	C	C	C	C	C	C	C	C	C	C	C	C	C	C	C	C	C	C	C	C	C	C	C	C	C	C	C	A	C	C	C	C	C	C	C	C	C
rs24616924	G/T	1	24616924	G	K	G	G	G	G	G	G	G	K	T	G	G	G	G	G	T	G	G	G	G	T	G	G	G	G	G	G	G	G	G	G	G	T	G	G	G	G	G	G	G	G	G	T	G	G
rs24643062	G/R	1	24643062	G	G	G	G	G	G	G	G	G	G	G	G	G	G	G	G	R	G	G	G	G	G	G	G	G	G	G	A	G	G	G	G	G	R	R	G	G	G	G	G	G	G	G	G	G	G
rs24644135	C/A	1	24644135	C	C	C	C	C	C	C	C	C	C	C	C	C	C	C	A	C	C	C	C	C	C	C	C	C	C	C	C	C	C	C	C	C	C	C	C	A	C	C	C	C	A	C	C	C	C
rs24644445	G/K	1	24644445	G	G	G	G	G	G	G	G	K	G	G	G	G	G	G	G	G	G	G	G	G	G	G	G	G	G	G	G	G	G	G	K	G	G	G	G	G	G	G	K	G	G	K	G	G	G
rs24653712	C/T	1	24653712	C	C	C	C	C	C	C	C	C	C	C	C	C	C	T	C	C	C	C	T	C	C	C	C	C	C	C	Y	C	C	C	C	C	C	C	C	C	C	C	C	C	C	C	C	C	C
rs24791196	G/T	1	24791196	T	G	G	T	T	G	G	G	G	G	G	G	T	G	G	G	G	G	G	G	G	G	G	G	G	G	G	G	G	G	G	G	T	G	G	G	G	T	T	G	G	G	G	G	G	G
rs25167788	G/T	1	25167788	T	G	G	T	G	G	G	G	G	G	G	G	G	G	G	G	G	G	T	G	G	G	G	G	G	G	G	G	T	G	G	G	G	T	G	G	G	G	G	T	T	G	G	G	G	G
rs25267759	C/A	1	25267759	A	C	C	A	C	C	C	C	C	C	C	C	C	C	C	C	C	C	A	C	C	C	C	C	C	A	C	C	C	C	A	C	C	C	C	C	C	C	C	C	A	C	C	C	C	C
rs25282908	C/Y	1	25282908	C	C	C	C	Y	C	C	C	C	C	C	C	C	C	C	C	C	C	Y	Y	C	C	Y	C	C	C	C	C	C	C	C	C	C	C	C	C	C	C	C	C	C	C	C	C	T	C
rs25291285	G/T	1	25291285	G	G	G	G	G	G	G	G	G	G	G	G	G	G	G	T	G	G	T	G	G	G	G	G	G	G	G	G	T	G	G	G	G	G	G	G	G	G	G	T	G	G	G	G	G	G
rs25565677	C/A	1	25565677	A	C	C	A	C	C	C	C	C	C	C	C	C	C	C	C	C	C	A	C	C	C	C	C	C	C	C	A	A	C	C	C	C	C	C	C	C	C	C	C	C	C	C	C	C	M
rs25887799	C/A	1	25887799	C	C	C	C	C	C	C	C	C	C	C	M	M	M	A	C	C	C	C	C	C	A	C	C	C	M	C	C	C	C	C	C	M	C	C	C	C	C	C	C	C	C	C	C	C	C
rs25887810	C/T	1	25887810	C	C	C	C	C	C	C	C	C	C	C	C	C	C	T	T	C	C	C	T	C	T	C	C	C	T	C	C	C	C	C	C	C	C	T	C	C	C	C	C	C	C	C	C	C	C
rs25888179	T/W	1	25888179	T	W	T	T	T	T	T	T	T	T	T	T	T	T	T	T	T	T	T	T	T	W	T	T	T	T	T	T	T	T	T	T	T	W	T	T	T	T	T	T	W	T	T	T	T	T
rs26028934	C/A	1	26028934	C	C	C	C	A	C	C	A	C	C	A	C	C	C	A	C	C	M	C	C	C	C	C	C	C	C	C	C	A	A	C	C	C	C	C	C	C	C	C	C	C	C	C	C	C	C
rs26092184	C/A	1	26092184	C	C	C	C	C	C	C	A	C	C	C	A	C	C	C	C	C	C	C	C	A	C	C	C	C	C	C	C	C	A	C	C	C	C	C	C	C	C	C	C	C	C	C	C	C	C
rs26092187	C/A	1	26092187	A	C	C	A	C	C	C	A	C	C	C	A	C	C	C	A	C	C	A	C	C	C	C	C	C	C	C	C	C	A	C	C	C	C	C	C	C	C	C	C	C	C	C	C	C	C
rs26092500	G/R	1	26092500	G	G	G	G	G	G	A	G	G	G	G	G	G	G	G	G	G	G	G	G	G	G	G	R	R	G	G	G	R	G	G	G	G	R	G	G	G	G	G	G	G	A	G	G	G	G
rs26100205	C/A	1	26100205	C	C	C	C	C	C	C	C	C	C	A	C	C	C	C	C	C	C	C	C	C	C	C	C	C	C	C	C	C	C	A	C	C	C	C	C	C	C	C	C	C	C	C	C	C	C
rs26100208	T/W	1	26100208	T	T	T	T	T	T	T	T	T	T	A	A	T	T	T	T	T	T	T	T	T	T	T	T	T	T	T	T	T	T	T	T	T	T	T	W	T	T	T	T	T	T	T	A	W	T
rs26166329	G/T	1	26166329	G	G	G	G	G	G	G	G	G	G	G	G	G	G	G	G	G	G	T	G	G	G	G	G	G	G	G	G	K	G	G	G	G	G	G	G	G	T	T	G	G	G	G	G	T	G
rs26284970	G/K	1	26284970	K	G	G	K	K	G	K	G	G	G	G	G	G	G	G	G	G	G	K	G	G	G	K	G	G	G	G	T	G	G	G	K	G	G	G	G	K	G	G	G	K	G	T	G	G	G
rs26284972	G/K	1	26284972	G	K	T	G	G	G	G	G	G	K	T	G	K	G	G	G	K	K	G	K	G	G	K	G	G	T	T	G	G	G	T	K	G	G	G	G	G	G	G	T	K	G	G	G	G	G
rs26298486	G/R	1	26298486	G	G	G	G	G	G	G	R	G	G	G	G	G	R	R	G	G	G	G	G	G	G	G	R	G	G	G	G	G	R	G	G	G	G	G	G	G	G	G	G	G	G	G	G	G	R
rs26338205	C/A	1	26338205	C	C	A	C	C	A	C	C	C	C	C	C	C	C	C	C	C	C	C	A	C	C	C	C	C	A	A	C	C	C	C	C	C	C	C	C	C	C	M	C	C	C	C	C	A	C
rs26361956	G/A	1	26361956	G	A	A	G	G	G	G	G	G	G	A	G	A	A	G	A	A	G	G	A	A	G	G	A	G	G	A	A	A	A	A	A	G	G	G	G	A	G	G	G	G	G	G	G	G	G
rs26367970	G/K	1	26367970	G	G	K	G	T	G	K	G	G	G	G	G	G	G	G	G	G	G	G	G	G	G	G	G	G	G	G	G	G	G	G	G	G	G	G	G	G	G	G	G	G	T	G	G	G	G
rs26492220	G/T	1	26492220	G	G	G	G	T	G	T	G	G	G	G	G	G	G	G	G	G	G	G	G	G	G	G	G	G	G	G	G	T	G	G	G	K	G	G	G	G	G	T	G	G	T	T	G	G	G
rs26512937	C/A	1	26512937	A	C	C	A	C	C	A	C	C	C	C	A	C	C	A	C	A	A	C	C	A	C	C	C	A	C	C	C	A	A	C	C	C	A	C	C	C	C	A	A	A	A	A	C	C	C
rs26513855	C/T	1	26513855	T	C	C	T	C	C	T	T	C	C	C	C	C	C	T	Y	C	T	C	T	T	T	C	C	C	T	T	C	T	C	C	C	C	C	C	C	C	C	C	C	C	C	T	C	C	C
rs26633774	G/T	1	26633774	T	G	G	T	G	G	G	T	G	G	G	G	G	G	T	G	T	T	G	T	T	G	G	G	G	G	G	G	T	G	G	G	G	G	G	T	G	G	T	T	G	T	G	G	G	G
rs26634668	C/T	1	26634668	C	C	C	C	C	C	C	C	C	C	C	T	C	C	T	C	C	C	C	C	T	C	C	C	T	C	C	T	T	C	C	C	C	T	C	C	C	C	C	C	C	C	T	C	C	C
rs26635004	G/T	1	26635004	G	G	G	G	G	G	G	G	G	G	G	T	G	G	T	G	T	T	G	T	T	G	G	G	G	G	G	G	T	T	G	G	G	G	G	G	G	G	T	T	G	T	T	G	G	G
rs26635008	G/T	1	26635008	G	G	G	G	G	G	T	G	G	G	G	G	G	K	T	G	G	G	G	G	T	G	G	G	G	G	T	G	G	T	T	G	G	T	G	G	G	G	G	G	G	G	G	G	G	G
rs26679126	T/W	1	26679126	T	W	T	T	W	W	T	T	T	T	T	T	W	T	W	T	W	T	T	T	T	W	T	W	T	T	T	W	T	T	W	W	W	T	W	T	T	T	T	T	T	T	T	A	T	T
rs26737896	G/T	1	26737896	T	G	G	T	T	G	G	T	G	K	G	T	G	G	T	G	T	T	G	T	T	G	G	G	G	T	G	T	T	T	G	G	G	G	G	G	G	G	G	T	G	T	T	G	T	G
rs26779462	C/A	1	26779462	A	C	C	A	C	C	C	C	C	C	C	C	C	C	A	C	C	C	C	C	C	C	C	C	C	C	C	C	C	C	C	C	A	C	C	C	C	C	C	C	A	C	A	C	C	M
rs26864162	G/A	1	26864162	A	G	G	A	G	G	G	A	A	G	G	G	G	G	A	G	A	G	G	A	A	G	G	G	G	A	G	G	G	G	G	A	G	G	G	G	G	G	A	G	G	G	A	G	A	A
rs27064218	C/Y	1	27064218	C	C	C	C	Y	C	C	C	C	C	C	C	C	C	C	C	C	C	C	C	C	C	C	C	C	Y	C	C	C	C	C	C	C	C	C	C	C	C	C	T	C	C	C	C	C	C
rs27087619	G/T	1	27087619	T	G	G	T	G	G	G	G	T	G	G	G	G	G	G	G	G	G	G	G	G	G	T	G	T	G	G	G	G	G	G	G	G	G	G	G	G	G	T	G	G	G	G	G	G	G
rs27087640	C/A	1	27087640	C	C	C	C	C	C	C	C	C	C	C	C	C	C	C	C	C	C	C	C	C	C	C	C	C	A	C	C	C	C	C	C	C	C	C	C	C	C	C	C	C	C	C	C	A	C
rs27093962	A/G	1	27093962	G	A	A	G	A	A	A	A	G	G	A	A	A	A	A	A	A	A	A	A	A	A	G	G	G	G	A	A	A	A	A	A	A	G	A	A	G	A	G	A	G	G	G	G	G	G
rs27257801	A/G	1	27257801	G	A	A	G	A	A	A	A	G	G	A	A	A	A	A	A	A	A	A	A	A	A	G	G	G	G	A	A	A	A	A	A	A	G	A	G	G	A	G	A	G	A	G	G	G	G
rs27367664	G/T	1	27367664	T	G	G	T	G	G	G	G	G	G	G	G	G	G	G	G	G	G	G	G	T	G	G	G	G	G	G	G	G	G	T	G	G	G	G	G	G	G	G	G	G	G	G	G	G	G
rs27483108	G/T	1	27483108	G	K	G	G	G	T	G	G	G	G	G	G	T	G	G	G	G	G	T	G	G	G	G	G	G	G	G	G	G	G	G	G	G	G	G	G	G	G	G	G	G	G	G	G	T	G
rs27539706	C/M	1	27539706	C	C	C	C	C	C	C	M	C	C	C	M	C	C	C	C	C	A	C	C	C	C	C	C	C	C	C	C	C	A	M	C	C	A	C	C	C	C	C	C	C	C	C	C	C	C
rs27634423	T/A	1	27634423	A	T	T	A	T	T	T	A	A	T	T	A	T	A	T	T	A	T	A	A	T	A	T	T	A	T	T	T	T	T	T	T	T	A	T	T	T	T	T	T	A	T	A	T	T	T
rs27668298	C/A	1	27668298	C	C	C	C	C	A	A	C	C	C	A	C	C	C	A	C	C	C	A	C	C	C	C	M	C	C	C	C	C	C	C	C	C	C	C	C	C	C	C	C	C	C	C	C	C	C
rs27668655	T/A	1	27668655	A	T	T	A	T	T	A	A	A	A	T	A	T	T	T	T	T	T	A	W	T	A	A	A	A	T	T	T	T	T	T	T	T	A	A	T	W	T	A	T	A	A	A	A	T	A
rs27682652	C/A	1	27682652	C	C	C	C	C	A	C	C	C	C	C	C	C	C	A	C	A	C	C	C	C	A	C	C	C	C	C	A	C	C	C	C	C	C	C	C	C	C	C	C	C	C	C	C	C	C
rs27682655	C/A	1	27682655	C	M	C	C	C	A	C	C	C	C	C	A	C	A	A	C	C	C	C	C	C	C	C	C	C	C	C	A	A	C	C	C	C	C	C	C	C	C	C	C	C	C	A	C	C	C
rs27684320	T/W	1	27684320	T	W	T	T	T	T	T	T	T	T	T	T	W	T	T	T	T	T	T	T	T	T	T	W	T	T	T	W	T	T	T	T	T	T	T	T	T	T	W	T	T	T	T	T	T	T
rs27684647	G/T	1	27684647	G	G	G	G	G	T	G	G	G	G	G	T	G	G	T	T	G	T	G	T	G	T	G	G	G	G	G	T	G	G	G	G	G	G	G	G	G	G	G	G	G	G	G	G	G	G
rs27684688	A/G	1	27684688	G	A	A	G	A	A	G	G	G	G	A	G	A	A	A	A	A	A	G	R	A	G	G	G	G	A	A	A	A	A	A	A	A	G	G	A	G	A	G	A	G	G	G	G	A	G
rs27732977	C/A	1	27732977	A	C	C	A	M	C	A	A	A	A	C	A	C	C	C	C	C	C	A	M	C	A	A	A	A	C	C	C	C	C	C	C	C	M	A	C	A	C	A	C	A	A	A	A	C	A
rs27818734	T/C	1	27818734	C	T	T	C	T	T	C	C	C	C	T	C	T	T	T	T	T	T	C	C	T	C	C	C	C	C	T	T	C	T	T	T	T	C	C	T	C	T	C	T	C	C	C	C	T	C
rs27827466	G/T	1	27827466	G	G	K	G	G	T	G	G	G	G	G	G	G	G	T	G	G	G	G	T	G	T	G	G	G	G	T	T	G	G	T	G	G	G	G	G	G	K	G	G	G	G	G	G	G	G
rs27871021	C/A	1	27871021	C	C	C	C	C	C	C	C	C	C	C	C	M	C	A	A	C	C	C	C	C	C	C	C	A	C	C	A	C	C	C	C	C	C	C	C	C	A	A	C	C	C	A	C	C	C
rs27871407	C/M	1	27871407	C	C	C	C	M	C	M	A	C	C	C	C	M	C	C	C	C	C	A	C	C	C	C	C	C	C	C	C	C	C	C	C	M	C	C	C	C	C	C	C	C	C	C	C	C	M
rs28162565	C/A	1	28162565	M	C	C	M	C	C	C	C	C	C	A	C	C	C	C	A	C	C	C	C	C	C	C	C	A	C	C	C	C	A	C	C	C	C	C	C	C	A	A	C	C	C	C	C	C	C
rs28184651	G/K	1	28184651	K	G	G	K	G	G	T	G	G	G	G	G	G	G	G	G	G	G	G	G	G	G	G	G	T	G	G	G	K	G	G	G	G	G	T	G	G	G	G	G	G	G	K	G	G	G
rs28184665	G/K	1	28184665	G	G	G	G	G	G	G	G	K	G	G	G	G	K	G	G	G	G	G	K	G	G	G	G	G	G	G	G	G	G	G	G	G	G	G	G	G	G	G	G	G	G	G	G	G	G
rs28270728	C/A	1	28270728	C	C	C	C	C	C	C	C	C	C	C	C	C	A	C	C	C	C	C	C	C	A	C	C	C	C	C	C	C	C	C	C	C	C	C	C	C	C	C	C	C	C	A	C	C	C
rs28270735	C/A	1	28270735	C	C	C	C	C	C	C	A	C	C	C	C	C	C	C	C	C	C	C	C	C	C	C	C	C	A	C	C	C	C	C	C	A	A	C	C	C	C	C	C	C	C	A	C	A	C
rs28271068	G/K	1	28271068	G	G	K	G	K	G	G	G	G	G	G	G	K	K	G	K	G	G	G	G	G	G	G	K	G	G	G	K	G	T	G	G	G	G	G	G	G	G	G	G	K	G	T	G	G	G
rs28321171	G/K	1	28321171	G	G	G	G	G	G	G	G	G	G	G	G	K	G	K	G	G	G	G	G	G	G	G	G	G	G	G	K	G	G	T	G	G	G	G	G	G	T	G	G	G	G	K	G	G	G
rs28330753	G/T	1	28330753	G	G	G	G	G	G	G	G	G	G	G	G	G	G	G	G	G	G	G	G	G	G	G	G	G	G	G	G	G	G	G	G	G	G	G	G	G	G	G	G	G	G	G	G	T	G
rs28627047	C/A	1	28627047	C	C	C	C	A	C	C	C	C	C	C	M	C	C	A	A	A	C	C	C	C	C	C	C	C	C	A	C	C	C	A	C	M	C	C	C	C	C	C	C	C	C	A	C	C	C
rs28632311	G/T	1	28632311	T	G	G	T	G	G	G	G	G	G	G	G	G	G	G	G	G	G	G	G	G	G	G	G	T	G	G	G	T	T	G	G	G	G	T	G	G	G	T	G	G	G	G	G	G	G
rs28632320	G/K	1	28632320	G	G	G	G	G	G	G	G	G	G	G	G	G	G	G	G	G	G	G	G	G	K	G	G	G	G	G	G	G	G	G	G	G	K	G	G	G	T	G	G	G	T	G	G	G	G
rs28659924	G/A	1	28659924	A	A	A	A	G	G	G	G	G	G	A	G	A	A	A	G	A	G	G	R	A	G	A	A	G	G	A	A	G	A	G	A	A	G	G	G	G	A	G	G	G	G	G	G	A	G
rs28660276	G/T	1	28660276	G	G	G	G	G	G	T	G	T	G	G	G	G	G	G	G	G	G	G	G	G	G	G	G	G	G	G	G	T	G	G	T	G	G	G	G	G	T	G	G	G	G	G	G	G	G
rs29186549	G/K	1	29186549	G	G	G	G	G	G	G	G	G	G	G	G	G	G	K	G	G	G	G	G	G	G	G	G	G	G	G	G	G	K	G	G	K	G	G	G	G	G	G	G	G	G	G	G	G	G
rs29288552	C/A	1	29288552	C	C	C	C	A	A	C	A	C	C	A	C	A	C	C	C	C	C	A	A	C	A	C	A	C	C	C	A	C	C	C	A	C	C	C	C	C	A	C	C	C	C	A	C	C	C
rs29446458	C/A	1	29446458	A	C	C	A	A	A	A	A	A	A	C	A	C	C	C	A	C	C	A	M	C	A	C	A	A	C	C	C	A	C	A	C	C	A	A	C	C	C	A	C	C	A	A	A	C	A
rs29540877	A/G	1	29540877	G	A	A	G	G	G	G	G	G	G	A	G	A	A	A	G	A	A	G	R	A	G	A	G	G	A	A	A	G	A	G	A	A	G	G	A	R	A	G	A	G	G	G	G	A	G
rs29601678	C/A	1	29601678	A	C	C	A	A	A	A	A	A	A	C	A	C	C	C	A	C	C	A	M	C	C	C	A	A	C	C	C	A	C	A	C	C	A	A	C	M	C	A	C	A	A	M	A	C	A
rs29601713	C/A	1	29601713	A	C	C	A	C	C	C	C	C	C	A	C	C	C	A	C	C	C	C	C	C	A	C	C	C	C	C	A	C	C	A	A	C	C	C	C	C	C	C	C	C	C	C	C	C	C
rs29639933	C/T	1	29639933	T	C	C	T	C	C	T	C	T	C	C	C	C	C	T	C	C	C	C	C	C	C	C	C	C	C	C	T	C	C	C	T	C	C	C	C	C	C	C	C	C	T	C	C	C	C
rs29845760	T/C	1	29845760	Y	T	T	Y	C	T	T	T	T	T	T	T	T	T	T	T	T	T	T	T	T	T	T	Y	T	T	T	T	T	T	T	T	Y	T	T	T	T	C	T	T	T	T	T	C	T	T
rs29845765	A/G	1	29845765	R	A	A	R	G	A	A	A	A	A	A	A	A	A	A	A	A	A	A	A	A	A	A	R	A	A	G	A	A	A	A	A	R	A	G	A	A	G	A	A	A	G	A	G	G	A
rs29846158	T/G	1	29846158	T	T	T	T	T	T	T	T	T	T	T	T	T	T	T	T	T	T	T	T	T	T	T	T	T	T	T	T	T	G	K	T	T	T	T	T	T	T	T	T	G	T	T	T	G	T
rs29970021	G/T	1	29970021	G	G	G	G	G	G	G	G	G	G	G	G	G	G	G	T	G	G	G	G	G	G	G	G	G	G	G	G	G	G	T	G	G	T	G	G	G	G	G	G	G	T	G	G	G	G
rs29989940	C/A	1	29989940	C	C	C	C	C	C	C	C	C	C	C	M	C	C	C	A	C	C	C	A	C	C	C	C	C	C	A	C	A	C	A	C	M	C	C	M	C	C	C	C	A	C	C	C	C	C
rs29990286	G/T	1	29990286	G	G	G	G	G	G	G	G	G	G	G	G	G	G	G	T	G	G	G	G	G	G	G	G	G	G	G	G	T	G	T	G	G	G	G	G	G	G	G	G	G	G	G	G	T	G
rs29990301	G/K	1	29990301	K	K	G	K	G	G	G	G	K	G	K	G	G	G	K	G	G	G	G	G	G	G	G	K	G	G	K	G	G	G	G	G	K	G	G	G	G	G	G	G	G	T	G	G	G	G
rs29999892	G/A	1	29999892	A	G	G	A	G	G	G	A	G	G	G	G	G	G	G	G	G	A	A	G	G	G	G	G	A	A	G	G	G	G	G	G	G	G	A	A	A	G	G	A	G	A	G	G	G	G
rs30158316	A/G	1	30158316	A	A	A	A	A	A	A	A	A	A	A	A	A	A	G	A	A	A	A	G	A	A	A	A	A	A	A	A	A	A	A	G	A	A	A	A	A	A	A	A	A	A	A	A	A	A
rs30158676	G/K	1	30158676	G	G	G	G	T	G	K	G	G	G	G	G	G	G	G	G	K	K	K	G	G	G	G	G	G	G	G	G	G	G	G	G	G	G	G	G	G	G	G	G	G	G	G	G	G	G
rs30235325	G/A	1	30235325	G	A	A	G	G	G	G	G	G	G	A	G	A	A	A	G	A	G	G	R	A	G	G	G	G	R	A	A	G	A	G	A	A	G	G	G	G	A	G	G	G	G	G	G	A	G
rs30235342	C/A	1	30235342	C	C	C	C	C	C	C	C	C	C	C	C	C	C	C	A	C	C	C	A	C	C	C	A	C	C	C	C	C	C	A	C	C	C	C	C	C	C	C	C	C	A	C	C	C	C
rs30744999	G/R	1	30744999	G	G	G	G	A	G	G	G	G	G	G	R	G	G	G	G	G	G	G	G	G	G	G	G	G	G	G	G	G	G	G	G	G	G	G	G	G	G	G	G	G	G	G	G	G	G
rs31123565	C/M	1	31123565	C	C	C	C	C	C	C	C	C	C	C	C	C	C	C	C	C	C	C	C	C	C	C	C	C	C	C	C	M	C	C	C	M	C	C	C	M	C	M	C	C	C	C	C	C	M
rs31123579	T/W	1	31123579	T	T	T	T	T	T	T	T	T	T	T	T	T	T	T	T	T	T	T	T	W	T	T	T	T	T	A	T	T	T	T	T	W	T	W	T	T	T	T	T	T	T	T	T	T	T
rs31496282	T/C	1	31496282	T	T	T	T	C	C	C	C	C	C	T	T	T	T	T	C	T	T	C	Y	T	C	C	C	T	T	T	T	C	T	C	T	T	C	C	C	C	T	C	C	C	C	C	T	T	T
rs31627640	C/M	1	31627640	C	C	A	C	C	C	C	A	C	C	C	C	C	C	C	M	C	C	C	C	C	M	C	C	C	M	C	C	C	C	C	C	C	C	C	C	C	C	C	C	M	C	C	C	M	C
rs31627647	C/A	1	31627647	C	C	C	C	C	C	C	C	C	C	C	C	A	C	C	C	C	C	C	C	A	C	C	C	C	C	C	C	C	C	C	C	C	C	C	C	C	C	C	C	A	C	C	C	A	C
rs31743918	G/A	1	31743918	G	G	G	G	G	A	G	G	G	G	G	A	G	G	G	G	G	A	G	G	G	G	G	G	G	A	G	G	G	G	G	G	G	G	G	A	A	G	G	A	G	G	G	G	G	G
rs31993724	A/C	1	31993724	A	A	A	A	C	A	C	A	C	A	A	C	A	A	A	M	A	C	C	M	A	A	C	C	A	A	A	A	C	A	C	A	A	C	C	C	A	A	C	C	C	C	A	A	A	C
rs32149493	C/A	1	32149493	A	C	C	A	C	A	C	C	A	C	C	A	C	C	C	C	C	C	A	C	C	A	C	C	C	C	C	C	A	C	A	C	C	C	A	C	C	C	C	C	A	A	C	A	C	C
rs32284442	G/A	1	32284442	G	G	G	G	G	G	G	G	G	G	G	G	G	G	G	G	G	G	G	R	A	G	G	G	G	G	G	A	G	G	G	G	G	G	G	G	G	G	G	A	G	G	G	G	G	G
rs32310478	C/T	1	32310478	T	C	C	T	T	T	T	T	T	T	C	T	C	C	C	T	C	C	T	Y	C	T	T	T	T	C	C	C	T	C	T	C	C	T	T	C	T	C	T	C	T	T	T	T	C	T
rs32371915	G/T	1	32371915	G	G	G	G	G	G	G	G	G	G	G	G	G	G	G	G	G	T	G	G	T	G	G	G	G	G	G	G	G	G	G	G	G	G	G	G	G	G	G	G	G	G	G	G	G	T
rs32452338	A/W	1	32452338	A	A	A	A	A	W	A	A	W	A	A	A	A	W	A	A	A	W	A	W	W	W	A	A	A	A	A	A	W	A	W	A	T	W	W	W	A	A	W	A	A	A	A	W	A	A
rs32452341	C/Y	1	32452341	C	C	C	C	C	Y	C	C	C	C	C	C	C	C	C	C	C	C	C	Y	Y	C	C	C	C	C	C	Y	Y	C	Y	C	T	C	C	C	C	C	C	C	C	C	C	Y	C	T
rs32501747	G/A	1	32501747	A	G	G	A	A	A	A	A	A	A	G	A	G	A	G	A	G	G	A	A	G	A	A	A	A	G	G	G	A	G	A	G	G	A	A	G	A	G	A	G	A	A	A	A	G	A
rs32509689	G/T	1	32509689	T	G	G	T	G	G	G	G	G	G	G	G	T	G	G	T	G	G	G	T	G	G	G	G	G	G	G	G	G	G	G	G	K	G	G	G	G	G	T	G	G	G	G	G	G	G
rs32540045	T/C	1	32540045	T	C	C	T	T	T	T	T	T	T	C	T	Y	C	C	T	C	C	T	Y	C	T	T	T	T	C	C	C	T	C	T	C	C	T	T	C	C	C	T	C	T	T	T	T	C	T
rs32540386	G/K	1	32540386	G	G	G	G	G	G	G	G	G	G	G	G	G	G	G	G	K	K	G	G	G	G	K	K	G	G	G	G	G	G	G	G	G	G	T	G	K	G	G	K	G	T	G	G	G	G
rs32542114	G/T	1	32542114	G	G	G	G	T	G	G	G	T	T	G	T	T	G	G	G	G	G	G	G	G	G	G	G	T	G	G	G	G	G	G	G	T	T	T	G	G	G	G	G	G	T	G	G	G	G
rs32542119	G/K	1	32542119	K	G	G	K	G	G	G	G	G	G	G	G	G	G	G	G	G	G	G	G	G	G	G	G	G	G	T	K	T	T	T	G	G	G	G	G	G	G	K	G	T	G	G	G	G	G
rs32542832	C/A	1	32542832	C	C	C	C	C	C	C	C	C	C	A	C	C	C	C	C	C	C	C	A	C	C	C	C	C	C	C	C	C	A	C	C	M	C	C	C	A	C	C	C	C	C	C	C	C	C
rs32635843	T/C	1	32635843	T	C	C	T	T	T	T	T	T	T	C	T	C	C	T	T	C	C	T	T	C	T	T	T	T	C	C	C	Y	C	T	C	C	T	T	C	C	C	T	C	T	T	T	T	C	T
rs32719694	C/A	1	32719694	C	C	C	C	C	C	C	A	C	C	C	C	C	C	C	C	C	C	C	C	A	C	C	C	C	C	C	C	C	A	C	C	M	C	C	C	C	C	C	A	C	C	C	C	C	C
rs32799859	C/A	1	32799859	C	C	C	C	M	C	C	A	C	C	C	C	C	C	A	C	C	C	A	C	C	C	C	C	C	C	C	C	C	A	C	C	C	C	C	C	C	C	C	C	A	C	C	C	C	C
rs32814040	T/C	1	32814040	T	T	T	T	T	T	T	T	T	T	T	T	T	T	T	T	T	T	T	T	T	T	T	T	T	C	T	T	T	T	T	T	T	T	T	T	C	T	T	C	T	T	T	T	T	T
rs32931912	C/M	1	32931912	C	C	C	C	C	C	C	C	C	C	C	C	C	M	C	C	C	C	C	C	A	C	C	C	C	M	C	C	C	M	C	C	C	C	C	C	C	C	M	C	M	C	C	C	C	C
rs33143582	G/A	1	33143582	G	G	G	G	A	G	G	G	G	G	G	G	G	G	A	G	G	G	A	G	A	G	G	G	G	A	G	A	G	A	A	G	R	G	G	G	G	G	G	G	G	A	A	G	G	G
rs33224483	G/T	1	33224483	G	G	G	G	G	G	G	G	G	G	G	T	G	G	G	G	G	G	G	G	G	G	G	G	G	G	T	T	G	G	G	G	G	G	G	G	G	G	G	G	G	G	G	G	G	G
rs33224489	G/K	1	33224489	G	G	G	G	G	G	G	G	T	G	T	G	G	G	T	G	G	G	G	G	G	G	G	G	G	G	T	G	G	G	G	G	G	G	G	G	G	K	G	G	G	T	K	G	G	G
rs33394784	G/T	1	33394784	G	G	G	G	G	G	G	G	G	G	G	G	G	G	G	G	G	G	T	G	T	G	G	G	G	T	T	G	G	T	G	G	G	G	G	G	G	G	G	G	G	G	T	G	G	T
rs33394786	G/K	1	33394786	G	G	G	G	G	G	G	G	G	G	G	T	G	G	G	G	G	T	G	G	G	G	G	T	G	G	G	G	G	G	G	G	G	G	G	G	G	G	T	G	G	G	G	G	G	G
rs33394796	G/T	1	33394796	G	G	G	G	G	G	G	G	G	T	G	G	G	G	G	G	G	G	G	T	G	G	G	G	G	G	G	G	G	G	G	G	G	G	G	G	G	G	G	G	G	T	T	T	G	G
rs33394801	G/K	1	33394801	G	G	G	G	G	G	G	G	G	G	G	G	G	G	K	G	G	G	G	G	G	G	G	G	G	G	K	G	G	G	G	G	G	G	G	G	G	G	K	G	G	G	G	G	G	G
rs33466383	C/A	1	33466383	C	C	C	C	C	C	C	C	A	C	C	C	C	C	C	C	C	C	C	C	C	C	C	C	C	C	C	C	C	C	C	C	C	C	C	C	C	C	C	C	C	C	A	C	C	C
rs33538248	G/T	1	33538248	G	G	G	G	G	G	G	G	G	G	G	G	G	G	T	G	G	G	G	G	G	G	G	G	G	T	G	T	G	G	G	G	G	G	G	G	G	T	G	G	G	G	G	T	G	G
rs33609041	A/G	1	33609041	A	A	A	A	A	A	A	A	A	A	A	A	A	A	A	A	A	A	A	A	A	A	A	A	A	A	A	A	A	A	A	A	A	A	A	A	A	G	A	A	A	A	A	A	G	A
rs33613172	C/A	1	33613172	C	C	A	C	A	C	C	C	C	C	A	A	C	C	C	C	C	C	A	C	A	A	M	C	C	A	C	C	C	A	A	C	C	C	C	C	C	C	C	A	C	C	C	C	C	C
rs33613482	G/R	1	33613482	G	G	G	G	G	G	G	G	G	G	A	G	G	R	G	G	G	G	G	G	A	G	G	R	G	A	G	G	G	G	G	G	R	R	G	G	G	G	G	G	G	G	G	R	G	G
rs33615350	C/A	1	33615350	C	C	C	C	C	C	C	C	C	C	C	C	C	C	C	C	C	C	C	C	C	C	C	C	C	C	C	C	C	C	C	C	C	C	C	C	C	A	C	C	C	C	C	C	A	C
rs33698102	A/G	1	33698102	A	A	A	A	A	A	A	A	A	A	A	A	A	A	A	A	A	A	A	A	A	A	A	A	A	A	A	A	A	A	A	A	A	A	A	A	A	G	A	A	A	A	A	A	G	A
rs33700802	G/T	1	33700802	G	G	G	G	T	G	G	G	G	G	G	G	G	G	G	T	G	G	G	G	G	G	G	G	G	G	G	G	G	G	G	G	G	G	T	G	G	G	G	G	G	G	G	G	G	G
rs33700831	C/T	1	33700831	C	C	C	C	C	C	C	C	C	C	C	C	C	C	C	C	C	C	C	C	C	C	C	C	C	C	C	C	C	C	C	C	C	C	C	C	C	T	C	C	C	C	C	C	T	C
rs33701639	T/W	1	33701639	T	T	T	T	T	T	T	T	W	T	T	T	W	T	T	W	T	T	T	W	W	T	T	T	T	T	T	T	T	T	T	T	T	T	W	W	T	T	A	T	T	T	T	T	T	T
rs33701646	C/T	1	33701646	C	C	C	C	C	C	C	C	C	C	C	C	C	C	C	C	C	C	C	C	C	C	C	C	C	C	C	C	C	C	C	C	C	C	C	C	C	T	C	C	C	C	C	C	T	C
rs33701654	C/A	1	33701654	C	C	C	C	C	C	C	C	C	C	C	C	C	C	C	C	C	C	C	C	C	C	C	C	C	C	C	C	C	C	C	C	C	C	C	C	C	A	C	C	C	C	C	C	A	C
rs33744649	A/T	1	33744649	A	A	A	A	A	A	A	A	A	A	A	A	A	A	A	A	A	A	A	A	A	A	A	A	A	A	A	A	A	A	A	A	A	A	A	A	A	T	A	A	A	A	A	A	T	A
rs33744990	T/C	1	33744990	T	T	T	T	T	T	T	T	T	T	T	T	T	T	T	T	T	T	T	T	T	T	T	T	T	T	T	T	T	T	T	T	T	T	T	T	T	C	T	T	T	T	T	T	C	T
rs33775082	A/G	1	33775082	A	A	A	A	A	A	A	A	A	A	A	A	A	A	A	A	A	A	A	A	A	A	A	A	A	A	A	A	A	A	A	A	A	A	A	A	A	G	A	A	A	A	A	A	G	A
rs33775095	T/K	1	33775095	T	K	T	T	T	T	T	T	T	T	T	T	K	T	T	T	T	T	T	T	T	T	T	K	T	T	T	T	T	T	T	T	T	K	T	T	T	G	T	T	T	T	T	T	T	T
rs33775116	C/A	1	33775116	C	C	C	C	A	C	C	C	C	C	A	C	C	C	C	A	C	A	C	C	C	C	C	C	C	C	C	C	A	C	C	C	C	C	C	C	C	A	C	C	C	C	A	C	A	C
rs33775432	T/C	1	33775432	T	T	T	T	T	T	T	T	T	T	T	T	T	T	T	T	T	T	T	T	T	T	T	T	T	T	T	T	T	T	T	T	T	T	T	T	T	C	T	T	T	T	T	T	C	T
rs33810082	A/C	1	33810082	C	A	A	C	C	C	C	A	A	A	M	A	C	A	A	A	A	C	A	A	A	A	A	C	A	C	C	A	A	A	C	A	A	A	A	A	A	A	M	A	A	A	C	C	A	A
rs33852106	G/K	1	33852106	G	G	G	G	G	G	G	G	G	G	G	G	T	G	G	G	G	G	G	G	G	T	G	G	G	G	G	K	G	G	G	G	G	G	G	G	G	G	K	G	G	G	T	G	T	G
rs33864230	A/G	1	33864230	A	A	A	A	A	A	A	A	A	A	A	A	A	A	A	A	A	A	A	A	A	A	A	A	A	A	A	A	A	A	A	A	A	A	A	A	A	G	A	A	A	A	A	A	G	A
rs33898704	T/G	1	33898704	T	T	T	T	T	T	T	T	T	T	T	T	T	T	T	T	T	T	T	T	T	T	T	T	T	T	T	T	T	T	T	T	T	T	T	T	T	G	T	T	T	T	T	T	G	T
rs33908349	C/A	1	33908349	C	C	M	C	A	C	C	C	C	C	A	C	C	C	A	C	C	C	C	C	A	C	C	C	C	C	C	C	C	A	C	C	C	C	C	C	C	A	C	C	C	C	C	A	C	C
rs33908686	G/T	1	33908686	T	T	G	T	T	G	G	G	T	G	T	T	G	G	T	T	G	T	G	G	T	T	G	G	T	T	G	G	G	G	T	T	G	G	G	G	G	T	G	G	G	T	T	T	T	G
rs33960316	C/A	1	33960316	C	C	C	C	C	C	A	C	A	C	C	C	C	C	A	C	C	C	C	C	C	C	C	C	C	A	C	C	C	C	C	C	C	C	C	C	C	C	C	C	C	C	A	C	C	C
rs33960609	G/T	1	33960609	G	G	G	G	G	G	G	G	G	K	G	G	G	G	G	G	T	G	G	G	G	G	G	G	G	G	G	G	G	T	G	G	G	G	G	G	G	G	G	G	T	G	T	G	G	T
rs33960650	T/A	1	33960650	T	T	T	T	T	T	T	T	T	T	T	T	T	T	T	T	T	T	T	T	T	T	T	T	T	T	T	T	T	T	T	T	T	T	T	T	T	A	T	T	T	T	T	T	A	T
rs33981296	G/A	1	33981296	G	G	G	G	A	G	G	G	G	G	G	G	G	A	A	G	G	A	G	G	G	G	A	G	G	G	G	G	A	G	G	G	G	G	G	G	G	G	G	G	G	G	G	G	A	G
rs34014928	A/G	1	34014928	A	A	A	A	A	A	A	A	A	A	A	A	A	A	A	A	A	A	A	A	A	A	A	A	A	G	A	A	A	A	A	A	A	A	A	A	A	G	A	G	A	A	A	A	G	A
rs34015227	G/A	1	34015227	G	G	G	G	G	G	G	G	G	G	G	G	G	G	G	G	G	G	G	G	G	G	G	G	G	A	G	G	G	G	G	G	G	G	G	G	G	A	G	A	G	G	G	G	A	G
rs34034880	T/A	1	34034880	T	T	T	T	T	T	T	T	T	T	T	T	T	T	T	T	T	T	T	T	T	T	T	T	T	A	T	T	T	T	T	T	T	T	T	T	T	A	T	A	T	T	T	T	A	T
rs34090539	C/T	1	34090539	T	C	C	C	T	C	C	T	C	C	C	C	C	C	C	T	C	T	C	C	C	C	C	C	C	C	C	C	C	C	T	C	C	C	C	C	C	C	T	C	C	C	C	C	C	C
rs34144920	C/M	1	34144920	C	C	C	C	C	M	C	C	C	C	C	C	C	C	C	C	C	C	A	C	C	C	C	C	C	C	C	C	M	C	C	C	C	M	C	C	C	C	C	C	C	C	C	C	C	C
rs34180195	C/A	1	34180195	C	C	C	C	C	C	C	C	C	C	C	C	C	C	C	C	C	C	C	C	C	C	C	C	C	C	C	C	C	C	C	C	C	C	C	C	C	C	C	C	C	C	C	C	A	C
rs34214658	C/T	1	34214658	C	C	C	C	T	C	C	T	C	C	C	C	C	C	C	T	C	T	C	C	C	Y	C	C	C	C	C	C	T	T	T	C	C	C	C	C	C	C	C	C	C	C	C	C	C	C
rs34233704	A/G	1	34233704	G	A	A	A	G	A	A	G	A	A	A	A	A	A	A	G	A	G	A	A	A	A	A	A	A	A	A	A	G	A	G	A	A	A	A	A	A	A	G	A	A	A	A	A	A	A
rs34275758	G/K	1	34275758	G	G	G	G	K	G	G	G	G	G	G	G	G	G	T	G	G	K	G	K	G	G	G	G	G	T	T	G	K	G	G	K	G	K	K	G	G	K	G	G	G	G	G	G	G	G
rs34288613	T/W	1	34288613	T	T	T	T	W	T	T	T	T	T	T	T	W	T	T	A	T	T	T	T	T	T	A	T	T	A	T	T	T	W	W	T	T	T	T	T	T	T	W	T	T	T	T	A	T	T
rs34323249	A/T	1	34323249	T	A	A	A	T	A	A	T	A	A	A	A	A	A	A	T	A	T	A	A	A	A	A	A	A	A	A	A	T	A	T	A	A	A	A	A	A	A	T	A	A	A	A	A	A	A
rs34323250	T/G	1	34323250	G	T	T	T	G	T	T	G	T	T	T	T	T	T	T	G	T	G	T	T	T	T	T	T	T	T	T	T	G	T	G	T	T	T	T	T	T	T	G	T	T	T	T	T	T	T
rs34461365	C/A	1	34461365	C	C	C	A	A	C	A	C	C	C	C	C	C	C	C	C	C	C	C	A	A	C	C	C	C	C	C	C	C	C	C	C	C	C	C	C	C	C	C	C	C	C	C	A	C	M
rs34535280	A/R	1	34535280	A	A	A	A	A	A	R	A	A	A	A	A	A	A	A	R	A	A	A	A	A	A	A	R	A	A	A	A	A	A	A	A	A	A	A	A	A	A	A	A	A	A	A	A	A	A
rs34545580	G/A	1	34545580	G	G	G	A	G	G	G	G	A	G	G	G	G	G	A	G	G	G	G	A	G	G	G	G	G	G	G	G	G	G	G	G	G	G	G	G	A	G	G	G	G	G	G	G	G	G
rs34575197	C/Y	1	34575197	C	C	C	C	C	C	C	C	C	C	C	C	T	C	C	C	C	C	C	C	C	C	C	Y	C	Y	C	C	T	C	C	C	Y	T	C	C	C	C	C	C	C	C	C	C	C	C
rs34575200	C/Y	1	34575200	C	C	C	C	C	C	C	C	C	T	C	C	T	C	C	C	C	C	C	C	C	C	C	C	C	C	C	C	C	C	C	C	C	Y	C	C	C	C	C	C	C	C	C	C	C	C
rs34575551	G/T	1	34575551	G	G	G	T	G	G	G	T	T	G	T	K	G	G	T	T	K	T	G	T	T	T	K	G	G	G	G	T	T	T	T	T	G	G	G	G	G	G	G	T	T	G	T	G	G	G
rs34630088	G/T	1	34630088	G	G	G	G	G	G	G	T	G	G	G	G	G	G	G	T	G	G	G	T	G	T	G	G	G	G	G	G	G	G	G	G	K	G	T	G	G	G	G	G	T	G	G	G	G	G
rs34678248	C/M	1	34678248	C	M	C	C	C	C	C	C	C	C	C	C	C	M	A	C	C	C	C	C	C	C	C	C	C	C	C	C	M	C	A	C	C	M	A	C	C	C	M	C	C	C	C	C	C	C
rs34743152	C/G	1	34743152	C	C	C	C	C	C	C	C	C	C	G	C	C	C	C	C	C	C	C	C	C	C	C	G	C	C	C	C	C	C	C	C	C	C	G	C	S	C	C	C	C	G	C	C	C	C
rs34756051	T/W	1	34756051	T	A	W	T	T	T	T	T	T	A	T	T	T	T	T	W	W	T	T	T	W	T	T	T	T	T	T	T	T	W	T	T	T	W	T	T	T	T	T	T	T	T	T	T	T	T
rs34756384	G/A	1	34756384	A	G	G	G	A	G	G	A	G	G	G	G	G	G	G	A	G	A	G	G	G	G	G	G	G	G	G	G	A	G	A	G	G	G	G	G	G	G	R	G	G	G	G	G	G	G
rs35001921	G/T	1	35001921	G	G	G	G	G	G	G	G	G	K	T	G	G	G	T	G	G	G	T	T	T	G	G	G	G	G	G	G	T	G	G	T	G	T	G	G	G	G	G	G	G	G	G	T	G	G
rs35002646	C/Y	1	35002646	Y	T	C	C	C	C	C	C	C	C	C	C	C	T	C	C	C	Y	C	Y	C	Y	T	C	C	C	C	C	C	C	C	C	C	C	C	C	C	C	C	C	C	C	C	C	C	C
rs35045519	G/T	1	35045519	T	G	G	G	T	G	G	T	G	G	G	G	G	G	G	T	G	T	G	G	K	G	G	G	G	G	G	G	T	G	T	G	G	G	G	G	G	G	T	G	G	G	K	G	G	K
rs35111254	G/T	1	35111254	G	G	G	G	G	G	G	G	G	G	G	G	G	G	G	G	G	G	G	T	G	G	G	G	G	G	G	G	G	G	G	G	G	G	G	K	G	G	G	G	G	T	G	T	G	G
rs35111271	G/T	1	35111271	G	G	G	G	G	G	G	G	G	G	G	G	G	K	G	G	G	G	K	G	G	G	G	G	G	G	T	G	G	G	T	G	G	G	G	G	G	G	T	G	T	G	G	G	G	G
rs35267411	G/R	1	35267411	G	R	G	G	G	G	G	G	G	G	G	G	G	R	G	G	G	G	R	G	G	G	A	R	R	G	G	G	G	G	G	G	G	G	G	G	G	G	G	G	G	G	G	G	A	G
rs35269957	T/C	1	35269957	C	T	T	T	C	T	T	C	T	T	T	T	T	T	T	C	T	C	T	T	T	T	T	T	T	C	T	T	C	T	C	T	T	T	T	C	T	C	C	C	T	T	T	T	C	T
rs35274315	G/A	1	35274315	A	G	G	G	A	G	G	A	G	A	G	G	G	G	G	A	G	A	G	G	G	G	G	G	G	A	G	G	A	G	A	G	G	G	G	A	G	A	A	A	G	G	G	G	A	G
rs35312870	G/T	1	35312870	T	G	G	G	T	G	G	T	G	G	G	G	G	G	G	T	G	T	G	G	G	G	G	G	G	G	G	G	T	G	T	G	G	G	G	T	G	T	T	G	G	G	G	G	T	G
rs35313221	G/K	1	35313221	G	G	K	G	G	G	G	G	T	G	T	G	K	G	G	G	G	K	G	G	G	G	G	G	T	G	K	G	G	K	G	K	G	G	G	G	G	G	G	G	K	G	G	G	G	G
rs35321708	C/T	1	35321708	T	C	C	C	T	C	C	T	C	C	C	C	C	C	C	T	C	T	C	C	C	C	C	C	C	C	C	C	T	C	T	C	C	C	C	C	C	C	T	C	C	C	C	C	C	C
rs35404862	T/C	1	35404862	C	T	T	T	C	T	T	C	T	T	T	T	T	T	T	C	T	C	T	T	T	T	T	T	T	T	T	T	C	T	C	T	T	T	T	T	T	C	C	T	T	T	T	T	C	T
rs35404873	T/G	1	35404873	G	T	T	T	G	T	T	G	T	T	T	T	T	T	T	G	T	G	T	T	T	T	T	T	T	T	T	T	G	T	G	T	T	T	T	G	T	G	G	T	T	T	T	T	G	T
rs35404883	C/A	1	35404883	A	C	C	C	A	C	C	A	C	C	C	C	C	C	C	A	C	A	C	C	C	C	C	C	C	A	C	C	A	C	A	C	C	C	C	C	C	A	A	C	C	C	C	C	A	C
rs35406062	T/C	1	35406062	C	T	T	T	C	T	T	C	T	T	T	T	T	T	T	C	T	C	T	T	T	T	T	T	T	T	T	T	C	T	C	T	T	T	T	T	T	C	C	T	T	T	T	T	C	T
rs35406496	G/A	1	35406496	A	G	G	G	A	G	G	A	G	G	G	G	G	G	G	A	G	A	G	G	G	G	G	G	G	G	G	G	A	G	A	G	G	G	G	G	G	A	A	G	G	G	G	G	A	G
rs35411432	T/G	1	35411432	G	T	T	T	G	T	T	G	T	T	T	T	T	T	T	G	T	G	T	T	T	T	T	T	T	G	T	T	G	T	K	T	T	T	T	G	G	G	G	G	T	T	T	T	G	T
rs35415464	A/C	1	35415464	C	A	A	A	C	A	A	C	A	A	A	A	A	A	A	C	A	C	A	A	A	A	A	A	A	A	A	A	C	A	C	A	A	A	A	C	A	C	C	A	A	A	A	A	C	A
rs35452673	G/A	1	35452673	A	G	G	G	A	G	G	A	G	G	G	G	G	G	G	A	G	R	G	G	G	G	G	G	G	G	G	G	A	G	A	G	G	G	G	G	G	G	A	G	G	G	G	G	A	G
rs35564302	C/M	1	35564302	C	C	C	C	C	C	C	C	C	C	C	M	C	C	C	C	C	C	C	C	C	C	C	C	C	M	C	C	M	C	C	M	C	C	C	C	C	C	C	C	C	C	C	C	C	C
rs35628056	C/A	1	35628056	C	C	C	A	M	A	C	C	C	C	C	C	C	C	A	C	C	C	C	C	C	C	C	A	M	C	C	C	C	C	C	C	C	C	C	C	C	C	C	C	A	C	M	C	C	C
rs35648553	G/T	1	35648553	G	G	T	G	T	G	G	G	G	G	G	T	K	G	G	T	T	T	T	G	G	G	G	G	G	G	G	G	G	T	G	G	G	G	G	G	G	G	G	G	T	G	G	G	G	G
rs35655284	A/G	1	35655284	G	A	A	A	G	A	A	G	A	A	A	G	A	A	G	G	A	G	A	A	A	A	A	A	A	A	A	A	G	A	G	A	A	A	A	G	A	A	G	A	A	A	A	A	G	A
rs35851125	G/T	1	35851125	G	G	G	G	G	G	G	G	G	G	G	T	G	T	G	G	G	T	G	G	G	G	G	G	G	G	G	T	G	G	G	G	G	G	G	G	G	T	G	G	G	G	G	G	T	G
rs35882363	C/A	1	35882363	C	C	C	C	C	C	A	C	C	C	C	C	C	C	C	C	C	C	C	C	C	A	C	C	C	C	C	C	C	C	C	C	M	C	C	C	C	C	C	C	C	C	C	C	C	C
rs35882723	G/T	1	35882723	G	G	G	G	G	G	T	G	G	G	G	G	G	G	G	T	G	T	G	G	G	G	G	G	G	G	G	G	G	G	G	G	G	G	G	G	G	G	G	G	T	G	G	T	G	G
rs35882731	G/T	1	35882731	G	G	G	G	T	G	G	G	G	G	G	K	G	G	T	G	G	T	G	G	G	G	G	G	G	G	G	G	G	T	T	G	G	G	G	G	G	G	G	T	G	G	G	G	G	G
rs35882734	G/K	1	35882734	G	T	G	G	K	G	G	G	G	G	G	G	K	G	G	G	T	G	G	G	G	G	G	G	G	G	G	G	G	T	T	G	G	G	G	G	G	G	K	G	G	G	G	G	G	G
rs35908764	G/T	1	35908764	G	G	G	G	G	G	G	T	G	G	G	G	G	G	G	G	T	G	G	K	G	G	G	G	G	G	G	G	G	G	G	G	G	G	G	G	G	G	G	G	G	G	G	G	G	G
rs36006991	G/A	1	36006991	G	G	G	G	A	G	G	A	G	G	G	G	G	G	G	A	G	A	G	G	G	G	G	G	G	A	G	G	A	G	A	G	G	G	G	A	G	G	A	G	G	G	G	G	G	G
rs36047970	T/C	1	36047970	C	T	T	T	C	T	T	C	T	T	T	T	T	T	T	C	T	C	T	T	T	T	T	T	T	C	T	T	C	T	C	T	T	T	T	T	Y	T	C	C	T	T	T	T	T	T
rs36048309	A/G	1	36048309	A	A	R	A	A	A	A	A	A	A	A	A	A	A	A	A	A	A	A	A	A	A	A	G	A	A	A	A	A	A	A	A	A	A	G	A	R	A	A	A	A	G	A	A	A	A
rs36053212	G/A	1	36053212	A	G	G	G	A	G	G	A	G	G	G	G	G	G	G	A	G	A	G	G	G	G	G	G	G	A	G	G	A	G	A	G	G	G	G	A	G	G	A	A	G	G	G	G	G	G
rs36083774	G/K	1	36083774	G	G	G	G	G	G	K	G	G	G	G	G	G	G	G	G	G	K	G	G	G	K	G	G	G	G	G	K	G	G	G	K	K	G	G	G	G	G	G	G	G	T	G	G	G	G
rs36189559	C/M	1	36189559	A	C	C	C	C	M	C	C	C	C	C	C	M	C	C	C	C	M	C	C	C	C	M	C	C	C	C	C	M	C	C	C	C	C	C	C	C	C	M	C	C	C	C	C	C	M
rs36190301	G/K	1	36190301	G	G	G	K	G	G	G	K	G	K	G	G	G	G	G	G	K	G	G	K	G	G	G	G	K	G	G	T	G	G	G	G	G	G	T	G	T	G	G	G	G	G	K	G	G	G
rs36308735	G/T	1	36308735	G	G	G	G	G	G	G	K	G	G	G	G	K	G	G	G	G	G	G	G	G	G	G	G	G	G	T	G	K	G	G	G	G	G	G	G	G	G	G	T	G	G	G	G	G	G
rs36782971	G/T	1	36782971	G	G	G	G	G	G	G	G	G	G	G	T	G	G	G	G	G	G	G	G	T	T	G	G	G	G	G	G	G	G	G	T	G	G	T	G	G	G	G	G	G	G	G	G	G	G
rs36782975	G/A	1	36782975	G	G	G	G	G	G	G	G	G	G	G	G	G	G	G	G	G	G	G	G	G	G	G	G	G	G	G	G	G	G	G	A	G	G	G	G	G	G	G	G	A	G	G	G	G	G
rs36877578	G/A	1	36877578	A	A	G	G	A	A	A	A	A	A	G	G	A	A	A	A	A	A	G	A	G	G	A	A	G	A	G	G	G	G	A	G	G	A	G	A	G	G	A	G	G	G	G	G	G	G
rs37100272	T/C	1	37100272	C	T	T	T	C	T	T	C	T	T	T	T	T	T	T	C	T	C	T	T	T	T	T	T	T	C	T	T	C	T	C	C	T	T	T	C	T	C	C	C	T	T	T	T	T	T
rs37140261	C/T	1	37140261	T	C	C	C	T	C	C	T	C	C	C	C	C	C	C	T	C	T	C	C	C	C	C	C	C	T	C	C	T	C	T	T	C	C	C	T	C	C	T	T	C	C	C	C	C	C
rs37195968	G/A	1	37195968	A	G	G	G	A	G	G	A	G	G	G	G	G	G	G	A	G	A	G	G	G	G	G	G	G	A	G	G	A	G	A	A	G	G	G	A	G	G	A	A	G	G	G	G	G	G
rs37196348	T/C	1	37196348	C	T	T	T	C	T	T	C	T	T	T	T	T	T	T	C	T	C	T	T	T	T	T	T	T	C	T	T	C	T	C	C	T	T	T	C	T	T	C	C	T	T	T	T	T	T
rs37233782	A/T	1	37233782	A	A	A	A	A	T	A	A	A	A	A	A	A	A	A	A	A	A	A	A	A	A	A	A	T	A	T	A	A	A	A	A	A	T	A	A	A	A	A	A	A	T	A	A	A	A
rs37299018	C/A	1	37299018	C	C	C	C	C	C	C	C	C	C	A	C	C	C	C	C	C	A	C	C	C	A	C	C	C	C	C	C	C	A	C	C	C	C	C	C	C	C	C	C	C	C	C	C	A	A
rs37300438	C/T	1	37300438	T	C	C	C	T	C	C	T	C	C	C	C	C	C	C	T	C	T	C	C	C	C	C	C	C	T	C	C	T	C	T	T	C	C	C	T	C	T	T	T	C	C	C	C	C	C
rs37300844	A/G	1	37300844	G	A	A	A	G	A	A	G	A	A	A	A	A	A	A	G	A	G	A	A	A	A	A	A	A	G	A	A	G	A	G	G	A	A	A	G	A	G	G	G	A	A	A	A	A	A
rs37300876	A/G	1	37300876	G	A	A	A	G	A	A	G	A	A	A	A	A	A	A	G	A	G	A	A	A	A	A	A	A	G	A	A	G	A	G	G	A	A	A	G	A	G	G	G	A	A	A	A	A	A
rs37303524	G/A	1	37303524	A	G	G	G	A	G	G	A	G	G	G	G	G	R	G	A	G	A	G	G	G	G	G	G	G	A	G	G	A	G	A	R	G	G	G	A	G	A	A	A	G	G	G	G	G	G
rs37326396	G/K	1	37326396	G	G	G	G	G	G	G	G	G	G	K	G	G	G	G	G	G	K	G	G	G	G	G	G	T	G	G	G	G	G	T	G	G	G	G	K	G	G	T	G	K	G	K	G	G	G
rs37374452	T/C	1	37374452	C	T	T	T	C	T	T	Y	T	T	C	T	T	T	T	C	Y	C	T	T	T	T	T	T	T	C	T	T	C	T	C	C	T	T	T	C	Y	C	C	C	T	T	T	T	T	T
rs37374456	A/C	1	37374456	C	M	A	A	C	A	A	M	A	A	C	A	A	A	M	C	M	C	A	A	A	A	A	A	A	C	A	A	C	A	C	C	A	A	A	C	M	C	C	C	A	A	A	A	A	A
rs37374881	G/A	1	37374881	A	G	G	G	A	G	G	A	G	G	A	G	G	G	G	R	A	A	G	G	G	G	G	G	G	A	G	G	R	G	A	A	G	G	G	A	R	A	A	A	G	G	G	G	G	G
rs37374889	A/G	1	37374889	G	A	A	A	G	A	A	G	A	A	G	A	A	A	A	G	R	G	R	G	A	A	A	A	A	G	A	A	G	A	G	G	A	A	A	G	R	G	G	G	A	A	A	A	A	A
rs37379582	A/C	1	37379582	C	A	A	A	C	A	A	C	A	A	C	A	A	A	A	C	A	C	A	A	A	A	A	A	A	C	A	A	C	A	C	C	A	A	A	C	A	C	C	C	A	A	A	A	A	A
rs37400658	G/A	1	37400658	A	G	G	G	A	G	G	A	G	G	A	G	A	G	G	A	A	A	G	G	G	G	G	A	A	A	G	G	A	G	A	A	G	G	G	A	A	A	A	A	A	A	A	G	G	G
rs37433374	C/T	1	37433374	T	C	C	C	T	C	C	T	C	C	T	C	C	C	C	T	T	T	C	C	C	C	C	C	C	T	C	C	T	C	T	T	C	C	C	T	C	T	T	T	C	C	C	C	C	C
rs37484133	C/A	1	37484133	A	C	C	C	A	C	C	A	C	C	A	C	C	C	C	A	A	A	C	C	C	C	C	C	C	A	C	C	A	C	A	A	C	C	C	A	M	A	A	A	C	C	C	C	C	C
rs37505279	C/M	1	37505279	C	C	C	C	M	C	C	C	C	C	C	C	C	C	C	A	C	C	C	C	C	C	C	C	C	C	C	M	C	C	C	C	C	C	C	C	C	C	M	C	C	C	A	C	C	C
rs37509688	T/C	1	37509688	C	T	T	T	T	T	T	C	C	T	T	T	T	T	T	C	T	T	T	T	T	T	T	T	T	C	T	T	T	T	C	C	T	T	T	C	T	C	C	C	T	T	T	T	T	T
rs37509708	C/T	1	37509708	T	C	C	C	C	C	C	T	T	C	C	C	C	C	C	T	C	C	C	C	C	C	C	C	C	T	C	C	C	C	T	T	C	C	C	T	C	T	T	T	T	C	C	C	C	C
rs37510038	G/A	1	37510038	A	G	G	G	G	G	G	A	A	G	G	G	G	G	G	A	A	G	G	G	G	G	G	G	G	A	G	G	G	G	A	A	G	G	G	A	G	A	G	G	G	G	G	G	G	G
rs37512306	C/A	1	37512306	C	C	A	A	A	C	C	C	C	C	A	C	A	C	C	C	C	A	C	A	A	C	C	A	C	C	C	A	C	C	C	C	C	C	C	C	C	C	C	C	A	A	A	C	C	C
rs37512630	T/A	1	37512630	T	T	T	T	T	T	A	A	T	T	T	T	T	T	A	T	T	A	T	A	A	T	T	A	T	A	T	T	T	T	W	T	T	T	T	W	T	T	T	T	T	A	A	A	T	T
rs37512636	G/A	1	37512636	G	G	G	G	G	G	G	G	G	G	G	G	G	A	G	G	G	A	A	G	G	G	G	G	G	A	G	G	G	G	G	G	G	G	G	G	G	G	G	G	G	G	G	G	G	G
rs37569215	C/T	1	37569215	T	C	C	C	T	C	C	T	C	C	T	C	C	C	C	T	T	T	C	C	C	C	C	C	C	T	C	C	T	C	T	T	C	C	C	T	C	T	T	T	C	C	C	C	C	C
rs37612554	T/K	1	37612554	T	T	T	T	T	K	K	G	T	T	T	T	K	T	T	K	T	K	T	T	T	T	T	T	T	T	T	T	T	K	T	T	T	T	T	T	T	K	K	T	K	T	T	T	T	T
rs37660008	T/C	1	37660008	C	T	T	T	C	T	T	C	T	T	C	T	T	T	T	C	C	C	T	T	T	T	T	T	T	C	T	T	C	T	C	C	T	T	T	C	T	C	C	C	T	T	T	T	T	T
rs37683982	C/T	1	37683982	T	C	C	C	T	C	C	T	C	C	T	C	C	C	C	T	T	T	C	C	C	C	C	C	C	T	C	C	T	C	T	T	C	C	C	T	C	T	T	T	C	C	C	C	C	C
rs37734964	T/C	1	37734964	C	T	T	T	C	T	T	C	T	T	C	T	T	T	T	C	C	C	T	T	T	T	T	T	T	C	T	T	C	T	C	C	T	T	T	C	Y	C	C	C	T	T	T	T	T	T
rs37775135	C/T	1	37775135	T	C	C	C	T	C	C	T	C	C	T	C	C	C	C	T	T	T	C	C	C	C	C	C	C	T	C	C	T	C	T	T	C	C	C	T	C	T	T	T	C	C	C	C	C	C
rs37781341	C/T	1	37781341	T	C	C	C	T	C	C	T	C	C	T	C	C	C	C	T	T	T	C	C	C	C	C	C	C	T	C	C	T	C	T	T	C	C	C	T	C	T	T	T	C	C	C	C	C	C
rs37878316	G/K	1	37878316	G	G	G	G	G	G	G	G	G	G	G	G	G	G	K	G	G	K	G	G	G	G	G	G	G	G	G	G	G	G	G	G	G	T	G	G	G	G	G	G	G	G	G	G	G	G
rs38068715	A/G	1	38068715	G	A	A	A	G	A	A	G	A	G	G	G	A	A	A	G	G	A	A	A	A	G	A	A	G	G	A	A	G	A	G	G	A	A	A	A	A	A	G	A	A	A	A	A	A	A
rs38106354	A/G	1	38106354	G	A	A	A	G	A	A	G	A	G	G	G	A	A	A	G	G	A	A	A	A	G	A	A	G	A	A	A	G	A	G	G	A	A	A	A	A	A	G	A	A	A	A	A	A	A
rs38111015	A/G	1	38111015	G	A	A	A	G	A	A	G	A	G	G	G	A	A	A	G	G	A	A	R	A	G	A	A	G	A	A	A	G	A	G	G	A	A	A	A	A	A	G	A	A	A	A	A	A	A
rs38111370	G/A	1	38111370	A	G	G	G	A	G	G	A	G	A	A	A	G	G	G	A	A	G	G	G	G	A	G	G	A	G	G	G	A	G	A	A	G	G	G	G	G	G	A	G	G	G	G	G	G	G
rs38153246	A/G	1	38153246	G	A	A	A	G	A	A	G	A	G	G	G	A	A	A	G	G	A	A	A	A	G	A	A	G	G	A	A	G	A	G	G	A	A	A	A	A	G	G	G	A	A	A	A	G	A
rs38153610	C/A	1	38153610	A	C	C	C	A	C	C	A	C	A	A	A	C	C	C	A	A	C	C	C	C	A	C	C	A	C	C	C	A	C	A	A	C	C	C	C	C	C	A	C	C	C	C	C	C	C
rs38190883	T/C	1	38190883	C	T	T	T	C	T	T	C	T	C	C	C	T	T	T	C	C	T	T	T	T	C	T	T	C	C	T	T	C	T	C	C	Y	T	T	T	T	C	C	C	T	T	T	T	C	T
rs38219893	T/C	1	38219893	C	T	T	T	C	T	T	C	T	C	C	C	T	T	T	C	C	T	T	Y	T	C	T	T	C	T	T	T	C	Y	C	C	T	T	T	T	C	T	C	T	T	T	T	T	T	T
rs38337423	T/C	1	38337423	C	T	T	T	C	T	T	C	T	C	C	C	T	T	T	C	C	T	T	C	T	C	T	T	C	T	T	T	C	T	C	C	T	T	T	T	Y	T	C	T	T	T	T	T	T	T
rs38467255	C/T	1	38467255	T	C	C	C	T	C	C	T	C	T	T	T	C	C	C	T	T	C	C	Y	C	T	C	C	T	C	C	C	T	C	T	T	C	C	C	C	C	C	T	C	C	C	C	C	C	C
rs38501883	A/C	1	38501883	C	A	A	A	C	A	A	C	A	C	A	C	A	A	A	C	C	A	A	A	A	C	A	A	C	C	A	A	C	A	C	C	A	A	A	A	A	C	C	C	A	A	A	A	C	A
rs38511351	T/C	1	38511351	C	T	T	T	C	T	T	C	T	C	C	C	T	T	T	C	C	T	Y	Y	T	C	T	T	C	C	T	T	C	T	C	C	T	T	T	C	Y	C	C	C	T	T	T	T	C	T
rs38537781	G/C	1	38537781	C	G	G	G	C	G	G	C	G	C	C	C	G	G	G	C	C	G	G	S	G	C	G	G	C	G	G	G	C	G	C	C	G	G	G	G	G	G	C	G	G	G	G	G	G	G
rs38641269	G/T	1	38641269	G	G	G	G	G	G	G	G	G	G	G	G	G	G	G	G	T	G	T	G	G	T	G	G	G	G	G	G	G	G	G	G	K	G	G	G	T	G	T	T	G	G	G	G	G	G
rs38673752	T/G	1	38673752	T	T	T	T	T	T	T	T	T	T	T	T	T	T	T	T	T	T	T	T	T	T	T	T	T	G	T	T	T	T	T	T	T	T	T	G	T	G	T	G	T	T	T	T	G	T
rs38676747	C/A	1	38676747	C	A	C	C	C	C	C	C	C	C	C	C	C	C	C	C	C	C	C	C	A	C	C	A	C	C	C	C	C	C	C	A	C	A	C	M	C	C	C	C	C	C	C	C	C	C
rs38676757	C/M	1	38676757	C	C	C	A	C	C	C	C	C	C	C	C	C	M	C	C	C	A	C	C	C	C	C	C	C	M	C	C	C	C	C	C	C	C	C	M	C	C	C	C	C	C	C	C	M	C
rs38746340	C/M	1	38746340	C	C	C	C	C	C	A	C	C	C	M	C	C	C	C	C	C	C	C	M	C	C	C	C	C	C	A	M	C	C	C	A	C	C	C	C	C	C	C	C	C	C	C	C	C	C
rs38758205	C/A	1	38758205	C	C	C	C	C	C	C	C	C	C	C	C	C	C	C	C	C	A	C	C	C	C	C	C	C	A	C	C	C	C	C	C	A	A	C	C	A	A	C	C	C	C	C	C	C	C
rs38764278	C/T	1	38764278	T	C	C	C	T	C	C	T	C	T	T	T	C	C	T	T	T	C	C	C	C	C	C	C	T	T	C	C	T	C	T	T	C	C	C	T	C	T	T	T	C	C	C	C	T	C
rs38783043	G/C	1	38783043	C	G	G	G	C	G	G	C	G	C	C	C	G	G	C	C	C	G	G	G	G	C	G	G	C	C	G	G	C	G	C	C	G	G	G	C	G	C	C	C	G	G	G	G	C	G
rs38796044	A/C	1	38796044	C	A	A	A	C	A	A	C	A	C	C	C	A	A	C	C	C	A	A	M	A	C	A	A	C	C	A	A	C	A	C	C	A	A	A	C	A	C	C	C	A	A	A	A	C	A
rs38843279	G/C	1	38843279	C	G	G	G	C	G	G	C	G	C	C	C	G	G	C	C	C	G	G	C	G	C	G	G	C	C	G	G	C	G	C	C	G	G	G	C	G	C	C	C	G	G	G	G	C	G
rs38846507	A/T	1	38846507	T	A	A	A	T	A	A	T	A	T	T	T	A	A	T	T	T	A	A	A	A	T	A	A	T	T	A	A	T	A	T	T	A	A	A	T	A	T	T	T	A	A	A	A	T	A
rs38875778	G/K	1	38875778	G	G	G	G	G	G	T	G	G	G	G	G	G	T	G	G	G	G	G	G	G	G	G	G	G	G	G	G	G	G	G	G	G	G	G	G	G	G	G	T	G	G	G	G	G	G
rs39079207	T/K	1	39079207	T	T	T	T	T	T	T	T	T	T	T	T	T	G	T	T	T	T	T	T	T	K	T	G	T	T	T	T	T	T	T	T	T	T	T	T	T	T	K	T	T	T	T	T	G	G
rs39079225	C/M	1	39079225	C	C	C	C	C	C	C	C	C	C	A	C	C	M	C	C	C	C	C	C	A	C	C	C	C	C	A	C	C	M	C	C	C	C	C	C	C	C	M	C	C	C	C	C	A	C
rs39087447	G/T	1	39087447	T	G	G	G	T	G	G	T	G	T	T	T	G	G	T	T	T	G	G	T	G	T	G	G	T	T	G	G	T	G	T	T	G	G	G	T	G	T	T	T	G	G	G	G	T	G
rs39143117	T/C	1	39143117	C	T	T	T	C	T	T	C	T	C	C	C	T	T	C	C	C	T	T	T	T	C	T	T	C	C	T	T	C	T	C	C	T	T	T	C	T	C	C	C	T	T	T	T	C	T
rs39168369	C/T	1	39168369	T	C	C	C	T	C	C	T	C	T	T	T	C	C	T	T	T	C	C	T	C	T	C	C	T	T	C	C	T	C	T	T	C	C	C	T	C	T	T	T	C	C	C	C	T	C
rs39386971	C/A	1	39386971	C	A	C	C	C	C	C	A	A	C	C	C	C	C	C	C	C	C	C	A	C	C	C	C	A	C	A	C	C	A	C	C	C	C	C	C	C	C	C	C	C	A	C	C	C	C
rs39393696	C/A	1	39393696	A	C	C	C	A	C	C	A	C	A	A	A	C	C	A	A	A	C	C	C	C	A	C	C	A	A	C	C	A	C	A	A	C	C	C	A	A	A	A	A	C	C	C	C	A	C
rs39399795	C/T	1	39399795	T	C	C	C	T	C	C	T	C	T	T	T	C	C	T	T	T	C	C	T	C	T	C	C	T	T	C	C	T	C	T	T	C	C	C	T	T	T	T	T	C	C	C	C	T	C
rs39407679	A/G	1	39407679	G	A	A	A	G	A	A	G	A	G	G	G	A	A	G	G	G	A	A	A	A	G	A	A	G	G	A	A	G	A	G	G	A	A	A	G	G	G	G	G	A	A	A	A	G	A
rs39407695	T/C	1	39407695	T	T	T	T	C	T	T	C	T	C	C	C	T	T	C	C	C	T	T	T	T	C	T	T	C	C	T	T	C	T	C	C	T	T	T	C	C	C	C	C	T	T	T	T	C	T
rs39408091	A/G	1	39408091	A	A	A	A	G	A	A	G	A	G	G	G	A	A	G	G	G	A	A	A	A	G	A	A	G	G	A	A	G	A	G	G	A	A	A	G	G	G	G	G	A	A	A	A	G	A
rs39470254	C/A	1	39470254	C	C	C	A	C	C	C	C	C	C	C	C	C	C	C	C	A	C	C	C	A	C	C	C	C	C	C	C	C	C	C	C	C	C	C	A	C	C	C	C	C	A	C	A	C	C
rs39470280	C/T	1	39470280	C	C	C	C	C	C	C	C	C	C	C	T	C	C	C	C	C	C	C	C	C	C	C	C	C	C	C	C	C	C	C	C	C	C	C	C	C	T	C	C	C	C	C	C	C	C
rs39470615	G/T	1	39470615	G	G	G	G	G	G	G	T	G	G	G	T	G	G	G	G	T	G	G	G	G	T	G	G	T	T	G	G	G	G	T	G	G	G	G	G	G	T	G	G	G	G	G	T	G	G
rs39513670	A/G	1	39513670	A	A	A	A	G	A	A	R	A	G	G	G	A	A	G	G	G	A	A	A	A	G	A	A	G	G	A	A	G	A	G	G	A	A	A	G	G	G	G	G	A	A	A	A	G	A
rs39513690	C/G	1	39513690	C	C	C	C	G	C	C	G	C	G	G	G	C	C	G	G	G	C	C	G	C	G	C	C	G	G	C	C	G	C	G	G	C	C	C	G	G	G	G	G	C	C	C	C	G	C
rs39513896	T/C	1	39513896	T	T	T	T	T	T	T	T	T	T	T	T	T	T	T	T	T	T	C	Y	T	T	T	T	T	T	T	T	T	T	T	T	T	T	T	T	T	T	T	T	T	T	C	T	T	T
rs39571619	A/G	1	39571619	A	A	A	A	G	A	A	G	A	G	G	G	A	A	G	G	G	A	A	A	A	G	A	A	G	G	A	A	G	A	G	G	A	A	A	G	A	G	G	G	A	A	A	A	G	A
rs39596552	G/T	1	39596552	G	T	G	G	G	G	G	T	G	G	G	G	G	G	G	G	G	G	G	G	G	G	G	G	T	T	G	G	G	G	T	G	G	G	G	G	G	G	G	G	G	G	G	G	G	G
rs39640968	C/A	1	39640968	C	A	C	C	A	C	C	A	C	A	A	A	C	C	A	A	A	C	C	C	C	A	C	C	A	A	C	C	A	C	A	A	C	C	C	A	M	A	A	A	C	C	C	C	A	C
rs39658593	A/G	1	39658593	A	G	A	A	G	A	A	G	A	G	G	G	A	A	A	G	G	A	A	A	A	G	A	A	G	A	A	A	G	A	G	G	A	A	A	A	A	A	G	A	A	A	A	A	A	A
rs39682073	C/T	1	39682073	C	T	C	C	T	C	C	T	C	T	T	T	C	C	T	T	T	C	C	Y	C	T	C	C	T	T	C	C	T	C	T	T	C	C	C	C	C	T	T	C	C	C	C	C	T	C
rs39683030	T/C	1	39683030	T	T	T	T	T	T	T	T	T	T	T	T	T	T	C	T	T	T	T	T	T	T	T	T	T	C	T	T	T	T	T	T	T	T	T	C	Y	C	T	C	T	T	T	T	C	T
rs39713479	G/A	1	39713479	G	G	G	G	G	G	G	G	G	G	G	G	G	G	A	G	G	G	G	G	G	G	G	G	G	G	G	G	G	G	G	G	G	G	G	A	G	A	G	A	G	G	G	G	A	G
rs39763546	G/T	1	39763546	G	T	G	G	T	G	G	T	G	G	G	T	G	G	T	T	T	G	G	G	G	T	G	G	T	G	G	G	G	G	T	G	G	G	G	G	G	G	G	G	G	G	G	G	G	G
rs39783486	C/T	1	39783486	C	T	C	C	T	C	C	T	C	T	T	T	C	C	C	T	T	C	C	T	C	T	C	C	T	T	C	C	T	C	T	T	C	C	C	C	C	T	T	C	C	C	C	C	C	C
rs39783487	C/G	1	39783487	C	G	C	C	G	C	C	G	C	G	G	G	C	C	G	G	G	C	C	G	C	G	C	C	G	G	C	C	G	C	G	G	C	C	C	G	C	G	G	G	C	C	C	C	G	C
rs39793476	T/C	1	39793476	T	C	T	T	C	T	T	C	T	C	C	C	T	T	C	C	C	T	T	T	T	C	T	T	C	C	T	T	C	T	C	C	T	T	T	C	T	C	C	C	T	T	T	T	C	T
rs39823901	T/A	1	39823901	T	T	T	T	T	T	T	T	T	T	T	W	T	T	T	T	T	T	T	T	T	T	T	T	T	T	T	T	T	T	T	T	A	T	T	T	T	T	T	T	A	T	T	T	T	T
rs39824271	T/G	1	39824271	T	G	T	T	G	T	T	G	T	G	G	G	T	T	G	G	G	T	T	T	T	G	T	T	G	G	T	T	G	T	G	G	T	T	T	G	T	G	G	G	T	T	T	T	G	T
rs39837463	T/A	1	39837463	T	A	T	T	A	T	T	A	T	A	A	A	T	T	A	A	A	T	T	A	T	A	T	T	A	A	T	T	A	T	A	A	T	T	T	A	T	A	A	A	T	T	T	T	A	T
rs39896453	T/C	1	39896453	T	C	T	T	C	T	T	C	T	Y	C	C	T	T	C	C	C	T	T	T	T	C	T	T	C	C	T	T	C	T	C	C	T	T	T	C	Y	C	C	C	T	T	Y	T	C	T
rs39896753	T/C	1	39896753	T	C	T	T	C	T	T	C	T	C	C	C	T	T	C	C	C	T	T	T	T	C	T	T	C	C	T	T	C	T	C	C	T	T	T	C	T	C	C	C	T	T	T	T	C	T
rs39896783	G/A	1	39896783	G	A	G	G	A	G	G	A	G	A	A	A	G	G	G	A	A	G	G	G	G	A	G	G	A	G	G	G	A	G	A	A	G	G	G	G	G	G	A	G	G	G	G	G	G	G
rs39908979	C/A	1	39908979	C	C	C	C	C	C	A	C	C	C	C	C	C	A	C	C	C	C	C	C	C	C	C	C	C	C	C	C	C	C	C	C	M	C	C	C	C	C	C	C	C	C	C	C	C	C
rs39914631	G/A	1	39914631	G	A	G	G	A	G	G	A	G	A	A	A	G	G	A	A	A	G	G	A	G	A	G	G	A	A	G	G	A	G	A	A	G	G	G	A	G	A	A	A	G	G	G	G	A	G
rs39921203	A/C	1	39921203	A	A	A	A	A	A	A	A	A	A	A	A	A	A	C	A	A	A	A	A	A	A	A	A	A	C	A	A	A	A	A	A	A	A	A	C	A	C	A	C	A	A	A	A	C	A
rs39924228	G/T	1	39924228	G	G	G	G	G	G	G	G	G	G	G	G	G	G	G	G	G	G	G	G	T	G	G	G	G	K	G	G	G	G	G	G	G	G	G	G	G	G	G	G	G	G	G	T	G	G
rs39926927	C/T	1	39926927	C	T	C	C	T	C	C	T	C	T	T	T	C	C	C	T	T	C	C	T	C	T	C	C	T	C	C	C	T	C	T	T	C	C	C	C	C	C	T	C	C	C	C	C	C	C
rs39935241	C/T	1	39935241	C	T	C	C	T	C	C	T	C	T	T	T	C	C	T	T	T	C	C	Y	C	T	C	C	T	T	C	C	T	C	T	T	C	C	C	T	C	T	T	T	C	C	C	C	T	C
rs39936043	A/G	1	39936043	A	G	A	A	G	A	A	G	A	G	G	G	A	A	G	G	G	A	A	G	A	G	A	A	G	G	A	A	G	A	G	G	A	A	A	G	A	G	G	G	A	A	A	A	G	A
rs39936069	G/A	1	39936069	G	A	G	G	A	G	G	A	G	A	A	A	G	G	A	A	A	G	G	A	G	A	G	G	A	A	G	G	A	G	A	A	G	G	G	A	R	A	A	A	G	G	G	G	A	G
rs39938383	G/T	1	39938383	G	T	G	K	T	G	G	T	G	T	T	T	K	G	T	T	T	G	K	G	G	T	G	G	T	T	G	G	T	G	T	T	G	G	G	T	G	T	T	T	G	G	G	G	T	G
rs40029017	A/T	1	40029017	A	A	W	A	A	A	A	A	A	A	A	A	A	A	A	A	A	A	A	A	A	A	A	A	A	A	A	A	A	W	A	A	A	A	A	A	A	A	A	A	A	A	A	A	W	A
rs40076485	T/C	1	40076485	T	C	T	T	C	T	T	C	T	C	C	C	T	T	T	C	C	T	T	Y	T	C	T	T	C	T	T	T	C	T	C	C	T	T	T	T	T	T	C	T	T	T	T	T	T	T
rs40100397	G/A	1	40100397	G	A	G	G	A	G	G	A	G	A	A	A	G	G	G	A	A	G	G	R	G	A	G	G	A	G	G	G	A	G	A	A	G	G	G	G	G	G	A	G	G	G	G	G	G	G
rs40100405	T/W	1	40100405	T	T	T	T	T	T	T	T	T	T	T	T	T	T	T	T	T	T	T	W	W	W	T	T	T	T	T	T	T	T	T	T	T	T	W	T	T	T	T	T	T	T	T	T	T	T
rs40122285	C/T	1	40122285	C	C	C	C	C	C	C	C	C	C	C	C	C	C	C	C	C	C	C	C	C	C	C	C	C	C	C	C	C	C	C	C	C	C	C	C	C	C	C	C	C	T	C	C	C	T
rs40148812	A/G	1	40148812	G	A	G	G	A	G	G	A	G	A	A	A	G	G	A	A	A	G	G	G	A	A	G	G	A	A	G	G	A	A	A	A	G	A	G	A	G	A	A	A	A	G	A	G	A	G
rs40213406	T/C	1	40213406	T	C	T	T	C	T	T	C	T	C	C	C	T	T	T	C	C	T	T	T	T	C	T	T	C	C	T	T	C	T	C	C	T	T	T	T	T	C	C	C	T	T	T	T	C	T
rs40213407	T/C	1	40213407	T	C	T	T	C	T	T	C	T	C	C	C	T	T	T	C	C	T	T	T	T	C	T	T	C	T	T	T	C	T	C	C	T	T	T	T	T	C	C	C	T	T	T	T	C	T
rs40233574	G/R	1	40233574	G	G	R	G	R	G	G	G	G	G	R	G	G	G	R	G	G	G	G	G	G	A	R	G	R	G	G	G	R	G	G	G	G	G	G	G	R	G	G	R	G	G	G	G	A	R
rs40233576	T/W	1	40233576	T	T	T	T	T	T	T	T	T	T	W	T	T	W	T	T	W	T	T	T	A	T	T	T	T	T	T	T	T	T	T	T	T	T	T	T	T	T	T	T	T	T	T	T	T	T
rs40351360	G/T	1	40351360	G	G	T	T	T	G	T	G	T	G	G	G	T	T	G	G	G	T	T	T	G	G	T	T	G	T	T	T	G	G	G	G	T	G	T	G	G	G	G	T	G	T	G	T	G	T
rs40378488	G/K	1	40378488	G	G	G	G	G	G	G	G	G	K	T	G	G	G	K	G	G	G	G	G	K	G	G	G	G	G	G	G	G	G	G	G	G	G	G	G	G	G	T	G	T	G	G	G	G	G
rs40379005	T/C	1	40379005	T	T	C	C	T	T	T	T	T	T	T	T	C	C	T	T	T	C	C	T	T	T	C	C	T	T	C	C	T	T	T	T	C	T	C	T	T	T	T	T	T	C	T	C	T	T
rs40423541	G/K	1	40423541	G	G	G	T	G	G	K	K	G	G	G	G	G	G	G	G	G	G	G	K	G	G	G	G	G	K	G	G	G	G	G	G	G	K	G	G	G	G	G	G	G	G	G	G	G	G
rs40427922	G/A	1	40427922	G	G	A	A	G	G	G	G	G	G	G	G	A	A	G	G	G	A	A	G	G	G	A	A	G	G	A	A	G	G	G	G	A	G	A	G	G	G	G	G	G	A	G	A	G	A
rs40433101	G/T	1	40433101	K	G	K	T	T	K	G	G	G	G	G	G	G	G	G	G	G	G	G	G	T	G	G	K	G	G	G	T	G	T	G	G	G	T	G	G	G	G	G	T	G	G	G	G	G	G
rs40433106	G/K	1	40433106	G	G	K	G	G	G	G	G	G	G	G	G	G	G	K	G	G	G	T	G	T	G	G	G	G	K	G	G	K	G	G	G	G	T	G	G	G	G	G	G	G	G	G	G	G	G
rs40439022	G/K	1	40439022	G	K	G	G	G	G	G	G	G	G	G	K	G	G	T	G	G	G	G	G	G	G	G	G	G	G	G	G	G	G	G	G	G	G	G	G	K	G	G	G	G	T	G	G	T	G
rs40444213	C/A	1	40444213	C	C	C	C	C	C	C	C	A	C	C	C	C	C	C	C	C	C	C	C	C	C	C	C	C	C	C	C	C	C	C	C	C	C	A	C	C	C	C	A	C	A	C	A	C	C
rs40472008	G/A	1	40472008	G	G	A	A	G	G	G	G	A	G	G	G	A	A	G	G	G	A	A	R	G	G	A	A	G	G	A	A	G	G	G	G	A	G	A	G	A	G	G	G	G	A	G	A	G	A
rs40492087	G/A	1	40492087	G	G	A	G	A	G	G	G	G	G	G	G	A	G	G	G	G	G	G	G	G	G	G	G	G	G	G	G	A	G	G	G	G	G	G	G	G	G	G	G	G	G	G	G	A	G
rs40492098	G/A	1	40492098	G	G	A	A	G	G	G	R	A	G	G	G	A	A	G	G	G	A	A	G	R	G	A	A	G	G	A	A	G	G	G	G	A	G	A	G	R	G	G	G	R	A	G	A	G	A
rs40505632	T/G	1	40505632	T	T	T	T	T	T	T	T	T	T	G	T	G	T	T	T	T	T	T	T	T	T	T	T	T	T	G	G	T	T	T	T	G	T	T	T	T	T	T	T	T	T	T	T	T	T
rs40515741	A/G	1	40515741	A	A	G	G	A	A	A	A	A	A	A	A	G	G	A	A	A	G	G	G	A	A	G	G	A	A	G	G	A	A	A	A	G	A	G	A	G	A	A	A	A	G	A	G	A	G
rs40575205	G/C	1	40575205	G	C	G	G	C	G	G	C	G	C	C	C	G	G	G	C	C	G	G	S	G	C	G	G	C	G	G	G	C	G	C	C	G	G	G	G	G	G	C	G	G	G	G	G	C	G
rs40577488	G/A	1	40577488	G	G	A	A	G	G	G	G	A	G	G	G	A	A	G	G	G	A	A	A	G	G	A	A	G	G	A	A	G	G	G	G	A	G	A	G	A	G	G	G	G	A	G	A	G	A
rs40577826	G/T	1	40577826	G	G	G	G	G	G	G	G	G	G	G	G	T	G	G	G	T	G	G	G	T	G	G	G	T	T	G	T	G	T	G	T	G	G	G	G	T	G	G	G	G	G	G	G	T	G
rs40577835	G/T	1	40577835	G	G	G	G	G	G	G	G	G	G	G	G	T	G	G	G	T	G	G	G	G	G	G	G	T	K	G	T	G	G	G	T	G	G	G	G	G	G	G	G	T	G	G	G	T	G
rs40686770	C/G	1	40686770	C	C	G	G	C	C	C	C	C	C	C	C	G	G	C	C	C	G	G	G	C	C	G	G	C	C	G	G	C	C	C	C	G	C	G	C	G	C	C	C	C	G	C	G	C	G
rs40699765	T/A	1	40699765	T	T	A	A	T	T	T	T	T	T	T	T	A	A	T	T	T	A	A	W	T	T	A	A	T	T	A	A	T	T	T	T	A	T	A	T	A	T	T	T	T	A	T	A	T	A
rs40738106	T/W	1	40738106	W	T	T	T	T	W	T	T	T	T	T	T	T	T	T	T	T	T	T	T	T	T	T	T	W	T	T	T	T	W	T	T	T	T	W	T	T	T	T	T	T	T	T	T	T	T
rs40803641	G/T	1	40803641	G	G	G	G	G	G	G	G	G	G	G	G	G	G	G	G	G	G	G	T	T	G	G	G	G	G	G	T	G	G	G	G	G	G	G	G	T	G	G	G	G	G	G	G	G	G
rs40835630	G/T	1	40835630	G	G	G	G	T	G	G	T	G	G	G	G	G	G	G	G	G	G	G	T	T	G	G	G	G	G	G	G	G	T	G	T	G	G	G	G	G	G	G	T	T	G	G	G	T	G
rs40886817	C/A	1	40886817	C	C	C	C	C	C	C	C	C	C	C	C	A	A	C	C	C	C	C	C	C	C	C	A	C	M	C	C	C	C	C	C	C	M	A	C	C	C	C	C	C	A	C	C	C	A
rs40892855	T/A	1	40892855	T	T	A	A	T	T	T	T	T	T	T	T	A	A	T	T	T	A	A	A	T	T	A	A	T	T	A	A	T	T	T	T	A	T	A	T	W	T	T	T	T	A	T	A	T	A
rs40905675	T/C	1	40905675	T	T	C	C	T	T	T	T	T	T	T	T	C	C	T	T	T	C	C	C	T	T	C	C	T	T	C	C	T	T	T	T	C	T	C	T	C	T	T	T	T	C	T	T	T	C
rs40908451	T/C	1	40908451	T	C	Y	C	T	T	T	T	T	T	T	T	C	C	T	T	T	C	C	Y	T	T	C	C	T	T	C	C	T	T	T	T	C	T	C	T	C	T	T	T	T	C	T	C	T	C
rs40908486	T/G	1	40908486	T	T	G	G	T	T	T	T	T	T	T	T	G	G	T	T	T	G	G	T	T	T	G	G	T	T	G	G	T	T	T	T	G	T	G	T	T	T	T	T	T	G	T	T	T	G
rs40908876	G/T	1	40908876	G	T	T	T	G	G	G	G	G	G	G	G	T	T	G	G	G	T	T	T	G	G	T	T	G	G	T	T	G	G	G	G	T	G	T	G	K	G	G	G	G	T	G	T	G	T
rs40908884	A/G	1	40908884	A	G	G	G	A	A	A	A	A	A	A	A	G	G	A	A	A	G	A	R	A	A	G	G	A	A	G	G	A	A	A	A	G	A	G	A	R	A	A	A	A	G	A	G	A	G
rs41054538	A/G	1	41054538	A	A	G	G	A	A	A	A	A	A	A	A	G	G	A	A	A	G	G	A	A	A	G	G	A	A	G	G	A	A	A	A	G	A	G	A	A	A	A	A	A	G	A	A	A	G
rs41068471	T/C	1	41068471	T	T	C	C	T	T	Y	T	T	T	T	T	C	C	T	T	T	C	C	Y	T	T	C	C	T	T	C	C	T	T	T	T	C	T	C	T	C	T	T	T	T	C	T	C	T	C
rs41071940	C/T	1	41071940	C	C	T	T	C	C	C	Y	C	C	C	C	T	T	C	C	C	T	T	T	C	C	T	T	C	C	T	T	C	C	C	C	T	C	T	C	T	C	C	C	C	T	C	T	C	T
rs41156939	C/T	1	41156939	C	T	C	C	T	C	C	T	T	T	T	T	C	C	C	T	T	C	C	C	C	T	C	C	T	C	C	C	T	C	T	T	C	C	C	T	Y	C	T	C	C	C	C	C	C	C
rs41255358	C/A	1	41255358	C	C	A	A	A	C	C	C	C	C	C	C	A	A	C	C	C	A	A	A	C	C	A	A	C	C	A	A	C	C	C	C	A	C	A	C	A	C	C	C	C	A	C	A	C	A
rs41260481	G/A	1	41260481	G	G	G	A	G	G	G	G	G	G	G	G	G	A	G	G	G	G	G	G	G	G	A	G	G	G	G	G	G	G	G	G	G	G	G	G	G	G	G	G	G	A	G	A	G	A
rs41288423	C/T	1	41288423	C	C	C	C	C	C	C	C	C	C	C	C	C	C	T	C	C	C	C	C	T	C	C	C	C	Y	C	C	C	C	C	C	C	Y	C	C	C	C	C	T	T	C	T	C	T	C
rs41370111	C/M	1	41370111	C	C	C	C	M	C	C	C	C	C	C	C	M	C	C	C	C	C	C	C	C	C	C	C	C	C	C	C	C	C	C	C	M	C	C	C	C	C	C	C	C	C	C	C	C	C
rs41372017	C/T	1	41372017	C	C	C	T	C	C	C	C	C	C	C	C	C	T	C	C	C	T	T	C	C	C	T	T	C	C	C	T	C	C	C	C	C	C	T	C	T	C	C	C	C	T	C	T	C	T
rs41428363	G/T	1	41428363	G	G	G	G	T	G	G	G	G	G	G	G	G	G	G	G	G	G	G	T	G	T	G	G	G	G	G	G	G	T	G	G	G	G	G	G	G	G	G	G	G	G	G	G	T	G
rs41463074	T/A	1	41463074	T	T	T	T	T	T	T	T	A	T	T	T	T	T	A	T	T	A	T	W	T	T	A	T	T	T	T	T	W	W	A	W	T	T	T	T	T	A	T	T	A	T	T	W	T	T
rs41489037	C/T	1	41489037	C	C	C	T	C	C	C	C	C	C	C	C	C	T	C	C	C	T	T	C	C	C	Y	T	C	C	C	C	C	C	C	C	C	C	T	C	Y	C	C	C	C	T	C	T	C	T
rs41497174	A/G	1	41497174	A	A	A	G	A	A	A	A	A	A	A	A	A	G	A	A	A	G	A	A	A	A	G	G	A	A	A	A	A	A	A	A	A	G	G	A	A	A	A	A	A	A	A	G	A	G
rs41594757	C/A	1	41594757	C	C	C	C	C	C	A	C	A	C	C	C	C	C	A	C	C	C	C	C	A	C	C	C	C	C	A	A	C	C	C	C	C	C	C	C	C	C	C	C	C	C	A	C	C	A
rs41616066	C/A	1	41616066	C	C	A	C	A	C	C	C	A	C	C	C	A	C	C	C	C	C	C	A	C	A	C	C	C	C	A	A	C	C	A	C	A	C	C	C	C	C	C	C	C	C	C	C	C	C
rs41641979	G/T	1	41641979	G	G	G	G	G	G	G	G	G	G	T	G	G	G	G	G	G	G	G	T	T	G	G	G	G	G	G	G	G	T	T	G	G	G	G	G	G	G	G	G	G	G	G	G	T	G
rs41784197	T/C	1	41784197	T	C	T	T	C	T	T	C	T	C	T	T	T	T	T	C	C	T	T	C	T	C	T	T	C	T	T	C	T	T	T	C	T	T	T	C	T	T	C	T	T	T	T	T	T	T
rs41788718	C/T	1	41788718	T	C	C	C	C	T	T	C	T	C	C	C	C	C	T	C	C	C	C	C	T	C	C	C	C	T	C	C	C	T	C	C	C	T	C	C	C	T	C	T	T	C	T	C	T	C
rs41788727	C/T	1	41788727	C	T	C	C	T	C	C	T	C	T	T	T	C	C	C	T	T	C	C	Y	C	T	C	C	T	C	C	C	T	C	T	T	C	C	C	T	C	C	T	C	C	C	C	C	C	C
rs41827117	C/A	1	41827117	C	A	A	C	A	C	C	C	C	C	C	C	C	C	C	C	C	C	C	C	C	C	C	C	C	C	C	C	C	C	C	C	M	C	C	C	C	C	C	C	C	C	C	C	C	C
rs41841339	A/C	1	41841339	A	A	A	C	A	A	A	A	A	A	A	A	A	C	A	A	A	C	C	A	A	A	C	C	A	A	A	A	A	A	A	A	C	A	C	A	C	A	A	A	A	C	A	A	A	C
rs41914686	T/C	1	41914686	C	T	T	C	T	C	C	T	C	T	T	T	T	C	C	T	T	Y	C	T	C	T	C	C	T	C	T	T	T	C	T	T	C	C	C	T	C	C	T	C	C	C	C	C	C	C
rs41946092	C/G	1	41946092	C	C	C	G	C	G	G	C	G	C	C	C	C	G	G	C	C	G	G	C	G	C	G	G	C	G	C	C	C	G	C	C	G	G	G	C	G	G	C	G	G	G	G	G	G	G
rs41946531	G/T	1	41946531	G	G	G	T	G	T	T	G	T	G	G	G	G	T	T	G	G	T	T	G	T	G	T	T	G	T	G	G	G	T	G	G	T	T	T	G	T	T	G	T	T	T	T	T	T	T
rs41946844	C/M	1	41946844	M	C	C	C	C	C	C	C	C	C	C	C	C	M	C	C	M	C	C	C	M	C	C	C	C	C	C	C	C	C	C	C	C	C	C	C	C	C	C	A	C	C	M	C	A	C
rs42157585	T/G	1	42157585	T	T	T	G	T	G	G	T	G	T	T	K	T	G	G	T	T	G	G	T	G	T	G	G	T	G	T	T	T	G	T	T	G	G	G	T	G	G	T	G	G	G	G	G	G	G
rs42185358	T/A	1	42185358	T	T	T	A	T	T	T	T	T	T	T	T	T	A	T	T	T	A	A	T	T	T	A	A	T	T	T	T	T	T	T	T	A	T	A	T	A	T	T	T	T	A	T	A	T	A
rs42199929	T/A	1	42199929	T	T	T	A	T	T	T	T	T	T	T	T	T	A	T	T	T	A	A	T	T	T	A	A	T	T	T	T	T	T	T	T	A	T	W	T	W	T	T	T	T	A	T	A	T	A
rs42199958	G/A	1	42199958	G	G	G	A	G	A	A	G	A	G	G	G	R	A	A	G	G	A	A	G	A	G	A	A	G	A	G	G	G	A	G	G	A	A	R	G	R	A	G	A	A	A	A	A	A	A
rs42213361	A/G	1	42213361	A	A	A	G	A	G	G	A	G	A	A	A	A	G	G	A	A	G	G	A	G	A	G	G	A	G	A	A	A	G	A	A	G	G	G	A	G	G	A	G	G	G	G	G	G	G
rs42213676	C/A	1	42213676	A	A	C	C	A	C	C	A	C	A	A	A	C	C	C	A	A	C	C	M	C	A	C	C	A	C	C	C	A	C	A	A	C	C	C	A	C	C	A	C	C	C	C	C	C	C
rs42284856	C/T	1	42284856	C	C	C	T	C	T	T	C	T	C	C	C	C	T	T	C	C	T	T	C	T	C	T	T	C	T	C	C	C	T	C	C	T	T	T	C	T	T	C	T	T	T	T	T	T	T
rs42318566	G/A	1	42318566	G	G	G	G	G	A	A	G	A	G	G	G	G	G	A	G	G	G	G	G	A	G	G	G	G	A	G	G	G	A	G	G	G	A	G	G	G	A	G	A	A	G	A	G	A	G
rs42319893	C/A	1	42319893	C	C	C	A	C	A	A	C	A	C	C	C	C	A	A	C	C	A	A	C	A	C	A	A	C	A	C	C	C	A	C	C	A	A	A	C	A	A	C	A	A	A	A	A	A	A
rs42321604	T/C	1	42321604	T	T	C	T	T	C	T	T	T	T	T	T	C	T	T	T	T	T	T	Y	T	T	T	T	T	C	C	C	T	T	T	T	T	C	T	T	T	C	T	C	T	T	T	T	T	T
rs42375891	C/M	1	42375891	C	C	C	C	C	C	C	C	C	C	C	M	C	C	C	C	C	C	C	C	C	C	C	C	C	M	C	C	C	C	C	C	C	C	M	C	C	M	M	C	C	C	C	A	C	C
rs42375896	G/T	1	42375896	G	G	G	G	G	G	T	G	G	G	G	G	G	G	G	T	G	G	G	G	G	G	G	G	G	G	G	T	G	G	G	G	G	G	G	G	G	G	K	G	G	G	G	G	G	G
rs42416384	T/A	1	42416384	T	T	A	A	T	T	T	T	A	T	T	T	A	A	T	T	T	A	A	T	T	T	A	A	T	T	A	A	T	T	A	T	A	T	A	T	A	T	T	T	T	A	T	A	T	A
rs42416399	C/T	1	42416399	C	C	C	C	C	T	T	C	C	C	C	C	C	C	T	C	C	C	C	C	T	C	C	C	C	T	C	C	C	T	C	C	C	T	C	C	C	T	C	T	T	C	T	C	T	C
rs42442459	A/G	1	42442459	A	A	A	A	A	A	A	A	A	A	A	A	A	G	A	A	A	A	A	A	A	A	A	G	A	A	A	A	A	A	A	A	G	A	A	A	G	A	A	A	A	A	A	A	A	A
rs42448831	G/A	1	42448831	G	G	A	G	G	G	G	G	G	G	G	G	A	G	G	G	G	G	G	R	G	G	G	G	G	G	A	A	G	G	G	G	G	G	G	G	G	G	G	G	G	G	G	G	G	G
rs42469556	G/T	1	42469556	G	G	T	G	G	G	G	G	G	G	G	G	T	G	G	G	G	G	G	G	G	G	G	G	G	G	T	T	G	G	G	G	G	G	G	G	G	G	G	G	G	G	G	G	G	G
rs42472534	T/C	1	42472534	T	T	T	C	T	T	T	T	T	T	T	T	T	C	T	T	T	C	C	T	T	T	C	C	T	T	T	T	T	T	T	T	C	T	C	T	C	T	T	T	T	C	T	C	T	C
rs42517304	G/A	1	42517304	G	G	A	G	G	G	G	G	G	G	G	G	A	G	G	G	G	G	G	A	R	G	G	G	G	G	A	A	G	G	G	G	G	G	G	G	G	G	G	G	G	G	G	G	G	G
rs42517633	G/K	1	42517633	K	G	G	K	K	K	K	G	G	G	G	G	G	G	G	G	G	K	G	G	G	G	G	G	T	G	G	K	G	K	G	G	G	G	G	G	G	G	G	G	K	G	G	G	K	G
rs42543300	G/K	1	42543300	G	K	G	G	G	G	G	G	G	G	G	G	G	G	G	G	G	G	G	K	G	G	G	G	G	G	G	G	K	G	G	G	G	G	G	G	K	G	G	G	G	G	G	G	G	G
rs42543306	G/K	1	42543306	G	G	G	K	G	G	G	G	G	G	G	G	G	G	G	G	G	G	G	K	G	G	G	G	G	K	G	G	G	G	G	G	G	G	G	G	G	G	G	T	G	T	G	G	G	G
rs42551005	C/T	1	42551005	C	C	C	C	C	T	T	C	T	C	C	C	C	C	T	C	C	C	C	C	T	C	C	C	C	T	C	C	C	T	C	C	C	T	C	C	C	T	C	T	T	C	T	C	T	C
rs42553788	A/G	1	42553788	A	A	A	G	A	G	G	A	G	A	A	A	A	G	G	R	R	G	G	A	G	A	G	G	A	G	A	A	A	G	A	A	G	G	G	A	G	G	A	G	G	G	G	G	G	G
rs42554158	G/K	1	42554158	G	G	G	G	G	G	G	G	G	G	G	G	G	G	G	G	G	G	G	G	G	G	K	G	T	K	G	G	K	G	G	G	G	G	G	G	G	G	G	G	K	T	G	K	G	G
rs42574406	G/A	1	42574406	G	G	G	G	G	A	A	G	A	G	G	G	G	G	A	G	G	G	G	G	A	G	G	G	G	A	G	G	G	A	G	G	G	A	G	G	G	A	G	A	A	G	A	G	A	G
rs42578033	T/C	1	42578033	C	C	T	C	C	T	T	C	T	C	C	C	T	C	T	C	C	C	C	T	T	C	C	C	C	T	T	T	C	T	C	C	C	T	C	C	C	T	C	T	T	C	T	C	T	C
rs42638181	T/C	1	42638181	C	C	T	T	C	T	T	C	T	C	C	C	T	T	T	C	C	C	C	T	T	C	C	C	T	T	T	T	C	T	T	C	T	T	C	C	T	T	C	T	T	C	T	C	T	T
rs42655808	C/A	1	42655808	C	C	C	A	C	C	C	C	C	C	C	C	C	A	C	C	C	A	A	C	C	C	A	A	C	C	C	M	C	C	C	C	A	C	A	C	M	C	C	C	C	A	C	A	C	A
rs42656205	G/T	1	42656205	T	T	G	G	T	G	G	T	G	T	T	T	G	G	G	T	T	G	G	T	G	T	G	G	T	G	G	G	T	G	T	G	G	G	G	T	G	G	T	G	G	G	G	G	G	G
rs42665025	C/T	1	42665025	C	C	C	T	C	C	C	C	C	C	C	C	C	T	C	C	C	T	T	C	C	C	T	T	C	C	C	C	C	C	C	C	T	C	T	C	T	C	C	C	C	T	C	T	C	T
rs42678531	G/T	1	42678531	G	G	G	G	G	G	T	G	G	G	G	T	G	G	G	G	G	G	G	G	T	G	G	G	G	G	T	T	T	T	T	G	G	G	G	G	G	G	G	G	G	G	G	G	T	G
rs42678537	G/T	1	42678537	K	G	T	G	G	G	G	G	G	G	G	G	T	G	G	G	G	G	G	T	G	G	G	G	G	G	G	G	T	T	G	G	G	G	G	G	G	G	G	T	G	G	G	G	G	G
rs42687040	G/A	1	42687040	G	G	A	G	G	G	G	G	G	G	G	G	A	A	G	G	G	G	G	G	G	G	G	G	G	G	A	A	G	G	A	G	G	G	G	G	G	G	G	G	G	G	G	G	G	G
rs42715176	C/T	1	42715176	C	C	C	T	C	C	C	C	C	C	C	C	C	T	C	C	C	T	T	C	C	C	T	T	C	C	C	C	C	C	C	C	T	C	T	C	C	C	C	C	C	T	C	T	C	T
rs42838575	G/R	1	42838575	G	G	G	R	R	G	G	G	G	G	G	G	G	G	G	G	G	R	G	R	G	G	G	G	G	G	G	G	G	G	R	G	G	G	R	G	G	G	G	G	G	G	G	G	G	G
rs42838579	G/T	1	42838579	G	G	G	G	K	G	G	G	G	G	G	G	T	K	G	G	G	K	G	G	G	G	G	G	T	G	G	T	G	G	G	G	G	G	G	G	G	G	G	G	G	G	G	T	G	G
rs42838636	C/A	1	42838636	C	C	C	C	C	C	C	C	C	C	M	C	C	C	C	M	C	C	C	C	C	C	C	C	C	C	C	C	C	C	M	C	C	C	C	A	C	C	C	C	C	C	C	C	C	C
rs42838646	C/M	1	42838646	C	C	C	C	M	C	C	C	C	C	C	C	C	C	C	C	C	C	C	C	A	C	C	C	C	C	C	C	C	A	C	C	C	C	C	C	C	C	C	C	C	C	C	C	C	C
rs42838650	C/A	1	42838650	C	C	C	C	A	C	C	C	C	C	C	C	C	C	C	A	C	A	C	A	C	C	A	C	A	C	C	C	C	C	A	C	M	C	C	C	C	C	C	C	C	C	A	C	C	C
rs42846491	T/C	1	42846491	T	T	C	C	T	T	T	T	T	T	T	T	C	C	T	T	Y	C	C	T	T	T	C	C	T	T	C	C	T	T	T	T	C	T	C	T	C	T	T	T	T	C	T	C	T	C
rs42846511	C/T	1	42846511	C	C	T	C	C	C	C	C	C	C	C	C	T	C	C	C	C	C	C	C	C	C	C	C	C	C	T	T	C	C	C	C	C	C	C	C	C	C	C	C	C	C	C	C	C	C
rs42852364	C/T	1	42852364	C	C	T	T	C	C	C	C	C	C	C	C	T	T	C	C	C	T	T	C	C	C	T	T	C	C	T	T	C	C	C	T	T	T	T	C	T	T	C	C	C	T	C	T	T	T
rs42852366	G/T	1	42852366	K	G	G	G	G	G	G	G	G	G	T	G	G	T	G	G	G	G	G	G	T	G	G	G	G	G	G	G	G	T	G	G	K	G	G	G	G	G	G	G	G	G	G	T	G	T
rs42944915	A/W	1	42944915	A	A	A	W	A	A	T	W	A	A	A	T	A	A	A	A	A	A	A	A	A	A	A	T	A	A	A	A	A	A	A	A	A	A	A	A	A	A	A	A	A	A	A	A	A	A
rs42957017	A/G	1	42957017	A	A	A	A	A	G	G	A	G	A	A	A	A	A	G	A	A	A	A	A	G	A	A	R	A	G	A	A	A	G	A	A	A	G	A	A	A	G	A	G	G	A	G	A	A	A
rs42993797	G/T	1	42993797	G	G	G	G	G	G	G	G	G	G	G	G	G	G	G	G	G	T	G	G	G	G	G	G	T	G	G	G	G	G	G	G	G	G	G	T	T	G	G	T	G	G	G	G	G	G
rs43109643	G/T	1	43109643	G	G	T	G	G	G	T	T	G	G	G	T	G	T	T	G	G	G	G	G	G	T	G	G	G	T	G	G	T	G	G	G	G	G	G	G	G	T	G	G	G	G	T	G	G	G
rs43168268	T/C	1	43168268	T	T	T	C	T	T	T	T	T	T	T	T	T	C	T	T	T	C	C	T	T	T	C	C	T	T	T	T	T	T	T	T	C	T	C	C	T	T	T	T	T	T	T	T	C	C
rs43173548	C/T	1	43173548	C	C	C	T	C	T	T	C	T	C	C	C	C	T	T	C	C	T	T	C	T	C	T	T	C	T	C	C	C	T	C	C	T	T	T	T	T	C	C	T	T	T	T	T	T	T
rs43232272	C/T	1	43232272	C	C	C	C	C	C	C	C	C	C	C	C	C	C	C	C	C	T	T	C	C	C	T	T	C	C	C	C	C	C	C	C	T	C	T	C	C	C	C	C	C	T	C	C	C	T
rs43388526	A/C	1	43388526	A	A	A	A	A	C	C	A	C	A	A	A	A	C	C	A	A	A	A	A	C	A	A	A	A	C	A	A	A	C	A	A	A	C	A	A	A	C	A	C	C	A	C	C	C	A
rs43389320	T/W	1	43389320	T	T	T	T	T	T	T	T	T	T	T	T	T	T	A	T	T	W	T	A	T	T	T	T	T	T	T	T	T	W	T	T	W	T	T	A	T	T	T	T	T	T	T	T	T	T
rs43396450	C/Y	1	43396450	Y	C	C	C	Y	C	C	C	C	C	C	C	C	Y	C	C	C	C	C	C	C	C	Y	C	C	C	C	C	Y	C	C	C	Y	C	C	C	C	C	C	T	C	C	C	Y	C	C
rs43397150	T/C	1	43397150	T	T	T	C	Y	C	C	T	C	T	T	T	T	C	C	T	T	C	C	T	C	T	C	C	T	C	T	T	T	C	T	T	C	C	C	C	C	C	T	C	C	C	C	C	C	C
rs43412869	T/G	1	43412869	T	T	T	G	T	G	G	T	G	T	T	T	T	G	G	T	T	G	G	T	G	T	G	G	T	G	T	T	T	G	T	T	G	G	G	G	G	G	T	G	G	G	G	G	G	G
rs43418872	C/T	1	43418872	C	C	C	C	C	T	T	C	T	C	C	C	C	T	T	C	C	C	C	C	T	C	C	C	C	T	C	C	C	T	C	C	C	T	C	C	C	T	C	T	T	C	T	T	T	C
rs43419243	T/A	1	43419243	T	T	T	T	T	A	A	T	A	T	T	T	T	A	A	T	T	T	T	T	A	T	T	T	T	A	T	T	A	A	T	T	T	A	T	T	T	A	T	A	A	T	A	A	A	T
rs43419290	C/A	1	43419290	C	C	C	C	C	C	C	C	C	C	C	C	C	C	C	C	C	A	C	C	C	C	C	A	C	C	C	C	C	C	C	C	C	C	C	C	C	C	C	C	C	C	C	C	C	C
rs43419603	G/A	1	43419603	G	G	G	G	G	G	G	G	G	G	G	G	G	G	G	G	G	G	A	A	G	G	G	G	G	A	G	A	G	G	G	G	G	G	G	G	G	G	G	G	G	G	G	G	G	G
rs43419605	G/A	1	43419605	G	G	G	G	A	A	A	G	A	G	G	G	G	A	A	G	G	G	A	G	A	G	G	G	G	A	G	G	G	A	G	G	G	A	G	G	G	A	G	A	A	G	A	A	A	G
rs43469257	T/W	1	43469257	T	T	T	T	W	T	T	T	T	T	T	T	W	W	T	T	T	W	T	T	T	T	T	A	A	W	T	T	T	T	T	T	A	T	T	T	T	T	T	T	T	T	T	T	T	T
rs43469275	T/C	1	43469275	T	T	T	C	T	C	C	T	C	T	T	T	T	C	C	T	T	C	C	T	C	T	C	C	T	C	T	T	T	C	T	T	C	C	C	C	C	C	T	C	C	C	C	C	C	C
rs43472197	C/T	1	43472197	C	C	C	C	C	T	T	C	T	C	C	C	C	T	T	C	C	C	C	C	T	C	C	C	C	T	C	C	C	T	C	C	C	T	C	C	C	T	C	T	T	C	T	T	T	C
rs43490678	A/T	1	43490678	A	A	A	A	A	T	T	A	T	A	A	A	A	T	T	A	A	A	A	A	T	A	A	A	A	T	A	A	A	T	A	A	A	T	A	T	A	T	A	T	T	A	T	T	T	A
rs43502730	T/C	1	43502730	T	T	T	C	T	C	C	T	C	T	T	T	T	C	C	T	T	C	C	T	C	T	C	C	T	C	T	T	T	C	T	T	C	C	C	C	Y	C	T	C	C	C	C	C	C	T
rs43503052	G/A	1	43503052	R	G	G	G	G	A	A	G	A	G	G	G	G	A	A	G	G	G	G	G	A	G	G	G	G	A	G	G	G	A	G	G	G	A	G	G	G	A	G	A	A	G	A	A	A	G
rs43529655	C/T	1	43529655	N	C	C	N	C	C	C	C	C	N	C	C	N	N	C	C	N	N	T	C	N	C	N	N	N	C	N	C	C	C	C	N	T	C	N	C	Y	N	N	C	N	N	N	C	N	N
rs43624178	C/T	1	43624178	C	C	C	C	C	C	C	C	C	C	C	C	C	C	C	C	C	T	T	C	C	C	C	T	C	C	C	C	C	C	C	C	T	C	C	C	T	C	C	C	C	C	C	C	C	C
rs43632032	C/M	1	43632032	C	C	C	M	A	C	C	C	C	C	M	C	C	C	C	M	C	C	C	C	C	C	C	C	A	C	C	C	C	C	A	C	C	C	C	C	M	C	C	C	C	C	C	C	C	C
rs43668772	C/T	1	43668772	C	C	C	C	C	T	T	C	T	C	C	C	C	C	T	C	C	C	C	C	T	C	Y	C	C	T	C	C	C	T	C	C	C	T	C	C	C	T	C	T	T	C	T	T	T	C
rs43697337	G/T	1	43697337	G	G	G	G	G	T	T	G	T	G	G	G	G	T	T	G	G	G	G	K	T	G	G	G	G	T	G	G	G	T	G	G	G	T	G	G	G	T	G	T	G	G	T	T	T	G
rs43767415	C/Y	1	43767415	C	C	C	C	C	C	C	Y	C	C	C	C	C	C	C	C	C	C	Y	Y	Y	C	Y	C	C	C	Y	C	C	C	C	C	Y	C	C	Y	C	C	C	C	C	C	C	C	C	C
rs43816003	A/G	1	43816003	A	A	A	A	A	G	G	A	A	A	A	A	A	G	G	A	A	A	A	A	G	A	A	A	A	G	A	A	A	G	A	A	A	G	A	G	A	G	A	G	G	A	G	G	G	A
rs43860993	T/A	1	43860993	T	T	T	T	T	A	A	T	A	T	T	W	T	A	A	T	T	T	T	T	A	T	T	T	T	A	T	T	T	A	T	T	T	A	T	T	T	A	T	A	A	T	A	A	A	T
rs43861319	T/C	1	43861319	T	T	T	T	T	C	C	T	C	T	T	T	T	C	C	T	T	T	T	T	Y	T	T	T	T	C	T	T	T	C	T	T	T	C	T	C	T	C	T	C	C	T	C	C	C	T
rs43886830	T/C	1	43886830	T	T	T	T	T	C	C	T	C	T	T	T	T	C	C	T	T	T	T	T	C	T	T	T	T	C	T	T	T	C	T	T	T	C	T	C	T	C	T	C	C	T	C	C	C	T
rs43886861	C/T	1	43886861	C	C	C	C	C	T	T	C	T	C	C	C	C	T	T	C	C	C	C	C	T	C	C	C	C	T	C	C	C	T	C	C	C	T	C	T	C	T	C	T	T	C	T	T	T	C
rs43886888	C/T	1	43886888	C	C	C	C	T	T	T	C	T	C	C	C	C	T	T	C	C	C	C	C	T	C	C	C	C	T	C	C	C	T	C	C	C	T	C	C	C	T	C	T	T	C	T	T	T	C
rs43896070	G/K	1	43896070	G	G	G	G	K	G	T	G	G	K	G	G	G	G	G	G	G	G	G	G	G	G	G	G	G	G	G	G	G	G	G	G	G	G	G	T	G	G	G	G	G	G	G	G	G	G
rs43948723	C/T	1	43948723	C	C	C	C	C	T	T	C	Y	C	C	C	C	Y	T	C	C	C	C	C	T	C	C	C	C	T	C	C	C	T	C	C	C	T	C	C	C	T	C	Y	T	C	T	T	T	C
rs43951672	G/A	1	43951672	G	A	G	A	A	G	G	G	G	G	G	A	A	G	G	G	G	G	G	A	G	G	G	A	G	G	G	G	A	G	G	G	G	G	G	G	G	G	G	G	G	A	G	G	G	G
rs43961177	G/A	1	43961177	G	G	R	A	G	G	G	G	G	G	G	G	G	G	G	G	G	A	A	G	G	G	A	G	G	G	R	G	G	G	G	G	G	G	G	G	G	G	G	G	G	A	G	G	G	R
rs44009436	T/A	1	44009436	T	A	T	A	T	A	A	T	A	T	T	T	T	A	A	T	T	T	T	T	A	T	T	T	T	A	T	T	T	A	T	T	T	A	T	T	T	A	T	A	A	A	A	A	A	T
rs44024695	C/A	1	44024695	C	C	C	C	C	A	A	C	A	C	C	C	C	A	A	C	C	A	C	C	A	C	C	C	C	A	C	C	C	A	C	C	C	A	C	A	C	A	C	A	A	C	A	A	A	C
rs44056553	C/A	1	44056553	C	C	C	C	C	C	C	C	C	C	C	C	C	C	C	C	C	C	C	C	C	C	A	C	C	C	C	C	C	C	C	C	C	C	C	A	C	C	C	A	C	C	C	C	C	C
rs44104623	C/A	1	44104623	C	A	C	C	A	C	C	C	C	C	C	C	C	C	C	C	C	A	C	C	C	C	A	C	C	C	C	A	C	C	C	C	C	C	C	C	C	C	C	C	C	C	C	C	C	C
rs44164891	A/G	1	44164891	A	G	A	A	A	G	G	A	G	A	A	A	A	G	A	A	A	A	A	A	G	A	A	A	A	G	A	A	A	G	A	A	A	G	A	G	A	G	A	G	G	G	G	R	G	A
rs44168805	C/A	1	44168805	C	A	C	C	M	A	A	C	A	C	C	C	C	A	C	C	C	C	C	C	A	C	C	C	C	A	C	C	C	A	C	C	C	A	C	C	C	A	C	A	A	A	A	A	A	C
rs44196637	T/C	1	44196637	T	C	T	T	T	C	C	T	C	T	T	T	T	C	T	T	T	T	T	T	C	T	T	T	T	C	T	T	T	C	T	T	T	C	T	T	T	C	T	C	C	C	C	C	C	T
rs44212480	T/C	1	44212480	T	T	T	T	T	C	C	T	C	T	T	T	T	C	T	T	T	T	T	T	C	T	T	T	T	C	T	T	T	C	T	T	T	C	C	C	T	C	T	C	C	T	C	C	C	T
rs44218026	T/C	1	44218026	T	C	T	T	T	C	C	T	C	T	T	T	T	C	T	T	T	T	T	T	C	T	T	T	T	C	T	T	T	C	T	T	T	C	T	C	T	C	T	C	C	C	C	C	C	T
rs44218390	T/C	1	44218390	T	C	T	T	T	C	C	T	C	T	T	T	T	C	T	T	T	T	T	T	C	T	T	T	T	C	T	T	T	C	T	T	T	C	C	C	T	C	T	C	C	C	C	C	C	T
rs44221041	C/G	1	44221041	C	G	C	C	C	G	G	C	G	C	C	C	C	G	C	C	C	C	C	C	G	G	C	C	C	G	C	C	C	G	C	C	C	G	G	G	C	G	C	G	G	G	G	G	G	C
rs44221414	A/G	1	44221414	A	G	A	A	A	G	G	A	G	A	A	A	A	G	A	A	A	A	A	A	G	A	A	A	A	G	A	A	A	G	A	A	A	G	A	A	A	G	A	G	G	G	G	G	G	A
rs44244710	T/A	1	44244710	T	A	T	T	T	A	A	T	A	T	T	T	T	A	T	T	T	T	T	T	A	T	T	T	T	A	T	T	T	A	T	T	T	A	A	A	W	A	T	A	A	A	A	A	A	T
rs44245055	A/C	1	44245055	A	C	A	A	A	C	C	A	C	A	A	A	A	C	A	A	A	A	A	A	C	A	A	A	A	C	A	A	A	C	A	A	A	C	C	C	M	C	A	C	C	C	C	C	C	A
rs44245059	T/C	1	44245059	T	C	T	T	T	C	C	T	C	T	T	T	T	C	T	T	T	T	T	T	C	T	T	T	T	C	T	T	T	C	T	T	T	C	C	C	T	C	T	C	C	C	C	C	C	T
rs44305466	C/G	1	44305466	C	G	C	C	C	G	G	C	G	C	C	C	C	G	C	C	C	C	C	C	S	C	C	C	C	G	C	C	C	G	C	C	C	G	G	G	C	G	C	G	G	G	G	G	G	C
rs44367383	G/K	1	44367383	G	G	G	G	G	G	G	G	G	G	G	G	G	G	G	G	G	G	G	G	G	G	G	G	G	K	G	G	G	G	K	G	G	G	G	G	G	G	G	G	K	G	G	G	K	G
rs44439835	C/A	1	44439835	C	C	C	A	C	C	C	C	A	A	A	C	C	C	A	C	C	A	A	C	C	C	C	C	A	C	C	A	A	A	C	C	A	C	C	C	C	C	C	C	A	C	C	C	C	C
rs44440196	G/T	1	44440196	T	T	G	G	G	T	T	T	T	G	G	G	G	T	G	G	G	G	G	G	T	G	G	G	G	T	G	T	G	T	G	G	G	T	G	T	T	T	G	T	T	T	T	T	T	G
rs44517275	G/A	1	44517275	G	A	G	G	G	A	A	G	A	G	G	G	G	A	G	G	G	G	G	G	A	G	G	G	G	A	G	G	G	A	G	G	G	R	G	R	R	A	G	A	A	A	A	A	A	G
rs44633452	T/C	1	44633452	T	C	T	T	T	C	C	T	C	T	T	T	T	C	T	T	T	T	T	T	C	Y	T	T	T	C	T	T	T	C	T	T	T	C	T	C	Y	C	T	C	C	C	C	C	C	T
rs44633484	C/A	1	44633484	C	C	C	C	C	C	C	C	C	C	A	C	C	A	C	C	C	A	C	C	A	C	C	C	C	C	C	C	C	A	C	C	C	A	C	C	C	C	C	A	A	C	A	C	C	C
rs44834007	G/T	1	44834007	G	T	G	G	G	T	T	G	T	G	G	G	G	T	G	G	G	G	G	G	T	G	G	G	G	T	G	G	G	T	G	G	G	T	T	G	K	T	G	T	T	T	T	T	T	G
rs44872480	C/Y	1	44872480	C	C	C	C	Y	C	C	C	C	C	C	C	C	C	C	C	T	C	C	Y	C	C	C	C	C	C	C	C	Y	C	C	Y	C	C	C	C	Y	C	C	C	C	C	C	C	C	C
rs44914811	C/A	1	44914811	C	C	C	C	A	C	C	C	C	C	C	C	C	C	C	C	C	A	C	A	C	C	C	A	C	C	C	C	C	C	C	C	C	A	C	C	A	C	C	C	C	C	C	C	C	C
rs45054509	G/T	1	45054509	G	T	G	G	G	T	T	G	T	G	G	G	G	T	G	G	G	G	G	G	T	G	G	G	T	T	G	G	G	T	G	G	G	T	G	G	G	T	G	T	T	T	T	T	T	G
rs45064715	T/C	1	45064715	T	C	T	T	T	C	C	T	C	T	T	T	T	C	T	T	T	T	T	T	C	T	T	T	T	C	T	T	T	C	T	T	T	C	T	T	T	C	T	C	C	C	C	C	C	T
rs45095276	C/M	1	45095276	C	C	C	C	C	C	C	C	C	C	C	C	C	C	C	C	C	M	C	C	C	C	C	C	A	C	C	C	C	M	C	C	C	C	C	C	C	C	C	C	C	C	M	C	A	C
rs45095604	G/T	1	45095604	G	G	G	G	G	G	G	G	G	G	G	G	G	G	G	G	G	G	G	G	G	G	G	G	G	G	G	G	G	T	G	G	G	G	T	G	G	G	G	G	T	G	G	T	G	G
rs45167913	C/A	1	45167913	C	A	C	C	C	A	A	C	A	C	C	C	C	A	C	C	C	C	C	C	A	C	C	C	C	A	C	C	C	A	C	C	C	A	C	C	C	A	C	A	A	A	A	A	A	C
rs45167930	A/G	1	45167930	A	G	A	A	A	G	G	A	G	A	A	A	A	G	A	A	A	A	A	A	G	A	A	A	A	G	A	A	A	G	A	A	A	G	A	A	A	G	A	G	G	G	G	G	G	A
rs45192054	T/G	1	45192054	T	G	T	T	T	G	G	T	G	T	T	T	T	G	T	T	T	T	T	T	G	T	T	T	T	G	T	T	T	G	T	T	T	G	T	T	T	G	T	G	G	G	G	G	G	T
rs45192073	G/T	1	45192073	G	T	G	G	G	T	T	G	T	G	G	G	G	T	G	G	G	G	G	G	T	G	G	G	G	T	G	G	G	T	G	G	G	T	G	G	G	T	G	T	T	T	T	T	T	G
rs45206198	A/G	1	45206198	A	G	A	A	A	G	G	A	G	A	A	A	A	G	A	A	A	A	A	A	G	A	A	A	A	G	A	A	A	G	A	A	A	G	A	A	A	G	A	G	G	G	G	G	G	A
rs45208230	G/T	1	45208230	G	G	G	G	T	G	T	G	G	G	G	G	G	G	G	T	T	G	T	G	G	T	G	G	G	T	G	G	G	T	T	G	G	G	G	G	G	G	G	G	T	G	G	G	T	G
rs45208236	G/K	1	45208236	G	K	G	T	G	K	G	G	G	G	G	G	G	K	G	G	K	G	G	G	G	G	G	K	G	G	G	G	G	T	G	G	G	G	G	G	G	G	G	G	K	G	G	G	G	G
rs45252468	G/T	1	45252468	G	G	G	G	T	G	T	G	G	G	T	G	G	G	G	G	T	G	G	G	G	G	G	G	G	G	G	G	G	G	G	G	K	G	G	G	G	G	G	G	T	G	T	G	T	K
rs45287683	A/C	1	45287683	A	A	A	A	A	A	A	A	A	A	A	A	A	A	A	A	A	A	A	A	A	A	A	A	A	C	A	A	A	A	A	A	A	M	A	C	M	C	A	C	A	A	A	A	A	A
rs45461467	G/T	1	45461467	G	G	K	G	K	G	G	G	G	G	G	G	G	G	G	T	G	G	T	G	T	T	G	G	G	G	T	T	G	G	T	G	G	T	G	G	G	G	G	G	T	G	G	G	G	G
rs45485709	G/K	1	45485709	G	K	G	K	K	G	G	G	G	G	G	K	G	K	G	G	G	K	G	G	K	K	G	K	G	G	G	G	G	G	G	G	G	K	G	G	G	G	K	G	K	G	K	G	G	G
rs45506069	G/K	1	45506069	G	G	G	G	G	G	G	G	T	G	G	G	G	G	K	G	G	G	G	G	G	K	G	G	G	G	G	K	G	G	G	G	G	G	G	G	G	G	G	G	G	K	G	G	G	G
rs45506457	G/T	1	45506457	G	G	G	T	T	G	G	G	G	G	G	G	G	G	G	G	G	G	G	G	T	T	G	G	G	G	G	G	G	G	G	G	T	G	G	G	G	G	G	T	G	T	T	G	G	G
rs45513011	C/Y	1	45513011	C	C	Y	Y	Y	C	C	C	C	C	C	C	C	C	C	C	T	C	C	Y	C	C	C	C	C	C	C	C	C	C	C	C	C	C	C	C	C	C	T	C	C	C	C	C	Y	C
rs45563487	G/A	1	45563487	G	G	G	G	G	G	G	G	G	G	G	G	G	G	G	G	A	A	G	G	G	G	G	G	G	G	G	G	G	G	G	G	G	A	G	G	G	G	G	G	G	G	G	G	G	G
rs45663333	G/A	1	45663333	A	G	G	G	G	G	G	A	G	G	G	A	A	G	G	G	G	G	G	R	G	G	G	G	A	G	G	G	G	G	G	A	G	G	G	A	R	G	A	G	G	G	G	G	G	G
rs45762108	G/A	1	45762108	A	G	G	G	G	G	G	A	G	G	G	A	A	G	G	G	G	G	G	G	G	G	G	G	A	G	G	G	G	G	G	A	G	G	G	G	G	G	A	G	G	G	G	G	G	G
rs45762109	C/G	1	45762109	G	C	C	C	C	C	C	G	C	C	C	G	G	C	C	C	C	C	C	C	C	C	C	C	G	C	C	C	C	C	C	G	C	C	C	C	S	C	G	C	C	C	C	C	C	C
rs45770726	T/C	1	45770726	C	T	T	T	T	T	T	C	T	T	T	C	C	T	T	T	T	T	T	T	T	T	T	T	C	T	T	T	T	T	T	C	T	T	T	C	T	T	C	T	T	T	T	T	T	T
rs45848003	T/W	1	45848003	T	T	T	T	T	T	T	T	T	T	A	T	T	T	T	T	T	T	T	T	T	T	T	T	T	A	T	A	T	T	T	T	T	T	T	T	T	T	T	A	T	T	T	T	T	T
rs45906877	G/A	1	45906877	G	G	G	A	G	G	G	G	G	G	G	G	G	G	G	G	G	G	G	G	G	G	A	G	G	G	G	G	G	G	G	G	G	G	G	G	G	G	G	G	G	G	G	G	G	A
rs45996347	C/A	1	45996347	C	C	C	A	C	C	C	A	C	C	A	C	C	C	C	C	C	C	C	C	C	C	C	C	C	C	C	C	A	C	C	C	C	A	C	C	C	C	C	C	C	C	C	C	A	C
rs46028974	A/G	1	46028974	G	A	A	A	R	A	A	G	A	A	A	A	G	A	A	A	A	A	A	G	A	A	A	G	G	A	A	A	A	A	A	G	A	A	A	G	A	A	G	A	A	A	A	A	A	A
rs46090489	G/T	1	46090489	G	G	G	G	G	G	G	T	T	G	G	G	G	G	G	G	G	G	G	G	G	G	G	G	G	G	G	G	G	G	G	G	G	G	G	G	G	G	K	G	G	G	G	G	G	G
rs46105014	G/K	1	46105014	G	K	G	G	G	G	G	G	G	K	G	G	G	G	G	G	G	G	G	G	G	T	G	G	G	G	G	G	G	K	G	G	G	G	G	G	G	G	G	K	G	G	G	T	G	G
rs46434956	G/A	1	46434956	G	G	G	G	G	G	G	G	G	G	G	G	G	G	G	G	G	G	A	G	G	G	G	G	G	G	A	A	G	G	G	G	G	G	G	G	G	G	A	G	G	G	G	G	G	G
rs46434961	G/T	1	46434961	T	G	G	G	G	G	G	G	G	G	G	G	G	G	G	G	T	K	G	G	G	G	G	G	G	G	T	G	G	G	G	G	G	G	G	G	G	G	G	G	G	G	K	G	G	G
rs46530312	C/M	1	46530312	M	C	C	M	C	C	C	C	C	C	C	C	C	C	M	C	M	C	C	C	C	C	C	C	M	C	C	C	C	C	C	C	C	M	C	C	C	C	C	C	M	A	C	C	C	C
rs46571773	A/T	1	46571773	A	T	A	A	A	A	A	A	A	A	A	A	A	A	A	A	A	A	A	A	A	A	A	A	A	A	A	A	A	A	A	A	A	A	A	A	A	A	A	T	A	A	A	A	T	A
rs46718219	C/A	1	46718219	C	C	C	C	C	C	C	C	C	C	C	C	C	C	C	C	C	C	C	C	C	A	C	C	C	C	A	A	C	A	C	C	C	C	C	C	C	C	C	C	C	C	C	A	C	C
rs46774046	T/W	1	46774046	T	T	T	T	W	W	T	T	T	T	T	T	T	T	T	T	T	T	T	W	T	T	T	T	T	T	T	W	T	W	T	T	T	T	T	T	T	W	T	W	T	T	T	T	T	W
rs46812757	T/W	1	46812757	T	A	T	T	T	T	T	T	T	T	T	T	T	T	T	T	T	T	W	T	T	T	T	T	T	W	W	T	W	T	T	T	T	T	T	T	T	T	T	T	T	T	T	T	T	A
rs46862619	G/T	1	46862619	G	G	G	T	G	G	G	G	G	G	G	G	G	G	G	G	G	G	G	G	G	G	G	G	G	G	T	G	T	G	G	G	G	G	G	G	G	G	G	G	G	G	T	T	G	G
rs46862622	G/T	1	46862622	G	G	G	G	G	G	G	G	G	G	G	G	G	G	G	G	G	G	T	G	G	G	G	G	G	G	G	G	G	T	G	G	G	G	T	G	G	G	G	G	G	G	G	T	G	G
rs46901130	G/K	1	46901130	G	G	K	G	K	G	G	K	K	G	G	G	G	G	G	G	G	G	G	G	G	G	G	G	G	K	G	G	G	G	G	T	G	G	G	G	G	G	K	G	G	T	G	G	G	G
rs46950325	C/A	1	46950325	C	C	C	C	C	C	C	C	C	C	C	C	C	C	C	C	C	C	C	A	C	C	C	C	C	C	C	C	C	C	A	C	C	C	C	C	C	C	C	C	C	C	C	C	C	C
rs46972511	G/A	1	46972511	G	R	G	G	G	G	G	A	G	G	G	G	G	G	G	G	G	A	A	G	G	A	G	G	G	G	G	G	G	G	G	G	G	G	G	G	G	G	A	G	G	G	G	G	G	G
rs47247845	G/A	1	47247845	G	G	A	G	G	G	G	G	G	G	G	G	G	G	G	G	G	G	A	G	G	G	G	G	G	G	G	G	G	G	G	G	G	G	G	G	G	G	G	G	G	G	G	G	G	G
rs47457473	G/K	1	47457473	K	G	G	G	G	G	K	G	G	G	G	G	G	G	G	G	G	G	G	G	G	K	K	G	G	G	G	K	G	T	G	G	G	G	G	G	G	G	G	G	G	G	G	G	G	G
rs47477520	C/T	1	47477520	T	C	C	C	C	C	C	T	C	C	C	T	T	C	T	C	C	C	T	Y	C	C	T	C	T	C	C	C	C	C	C	T	C	C	Y	C	C	C	T	C	C	C	C	C	C	C
rs47557186	C/M	1	47557186	C	C	C	C	C	C	C	C	C	C	C	C	C	C	M	C	M	C	M	C	C	C	C	C	C	C	C	C	C	C	C	C	C	C	C	C	C	C	C	M	C	A	C	M	C	C
rs47634886	G/T	1	47634886	G	G	G	G	G	G	G	T	G	G	G	G	K	G	G	G	G	K	G	G	G	K	G	G	T	G	G	G	G	G	G	T	G	G	G	G	G	G	G	G	G	G	G	G	G	G
rs47639616	G/T	1	47639616	G	G	G	G	G	G	G	T	G	T	G	G	G	G	G	G	G	G	T	T	G	G	G	G	G	G	G	G	G	G	G	G	G	G	G	G	T	T	G	G	T	G	G	G	G	G
rs47810916	G/T	1	47810916	G	K	G	T	T	G	G	G	G	G	G	G	G	G	G	T	T	T	G	T	G	G	G	G	G	T	G	T	T	G	G	G	G	G	G	G	G	G	G	G	G	G	G	G	G	G
rs47947125	G/C	1	47947125	C	G	G	C	S	G	G	C	G	G	C	C	C	C	C	G	C	G	G	S	G	G	C	G	C	G	G	G	C	C	C	C	G	G	C	G	G	G	C	G	G	G	G	G	C	G
rs47948090	G/A	1	47948090	G	G	G	A	G	G	G	G	G	G	R	G	G	A	G	G	A	G	G	G	G	G	A	G	G	G	G	G	A	A	A	G	G	G	G	G	G	G	G	G	G	G	G	G	A	G
rs47948114	C/Y	1	47948114	C	C	C	C	C	C	C	C	C	C	Y	C	C	C	C	C	C	C	T	C	C	C	C	C	C	C	C	C	C	C	C	C	C	C	C	C	C	C	C	C	C	C	C	C	C	C
rs47960730	G/T	1	47960730	G	G	G	G	G	G	G	G	G	G	G	G	G	G	G	G	G	T	G	G	G	G	G	G	G	G	G	G	G	G	G	G	K	G	G	G	T	G	G	G	G	G	G	G	G	G
rs47986763	A/C	1	47986763	C	A	A	C	A	A	A	C	A	A	C	C	C	C	C	A	C	A	A	A	A	A	C	A	C	A	A	A	C	C	C	C	A	A	C	A	A	A	C	A	A	A	A	A	C	A
rs48021756	C/M	1	48021756	C	C	C	C	C	C	M	C	C	C	C	C	C	M	C	C	C	C	M	A	C	C	C	M	C	C	C	M	C	C	C	C	M	C	C	C	C	C	C	C	C	C	M	C	C	C
rs48047905	A/G	1	48047905	G	A	A	G	A	A	A	A	A	A	A	G	G	G	A	A	G	A	A	A	A	A	G	A	G	A	A	A	G	G	G	G	A	A	G	G	A	A	G	A	A	A	A	A	G	A
rs48076204	A/G	1	48076204	G	A	A	G	A	A	A	G	A	A	G	G	G	G	G	A	G	A	A	G	A	A	G	A	G	A	A	A	G	G	G	G	A	A	G	G	G	A	G	A	A	A	A	A	G	A
rs48102679	G/T	1	48102679	G	G	G	G	G	G	T	G	G	G	G	G	G	T	G	G	T	T	G	T	G	G	G	G	G	G	G	T	T	T	G	G	G	G	G	G	G	G	T	G	T	G	T	G	G	G
rs48102682	G/T	1	48102682	G	G	G	G	G	K	G	T	G	G	G	G	G	G	G	T	G	G	G	T	G	G	G	G	G	G	G	G	G	G	G	G	G	G	G	G	G	G	G	G	G	G	G	G	G	G
rs48106119	T/C	1	48106119	T	T	T	C	T	T	T	T	T	T	C	T	T	C	C	T	C	T	T	T	T	T	C	T	T	T	T	T	C	C	C	T	T	T	T	C	Y	T	T	T	T	T	T	T	C	T
rs48106152	C/T	1	48106152	Y	C	C	C	C	C	C	C	C	C	C	C	C	T	C	C	T	C	T	C	C	C	C	T	C	C	C	C	T	C	C	C	C	C	C	C	C	C	C	C	T	C	C	C	C	T
rs48122600	G/A	1	48122600	G	G	G	G	G	G	G	G	G	G	G	G	G	G	G	G	G	G	G	G	G	G	G	G	G	G	G	G	A	A	G	G	G	G	G	A	A	G	G	G	G	A	G	G	G	G
rs48152204	T/A	1	48152204	T	T	T	T	T	T	T	T	T	T	T	T	T	T	T	A	T	T	T	A	T	T	T	T	T	A	T	T	T	T	T	T	W	T	T	T	T	T	W	T	T	T	T	T	A	A
rs48196920	A/G	1	48196920	G	A	A	A	A	A	A	G	A	A	A	G	G	A	A	A	A	A	A	A	A	A	A	A	G	A	A	A	A	A	A	G	A	A	G	G	G	A	G	A	A	A	A	A	A	A
rs48197284	G/K	1	48197284	G	G	G	K	K	K	G	G	G	G	G	G	G	G	G	G	G	G	G	G	G	G	G	G	G	G	G	K	G	G	G	G	G	G	G	G	G	G	G	G	G	G	G	G	G	K
rs48213636	T/C	1	48213636	C	T	T	T	T	T	T	C	T	T	T	C	C	T	T	T	T	T	T	T	T	T	T	T	C	T	T	T	T	T	T	C	T	T	C	C	T	T	C	T	T	T	T	T	T	T
rs48214006	C/T	1	48214006	T	C	C	C	C	C	C	T	C	C	C	T	T	C	C	C	C	C	C	Y	C	C	C	C	T	C	C	C	C	C	C	T	C	C	T	T	Y	C	T	C	C	C	C	C	C	C
rs48218275	C/A	1	48218275	C	C	C	A	C	M	C	A	C	C	A	C	C	C	C	A	C	A	A	C	C	C	C	M	C	C	C	A	A	C	C	C	C	C	C	M	C	C	C	C	C	C	C	C	A	C
rs48218280	C/A	1	48218280	C	C	C	C	C	C	C	A	C	C	A	C	C	C	C	C	C	A	C	C	C	C	C	C	C	A	C	C	C	C	C	C	C	C	C	C	C	C	C	C	A	C	C	C	A	C
rs48493383	G/R	1	48493383	G	G	G	G	A	G	G	G	G	G	G	G	A	G	R	G	G	R	G	G	G	G	R	G	G	G	G	G	G	G	G	G	G	G	G	G	G	G	R	G	G	G	G	G	G	G
rs48493418	C/T	1	48493418	C	C	T	C	T	C	T	C	C	C	C	C	C	C	C	T	C	C	C	Y	C	T	C	C	C	C	T	T	C	C	C	C	T	T	C	C	C	C	C	C	C	C	C	C	C	C
rs48579519	G/R	1	48579519	G	G	R	G	G	G	G	G	G	G	G	G	G	G	G	R	G	G	A	G	G	G	G	G	G	R	G	G	G	G	G	G	G	G	G	G	G	G	G	G	G	G	G	G	G	G
rs48579522	G/A	1	48579522	G	G	A	G	G	G	A	A	G	G	G	G	G	G	G	G	G	A	G	G	G	G	G	G	G	G	G	A	G	G	G	G	A	G	G	G	G	G	G	G	G	G	G	G	G	G
rs48814798	C/M	1	48814798	C	M	C	C	C	C	C	A	C	C	C	C	C	C	C	C	C	A	M	C	C	C	C	C	C	C	M	C	M	C	C	M	C	C	C	M	C	C	M	C	M	C	C	A	C	C
rs48815154	T/C	1	48815154	T	C	T	T	T	T	T	T	T	T	C	Y	T	C	T	T	C	T	C	T	C	C	C	T	T	T	T	T	C	C	C	T	T	T	T	C	Y	C	T	T	C	C	T	C	C	C
rs48818852	G/C	1	48818852	G	G	G	G	G	G	G	G	G	G	G	G	G	G	G	G	G	G	G	G	G	C	G	G	G	G	G	G	G	G	C	G	G	G	G	C	G	G	G	G	G	G	G	C	G	G
rs48932521	G/A	1	48932521	G	A	G	G	G	G	G	G	G	G	G	G	G	G	G	G	G	G	G	G	G	A	A	G	G	G	G	G	G	G	G	G	G	G	G	G	G	A	G	G	A	G	G	G	G	G
rs48952608	C/A	1	48952608	C	C	C	C	A	C	C	A	C	A	A	C	C	A	C	A	C	C	C	C	A	C	C	C	C	C	A	A	C	A	C	C	C	C	A	A	C	C	C	A	A	C	A	C	C	C
rs49069307	G/A	1	49069307	G	G	G	G	G	G	G	G	G	G	G	G	A	G	G	G	G	G	G	G	G	G	A	G	G	R	G	G	G	G	G	G	R	G	G	G	G	G	G	G	G	G	G	G	G	G
rs49097071	A/G	1	49097071	A	A	A	A	A	A	A	A	A	A	A	A	A	A	A	A	A	A	A	A	A	A	A	A	A	A	A	A	A	A	A	A	A	A	A	A	A	A	A	A	A	A	A	A	A	A
rs49147399	T/A	1	49147399	T	T	T	T	T	T	T	T	T	T	T	T	T	A	T	T	T	T	A	T	A	T	T	T	T	A	T	T	T	T	T	T	T	T	T	T	W	T	T	A	A	A	A	T	A	T
rs49151100	G/A	1	49151100	G	G	G	G	G	G	G	G	G	G	G	A	G	G	G	G	G	G	A	G	G	G	G	G	G	G	G	G	G	G	G	G	G	G	G	G	G	G	G	G	A	G	G	G	G	A
rs49155809	G/T	1	49155809	K	G	G	T	T	G	G	T	G	G	G	G	G	T	G	G	G	G	G	G	G	G	G	G	G	G	G	T	T	T	G	T	G	G	G	G	G	G	G	G	G	G	G	G	G	G
rs49168827	C/Y	1	49168827	C	C	C	C	Y	C	Y	T	C	C	C	C	C	C	C	C	Y	C	C	Y	C	C	C	C	C	C	C	C	C	T	C	Y	C	C	C	C	C	C	C	C	C	C	Y	Y	T	C
rs49179068	G/T	1	49179068	G	T	G	T	T	T	T	T	G	G	G	G	K	G	G	T	T	G	G	T	G	G	G	G	G	G	T	T	G	T	T	G	T	T	T	T	T	T	G	G	G	G	G	G	G	T
rs49179084	C/T	1	49179084	C	T	C	T	T	T	T	T	C	C	C	C	C	C	C	T	T	C	C	T	C	C	C	C	C	C	T	T	C	T	T	C	T	T	T	C	T	T	C	C	Y	C	Y	C	C	T
rs49208033	T/A	1	49208033	T	T	T	T	T	T	T	T	T	A	T	T	T	A	T	T	T	T	T	T	A	A	A	T	T	A	T	T	T	T	T	T	T	T	T	W	T	T	T	A	A	A	A	T	A	T
rs49211584	C/A	1	49211584	C	C	C	C	C	C	C	A	C	C	C	C	C	C	C	C	C	C	C	C	C	C	C	C	C	C	C	A	C	C	C	C	A	C	C	C	C	A	C	C	C	C	C	C	C	M
rs49323089	A/C	1	49323089	A	A	A	A	A	A	A	A	A	A	A	A	A	A	A	A	A	A	A	A	A	A	A	A	A	A	A	A	A	A	A	A	A	A	A	A	A	A	A	C	A	A	A	A	A	A
rs49392325	T/A	1	49392325	T	A	A	A	A	A	A	T	T	T	T	T	T	T	T	A	T	T	T	T	T	T	T	A	T	T	W	A	T	T	T	T	A	A	T	A	T	A	T	T	T	T	T	T	T	A
rs49405637	G/T	1	49405637	G	G	G	G	G	G	G	T	G	G	G	G	T	G	T	G	G	G	G	T	G	T	G	G	T	G	G	G	G	G	T	T	G	G	G	G	G	G	T	G	G	T	G	G	T	G
rs49450724	C/T	1	49450724	C	C	C	C	C	C	C	C	C	C	C	Y	C	C	C	C	C	C	T	C	C	C	C	C	C	C	C	C	C	C	C	T	C	C	C	C	C	C	C	C	C	C	C	C	Y	C
rs49504957	G/T	1	49504957	G	G	G	G	G	G	G	G	G	G	G	T	T	G	G	G	G	G	G	T	G	G	G	G	T	T	G	G	G	G	T	G	G	G	T	G	G	G	T	G	T	T	T	G	G	G
rs49508001	C/T	1	49508001	C	C	C	C	C	C	C	C	C	C	C	C	C	C	C	C	C	C	C	C	T	C	C	C	C	T	C	C	C	C	C	C	C	C	C	C	C	C	C	C	C	C	T	T	C	C
rs49508026	A/T	1	49508026	A	A	A	A	A	A	A	A	A	A	A	A	A	A	A	A	A	T	A	A	T	A	A	A	A	T	A	A	A	A	A	A	A	A	A	T	W	A	A	A	A	A	T	T	A	A
rs49596288	C/T	1	49596288	C	C	C	C	C	T	T	C	C	T	C	C	C	C	C	T	C	C	C	C	C	C	C	C	C	C	C	T	C	C	C	C	C	T	T	C	C	C	C	C	C	C	C	C	C	C
rs49613264	G/T	1	49613264	G	G	G	G	G	G	G	G	G	G	G	T	T	T	T	G	G	G	G	G	G	G	G	G	T	T	G	G	G	G	G	G	G	G	G	G	G	G	T	G	G	G	G	G	G	G
rs49613296	G/A	1	49613296	A	G	G	G	G	G	G	A	A	G	G	A	A	G	A	G	G	A	G	A	G	G	G	G	A	G	G	G	G	G	A	A	G	G	G	A	R	G	A	G	G	A	G	G	A	G
rs49624323	G/T	1	49624323	G	G	G	G	G	G	G	G	G	G	G	G	G	G	G	G	G	G	G	G	G	G	G	G	G	G	G	G	G	G	G	G	G	G	G	G	G	G	G	G	T	T	G	G	G	G
rs49666047	C/A	1	49666047	C	C	C	C	C	C	C	C	C	C	C	A	C	A	C	C	C	C	C	C	C	C	C	C	C	C	C	C	C	C	C	C	C	C	C	C	C	C	C	C	C	C	C	C	C	C
rs49704123	C/T	1	49704123	C	T	C	T	C	T	C	T	T	T	T	T	T	T	T	T	T	C	Y	T	Y	C	T	C	T	T	T	C	C	T	T	T	T	T	T	T	C	C	C	T	T	T	C	C	C	C
rs49704467	G/R	1	49704467	G	G	G	G	R	G	G	G	G	G	A	R	G	G	G	G	G	G	G	G	G	G	G	G	G	G	G	G	R	G	G	R	G	G	G	G	G	G	G	G	R	G	R	G	G	G
rs49760448	C/A	1	49760448	C	C	C	A	C	C	C	C	C	A	C	C	C	C	C	C	A	C	C	C	C	C	C	C	C	C	A	C	C	M	C	C	C	C	C	C	C	C	C	A	C	C	C	C	C	C
rs49765518	G/T	1	49765518	G	G	G	G	G	G	G	G	G	G	G	G	G	T	G	T	G	G	G	G	G	G	K	G	G	G	G	G	G	G	G	G	G	G	G	G	G	G	G	G	T	G	G	G	G	G
rs49891838	A/G	1	49891838	A	G	A	A	G	A	A	A	G	G	G	A	A	G	G	G	G	G	G	A	A	G	G	A	A	G	A	A	G	A	G	G	A	A	G	A	G	A	A	R	G	A	G	G	G	A
rs49912343	T/C	1	49912343	T	C	T	T	C	T	T	T	C	C	T	T	T	C	C	C	C	T	C	T	T	C	C	T	T	C	T	T	C	T	C	T	T	T	C	T	C	T	T	C	C	T	C	C	C	T
rs49968589	T/C	1	49968589	T	C	T	T	C	T	T	T	C	C	C	T	T	C	C	C	C	C	C	T	T	C	C	T	T	C	T	T	C	T	C	T	T	T	C	C	C	T	T	C	C	T	C	C	C	T
rs49973801	T/A	1	49973801	T	A	T	A	A	T	T	T	A	A	A	T	T	A	A	A	A	A	W	T	A	A	A	T	T	A	A	T	A	T	A	A	T	T	A	A	A	T	T	A	A	T	A	A	A	T
rs49981852	G/T	1	49981852	G	G	T	T	G	G	G	G	G	G	T	G	G	G	G	G	G	G	G	G	G	G	K	G	G	T	G	T	T	T	G	G	G	G	G	G	G	G	G	G	G	G	G	G	G	G
rs49998046	G/T	1	49998046	G	T	G	G	G	G	G	G	G	T	G	G	T	T	G	T	G	T	G	G	G	T	T	G	G	G	G	G	G	G	G	G	G	G	G	G	T	G	G	T	G	G	T	G	T	G
rs49998077	A/T	1	49998077	A	T	A	A	T	A	A	A	T	T	A	A	T	T	T	A	T	T	T	A	A	T	T	A	A	T	A	A	T	A	T	A	A	A	A	A	T	A	A	T	T	A	T	T	T	A
rs49998444	A/T	1	49998444	A	A	A	A	A	A	A	A	A	A	A	A	A	A	A	A	A	A	T	A	A	A	A	A	A	T	A	A	A	A	A	A	A	A	A	A	A	A	A	A	T	A	A	A	A	A
rs49998523	C/Y	1	49998523	C	C	C	C	Y	C	T	C	C	C	C	C	C	C	C	C	C	C	C	C	C	C	C	C	Y	Y	C	C	C	C	C	Y	Y	C	C	C	C	C	C	Y	C	C	C	C	C	C
rs49998526	C/Y	1	49998526	C	C	C	C	C	C	C	C	C	Y	C	C	C	C	C	C	C	C	C	C	C	C	C	C	C	T	C	Y	C	C	C	C	Y	C	C	C	C	C	C	C	C	C	C	C	C	C
rs49998534	T/G	1	49998534	T	T	T	T	T	T	T	T	T	T	T	T	T	T	T	T	T	T	G	T	T	T	T	T	T	G	T	T	T	T	T	T	T	T	T	T	T	T	T	T	T	T	T	T	T	T
rs50062549	C/A	1	50062549	C	C	C	C	A	C	C	A	C	C	A	A	C	C	C	C	A	C	C	C	C	C	C	C	C	A	A	C	C	C	C	C	C	C	C	C	C	C	C	C	C	C	C	A	C	C
rs50069593	C/M	1	50069593	C	C	C	C	C	C	C	C	C	C	C	C	C	C	C	C	M	C	C	M	C	C	C	C	C	C	C	C	C	C	C	C	C	C	C	C	M	C	C	C	C	C	C	C	C	C
rs50069603	C/A	1	50069603	C	C	C	A	C	C	A	A	C	C	A	C	C	C	C	C	C	C	C	C	C	A	A	C	C	C	A	A	C	A	C	C	C	C	C	C	C	C	C	C	C	C	A	C	C	M
rs50069963	G/K	1	50069963	G	K	K	G	G	G	G	G	G	G	G	G	G	G	G	G	G	G	G	K	G	G	G	G	G	G	G	G	G	G	G	G	G	G	G	G	G	G	G	G	G	G	G	G	G	G
rs50102146	C/A	1	50102146	C	C	C	C	A	C	C	C	C	C	C	C	C	C	C	C	C	C	C	C	C	C	C	C	C	C	A	C	C	C	A	C	C	C	C	C	C	C	C	C	C	C	A	C	C	C
rs50128451	G/A	1	50128451	G	G	G	A	G	G	G	G	G	G	A	G	R	G	G	G	A	G	G	G	G	G	G	R	G	G	G	G	G	G	G	G	G	G	G	G	G	G	G	G	G	G	G	G	A	G
rs50132899	G/C	1	50132899	G	C	G	G	G	G	G	G	G	C	G	C	C	C	G	G	G	G	C	G	C	C	G	G	C	C	G	G	G	G	G	G	G	G	G	C	S	G	G	G	C	G	C	G	C	G
rs50132902	G/A	1	50132902	G	A	G	G	G	G	G	G	G	A	G	A	A	A	G	G	G	G	A	G	A	A	G	G	A	A	G	G	G	G	G	G	G	G	G	A	A	G	G	G	A	G	A	G	A	G
rs50133304	C/T	1	50133304	C	Y	C	C	C	C	C	C	C	T	C	T	T	T	C	C	C	C	Y	C	T	T	C	C	T	T	C	C	C	C	C	C	C	C	C	T	Y	C	C	C	T	C	C	T	T	C
rs50194935	C/T	1	50194935	C	C	C	C	T	C	C	C	C	C	T	C	Y	C	C	C	C	C	C	C	C	C	C	C	C	T	C	T	C	C	T	C	C	C	C	C	C	C	C	C	Y	C	C	C	T	C
rs50194938	C/T	1	50194938	C	C	C	C	C	C	C	C	C	C	C	C	C	C	C	C	C	T	C	C	C	C	C	C	C	C	C	C	C	C	C	C	C	C	C	C	C	C	C	T	C	C	C	C	C	C
rs50195243	G/T	1	50195243	G	G	G	G	G	G	G	G	G	G	G	G	K	T	G	G	T	G	G	T	T	G	G	G	G	G	G	G	G	G	G	G	G	G	G	G	G	G	G	G	G	G	G	G	G	G
rs50235019	T/A	1	50235019	T	A	T	T	T	T	T	T	T	A	T	A	T	A	T	T	T	W	A	W	T	A	T	T	A	A	T	T	T	T	T	T	T	T	T	T	T	T	T	A	A	T	A	A	A	T
rs50235031	C/T	1	50235031	C	T	C	C	C	C	C	C	C	T	C	T	C	T	C	C	C	C	T	T	C	T	C	C	T	T	C	C	C	C	C	C	C	C	C	C	C	C	C	T	T	C	T	T	T	C
rs50235052	C/T	1	50235052	C	T	C	C	C	C	C	C	C	T	C	T	C	T	C	C	C	C	T	Y	C	T	C	C	T	T	C	C	C	C	C	C	C	C	C	C	C	T	C	T	T	C	T	T	T	C
rs50241250	G/K	1	50241250	G	G	G	G	G	G	G	G	G	G	G	G	G	G	G	G	G	G	G	G	G	G	G	G	G	G	G	G	K	G	G	G	G	G	G	G	G	G	G	G	G	T	G	G	K	G
rs50267251	A/G	1	50267251	A	G	A	A	A	A	A	G	A	G	A	G	A	G	A	A	A	A	G	G	A	G	A	A	G	G	A	A	A	A	A	A	A	A	A	A	A	A	G	G	G	A	G	A	G	A
rs50301755	G/A	1	50301755	G	A	G	G	G	G	G	A	G	A	G	A	G	A	G	G	G	A	A	A	G	A	G	G	A	A	G	G	G	G	G	G	G	G	G	G	A	G	A	A	A	G	A	A	A	G
rs50310679	G/K	1	50310679	G	G	G	G	G	G	G	G	G	G	G	G	G	K	G	G	G	G	G	K	G	K	G	G	G	K	G	K	G	G	G	G	K	G	G	G	G	G	G	G	G	G	G	G	G	G
rs50310684	G/T	1	50310684	K	G	K	T	G	G	G	G	G	G	G	G	G	G	G	G	G	G	G	T	G	G	G	G	G	G	T	G	G	G	T	T	K	G	G	G	G	G	G	G	G	G	G	G	G	G
rs50310689	G/K	1	50310689	G	G	G	G	K	K	G	G	G	G	G	G	G	G	G	K	G	G	G	G	G	G	G	G	G	G	G	G	G	G	G	G	G	G	G	G	G	G	G	G	G	G	K	G	G	G
rs50334843	C/A	1	50334843	C	C	C	A	A	C	C	C	C	C	C	C	C	C	C	C	A	C	C	C	C	C	C	C	C	C	C	C	C	A	A	A	C	C	C	C	C	A	C	C	C	C	C	A	C	C
rs50335212	G/A	1	50335212	G	G	A	A	G	G	G	G	A	G	G	G	G	A	G	G	G	A	G	G	G	G	G	G	G	G	A	G	G	G	G	G	G	G	G	A	G	G	G	A	G	G	A	G	G	G
rs50382195	C/Y	1	50382195	C	C	C	C	C	C	C	C	C	C	C	C	C	C	C	Y	Y	C	C	C	C	C	C	C	C	C	C	C	C	C	C	C	C	C	C	C	C	C	C	C	C	C	C	C	C	C
rs50404990	C/Y	1	50404990	C	C	T	Y	C	C	C	C	C	C	C	C	C	Y	C	C	Y	C	C	C	C	C	Y	C	C	Y	C	C	C	T	C	C	C	C	C	C	C	C	C	C	C	C	C	C	C	C
rs50404993	C/A	1	50404993	C	A	C	C	A	C	C	C	C	C	C	C	C	A	C	A	C	C	A	C	C	C	C	C	C	C	C	C	C	C	C	C	C	C	C	C	C	C	C	A	C	C	A	C	A	C
rs50405310	G/T	1	50405310	G	G	G	G	T	G	G	G	G	G	G	G	G	G	T	G	G	G	G	T	G	T	K	G	G	G	G	G	G	T	G	G	G	T	G	G	G	T	G	G	G	G	G	T	G	G
rs50418333	T/C	1	50418333	T	C	T	T	T	T	T	C	T	C	T	C	T	C	T	T	T	T	C	C	T	C	T	T	C	T	T	T	T	T	T	T	T	T	T	T	T	T	C	T	C	T	C	T	C	T
rs50418370	C/A	1	50418370	C	A	C	C	C	C	C	A	C	A	C	A	C	A	C	C	C	C	A	A	C	A	C	C	A	C	C	C	C	C	C	C	C	C	C	C	C	C	A	C	A	C	A	C	A	C
rs50421434	G/T	1	50421434	G	G	G	G	G	G	G	G	G	G	G	G	G	G	T	G	T	G	G	G	G	G	G	G	G	G	G	G	G	G	G	G	G	G	G	G	G	G	G	G	G	G	G	G	G	T
rs50436013	G/K	1	50436013	G	G	G	G	G	G	G	K	G	G	G	G	G	G	T	K	G	G	G	T	K	G	G	K	G	G	T	G	G	G	G	G	G	G	G	G	G	G	G	K	G	G	G	G	G	G
rs50449290	C/M	1	50449290	C	C	C	C	C	C	C	M	C	C	C	C	C	C	C	C	C	C	C	C	C	C	C	C	C	M	C	C	C	C	M	M	C	C	C	C	C	C	C	C	C	C	C	C	C	M
rs50502512	A/G	1	50502512	A	G	A	A	A	A	A	G	A	G	A	G	A	G	A	A	A	G	G	G	A	G	A	A	G	G	A	A	A	A	A	A	A	A	A	A	A	A	G	G	G	G	G	G	G	G
rs50523527	A/W	1	50523527	A	A	A	A	A	A	A	A	A	A	A	A	A	W	A	A	A	A	A	A	A	A	A	A	A	A	T	A	A	A	A	A	A	A	A	A	A	A	A	A	A	A	A	A	A	A
rs50574635	G/A	1	50574635	G	G	G	G	G	G	G	G	A	G	G	G	G	G	G	A	G	G	G	G	G	G	G	G	G	G	G	A	G	G	G	G	A	G	A	G	A	G	G	G	G	G	G	G	G	G
rs50626763	T/C	1	50626763	T	C	T	C	T	T	T	C	T	C	T	C	T	C	T	T	T	C	C	C	T	C	T	T	C	C	T	T	T	T	T	T	T	T	T	C	T	T	C	C	C	C	C	C	C	C
rs50635273	T/C	1	50635273	T	C	T	C	T	T	T	C	T	C	T	C	T	C	Y	T	T	C	C	C	T	C	C	T	C	C	T	T	T	T	T	T	T	T	T	T	T	T	C	C	C	C	C	C	C	T
rs50659536	C/T	1	50659536	C	C	C	C	C	C	C	T	C	T	C	T	C	T	C	C	C	C	C	C	C	C	C	C	C	C	C	C	C	C	C	C	C	C	C	C	C	C	C	C	T	C	T	C	C	C
rs50698771	A/G	1	50698771	A	G	A	G	A	A	A	G	A	G	A	G	A	G	A	A	A	G	A	G	A	G	A	A	G	G	A	A	A	A	A	A	R	A	A	G	G	A	G	G	G	A	G	G	G	G
rs50776387	G/A	1	50776387	G	G	G	G	G	G	G	G	G	G	G	A	G	G	G	G	G	A	G	G	G	G	G	G	G	A	G	G	G	G	G	G	G	G	G	A	A	G	G	G	G	G	G	A	A	A
rs50783891	G/K	1	50783891	G	G	G	G	G	K	G	G	G	G	G	K	G	G	G	G	G	G	G	G	K	K	G	G	T	G	G	G	G	G	T	G	G	G	G	K	G	G	G	G	G	T	G	G	G	G
rs50783897	G/K	1	50783897	G	K	G	G	G	K	G	G	G	K	G	G	G	G	G	G	G	G	G	G	G	K	K	K	G	G	G	G	G	G	G	G	G	G	G	G	K	G	G	G	G	G	G	G	G	G
rs50785859	C/A	1	50785859	C	C	M	C	C	C	C	C	C	C	C	C	C	C	A	C	C	C	A	C	C	A	C	C	C	C	C	C	C	C	A	C	C	C	C	C	C	C	C	C	C	C	C	C	C	C
rs50786228	G/T	1	50786228	G	G	G	G	G	G	G	G	G	G	G	G	G	G	G	G	G	G	T	G	G	G	G	G	G	G	T	G	G	G	T	G	G	T	T	G	G	G	G	G	G	G	G	G	G	G
rs50790640	G/T	1	50790640	G	G	G	G	G	G	T	T	G	G	G	G	G	K	G	G	T	G	G	G	G	G	G	G	G	G	G	G	G	G	K	G	G	G	G	G	G	G	G	K	G	G	G	G	G	G
rs50798898	G/K	1	50798898	G	G	G	G	G	G	K	G	G	G	G	G	G	G	G	G	G	G	G	G	G	K	K	G	G	G	G	G	G	K	G	G	G	G	G	G	G	G	K	G	K	G	G	G	G	G
rs50944316	G/T	1	50944316	G	G	G	G	G	G	G	G	G	G	G	G	G	G	G	G	G	G	G	G	T	T	G	G	G	T	T	T	G	G	T	G	K	G	G	G	G	G	G	G	G	G	G	G	G	G
rs50951919	G/A	1	50951919	G	G	G	G	G	G	G	G	G	R	G	R	G	G	G	G	G	G	A	G	G	A	G	R	G	G	G	G	A	G	A	G	G	G	G	G	G	G	G	G	G	G	G	G	G	G
rs50951924	G/T	1	50951924	G	G	G	G	G	G	G	G	G	K	G	G	G	G	T	G	G	G	G	G	T	T	G	G	G	G	G	G	T	G	T	G	G	T	G	G	G	G	G	G	G	G	G	G	G	G
rs51007163	G/A	1	51007163	A	G	A	G	A	R	G	G	A	G	G	G	A	G	G	A	G	A	G	G	A	G	G	G	G	A	G	A	G	A	G	A	G	G	A	G	A	G	G	G	G	G	G	A	R	G
rs51054033	G/T	1	51054033	G	G	G	G	G	G	T	G	G	G	G	G	G	G	G	G	G	G	G	T	G	T	G	G	G	G	G	G	G	G	T	G	G	G	G	G	G	G	K	G	G	G	G	G	G	G
rs51054040	G/T	1	51054040	G	G	G	G	G	G	G	G	G	G	G	G	G	G	G	G	G	G	G	G	G	G	G	G	G	G	G	G	G	T	T	G	G	T	G	G	G	G	T	G	G	G	G	G	G	G
rs51081074	C/A	1	51081074	A	C	A	C	A	A	C	C	A	C	C	C	A	C	C	A	C	C	C	C	A	C	C	C	C	C	C	A	C	A	C	A	C	C	A	C	A	C	C	C	C	C	C	C	C	C
rs51081434	G/T	1	51081434	G	G	G	G	G	G	G	G	G	G	G	G	G	G	T	G	G	G	T	T	T	G	G	G	G	G	G	T	G	G	T	G	G	G	T	G	G	G	G	T	T	G	G	G	G	G
rs51085645	C/T	1	51085645	T	C	T	C	T	T	C	T	T	C	C	C	T	C	C	T	C	C	C	C	T	C	C	C	C	C	C	T	C	T	C	T	C	C	T	C	T	C	C	C	C	C	C	C	C	C
rs51085677	C/T	1	51085677	C	C	C	C	C	C	C	C	C	C	C	C	C	C	C	C	C	T	T	C	C	C	C	C	C	T	C	C	C	C	C	C	C	C	C	T	C	C	C	T	C	C	C	T	C	C
rs51140170	G/T	1	51140170	G	G	G	G	G	G	G	G	G	G	G	G	G	G	T	G	G	G	G	T	G	G	G	G	G	G	G	G	G	G	G	G	G	G	G	G	G	G	G	G	T	T	G	G	G	G
rs51152256	C/G	1	51152256	C	G	C	C	C	C	C	C	C	C	C	C	C	C	C	C	C	G	G	C	C	C	G	C	G	G	G	C	G	C	G	C	C	C	C	G	C	C	G	G	C	G	G	G	C	G
rs51230702	A/T	1	51230702	A	A	A	A	A	A	T	A	A	A	A	A	A	A	A	A	A	A	A	T	W	A	W	A	T	A	A	A	A	W	A	A	A	A	A	A	A	A	A	A	T	A	A	A	A	A
rs51359879	C/M	1	51359879	C	C	M	C	C	C	C	C	C	C	C	C	C	C	C	M	C	C	C	C	C	C	C	C	C	C	C	C	C	C	C	C	C	C	C	C	M	C	C	C	C	C	C	M	C	C
rs51359894	C/Y	1	51359894	C	C	C	C	C	C	C	Y	C	C	C	C	C	C	C	Y	C	C	Y	C	C	C	Y	C	C	C	C	C	C	C	C	C	C	C	C	C	C	C	C	C	C	C	C	C	T	C
rs51359896	C/Y	1	51359896	Y	C	C	T	C	C	C	C	C	C	C	C	C	Y	C	C	C	C	Y	C	C	C	C	C	C	C	C	C	C	C	Y	C	Y	C	C	C	C	Y	C	C	C	C	C	C	C	C
rs51414225	C/Y	1	51414225	C	C	C	C	C	C	C	C	C	C	C	C	T	C	C	Y	C	C	C	C	C	C	C	C	C	C	C	C	C	C	C	C	C	C	C	C	C	C	C	C	C	C	C	C	C	C
rs51446267	A/W	1	51446267	A	W	A	A	A	T	A	A	A	W	A	A	A	A	A	W	W	A	A	A	A	A	A	A	A	A	A	A	A	A	A	A	A	A	A	W	A	A	A	A	A	A	A	W	A	W
rs51457942	C/M	1	51457942	C	C	C	C	C	C	C	C	M	M	C	C	M	C	C	C	C	C	C	C	C	C	M	C	C	C	C	C	C	C	C	C	M	C	C	M	C	C	C	C	A	C	C	C	C	C
rs51458263	G/K	1	51458263	G	K	G	G	G	G	G	G	G	G	K	K	G	G	G	G	G	G	G	G	G	G	G	G	G	G	G	G	G	G	T	G	G	G	G	G	G	G	K	G	G	G	G	G	G	K
rs51522786	C/M	1	51522786	C	M	C	C	C	C	M	C	C	C	M	C	C	C	C	A	C	A	C	C	C	A	C	C	M	M	C	C	C	A	C	C	M	C	C	C	C	C	C	M	C	C	C	C	C	C
rs51527301	G/A	1	51527301	A	G	G	G	G	A	G	G	A	A	A	G	G	A	A	G	A	G	G	G	G	A	G	G	G	G	A	G	A	A	A	A	G	G	G	G	G	G	G	G	G	A	G	A	G	G
rs51531652	G/A	1	51531652	G	A	G	A	G	G	G	G	G	G	A	A	A	G	G	G	G	G	G	G	G	G	A	G	A	G	A	G	A	G	A	G	A	A	G	G	A	G	A	G	A	G	A	G	G	G
rs51553036	A/G	1	51553036	G	A	A	A	A	G	A	A	G	G	G	A	A	G	G	A	G	G	A	A	A	G	A	A	A	G	G	A	G	G	G	G	A	A	A	A	A	A	A	A	A	G	A	G	A	A
rs51615676	T/C	1	51615676	C	T	T	T	T	C	T	T	C	C	C	T	T	C	C	T	C	C	T	T	T	C	T	T	T	T	C	T	C	C	C	C	T	T	T	T	T	T	T	T	T	C	T	C	T	T
rs51615689	T/C	1	51615689	C	T	T	T	T	C	T	T	C	C	C	T	T	C	C	T	C	T	T	T	T	C	T	T	T	T	C	T	C	C	C	C	T	T	T	T	T	T	T	T	T	C	T	C	T	T
rs51621382	A/G	1	51621382	G	A	A	A	A	G	A	A	G	G	G	A	R	G	G	A	G	G	A	A	A	G	A	A	A	G	G	A	G	G	G	G	A	A	A	G	G	A	A	A	A	G	A	G	A	A
rs51621385	G/T	1	51621385	T	G	G	G	G	T	G	G	T	T	T	G	G	T	T	G	T	T	G	G	G	T	G	G	G	T	T	G	T	T	T	T	G	G	G	T	K	G	G	G	G	T	G	T	G	G
rs51692777	G/T	1	51692777	G	G	G	G	G	G	G	G	G	G	G	G	G	G	G	G	G	G	G	G	G	G	G	G	G	G	G	G	T	T	G	G	G	G	G	G	G	G	G	G	G	G	G	G	G	G
rs51692783	G/T	1	51692783	G	G	G	G	G	G	G	G	G	T	G	G	G	G	G	G	T	G	G	T	G	G	G	G	G	G	T	G	T	G	G	G	K	G	G	G	G	G	G	G	G	G	G	G	G	G
rs51696521	G/A	1	51696521	G	G	G	G	G	G	A	G	G	G	G	G	A	G	G	A	G	G	G	A	G	G	G	G	G	G	G	G	G	G	G	G	G	A	G	G	G	A	A	G	G	G	G	G	G	A
rs51708790	C/T	1	51708790	C	C	C	C	C	C	C	C	C	C	C	T	C	C	C	C	C	C	T	C	C	C	C	C	C	C	C	C	C	C	C	C	C	C	C	C	C	C	C	T	C	C	C	C	C	C
rs51736345	C/A	1	51736345	C	C	A	C	A	C	A	C	C	C	C	A	C	C	C	C	C	C	C	C	C	C	C	C	C	C	C	A	A	A	C	C	C	C	C	C	C	C	A	C	C	C	C	C	A	C
rs51736660	G/K	1	51736660	G	K	T	G	T	G	G	G	G	G	G	T	G	G	G	G	G	G	G	G	G	G	G	G	T	G	G	G	G	G	G	G	K	G	G	G	G	G	G	G	G	G	G	G	G	G
rs51796615	C/T	1	51796615	C	C	T	C	C	C	C	C	C	C	C	C	C	C	T	C	C	C	C	Y	C	C	Y	C	C	C	C	T	T	C	C	C	C	C	C	C	C	C	C	C	C	C	C	C	C	C
rs51797000	T/C	1	51797000	T	T	T	C	T	T	T	T	T	T	T	T	T	T	T	T	T	T	C	T	T	T	T	T	T	C	T	T	C	C	T	T	T	T	C	T	T	T	T	C	T	T	T	T	C	T
rs51797005	T/A	1	51797005	T	T	T	A	T	T	T	T	T	T	T	T	T	T	T	T	T	T	A	T	T	T	T	T	T	A	T	T	T	T	T	T	T	T	A	T	T	T	T	A	T	T	T	T	A	T
rs51797021	A/G	1	51797021	A	A	A	A	A	A	A	A	A	A	A	A	A	G	A	A	A	A	A	A	A	A	A	A	A	A	A	A	A	A	A	A	A	A	A	A	A	A	A	A	A	A	A	A	A	A
rs51857824	G/T	1	51857824	G	G	G	G	T	G	G	T	G	K	T	T	G	G	G	G	G	G	G	G	G	G	G	G	G	G	G	G	G	G	G	G	G	G	G	G	G	G	G	G	G	G	G	G	G	G
rs51869428	A/G	1	51869428	A	A	A	G	A	A	A	A	A	A	A	A	A	A	A	A	A	A	G	A	A	A	A	A	A	G	A	A	A	A	A	A	A	A	G	A	A	A	A	G	A	A	A	A	G	A
rs51884258	A/G	1	51884258	A	A	A	G	A	A	A	A	A	A	A	R	A	A	A	A	A	A	G	A	A	A	A	A	A	G	A	A	A	A	A	A	A	A	G	A	A	A	A	G	A	A	A	A	G	A
rs51893055	T/A	1	51893055	T	T	A	T	T	A	A	T	A	T	T	T	A	T	T	A	A	A	A	A	T	T	T	A	T	T	A	T	T	T	A	T	T	A	T	T	A	T	A	A	T	T	A	T	T	T
rs51897318	G/A	1	51897318	G	G	G	G	A	G	G	G	G	G	G	G	A	G	G	G	G	G	G	A	A	G	A	G	A	G	G	G	G	G	G	G	G	G	G	G	G	G	G	G	G	G	G	G	G	A
rs51910362	T/C	1	51910362	C	T	T	T	T	T	T	T	T	C	C	T	T	C	C	T	T	C	T	T	T	C	T	T	T	T	C	T	C	C	C	C	C	T	T	C	C	T	T	C	T	C	T	C	T	T
rs51910385	C/T	1	51910385	C	C	C	C	C	C	C	C	C	C	C	C	C	C	T	C	C	C	C	Y	C	C	C	C	C	C	T	C	C	C	C	C	C	C	C	C	T	C	C	C	C	T	C	T	C	Y
rs51910730	G/T	1	51910730	G	K	G	G	T	G	G	T	G	G	T	T	G	G	G	T	G	T	T	G	G	G	G	G	G	T	T	T	G	G	G	G	G	T	G	G	G	G	G	G	T	T	T	T	T	K
rs51975631	G/T	1	51975631	G	G	G	G	G	G	G	G	G	G	G	T	G	G	T	G	G	G	G	G	G	G	G	G	T	T	T	T	G	G	G	G	G	T	G	G	G	G	G	G	G	G	T	G	G	K
rs51975638	G/T	1	51975638	G	G	K	G	G	G	G	G	G	G	G	G	G	G	G	G	G	G	G	G	G	G	G	G	G	G	G	G	G	G	G	G	G	G	G	G	G	G	G	T	G	G	G	G	T	G
rs52017907	G/A	1	52017907	G	G	G	G	A	G	G	G	G	G	G	R	A	A	G	G	G	G	G	G	G	G	A	G	G	A	G	G	G	G	G	G	G	G	G	G	G	G	G	A	G	A	G	G	G	G
rs52079238	C/T	1	52079238	C	C	C	C	C	C	C	C	C	C	C	C	C	C	C	C	C	C	C	C	C	C	C	C	T	C	C	T	C	C	C	C	C	C	C	C	T	C	C	C	C	C	C	C	C	C
rs52079244	C/Y	1	52079244	C	C	C	C	T	C	C	C	C	C	C	C	C	C	C	C	C	T	Y	T	C	Y	C	Y	C	C	C	C	C	C	C	C	C	T	C	C	C	C	C	C	C	C	C	C	C	C
rs52215020	G/R	1	52215020	G	G	G	G	G	G	G	G	G	G	G	G	G	A	G	G	G	G	G	G	G	R	G	G	G	A	G	R	G	G	G	G	G	G	G	G	G	G	G	R	G	G	G	G	G	G
rs52269794	C/T	1	52269794	C	T	C	C	T	C	C	T	C	C	C	T	T	C	T	T	C	C	T	T	C	T	C	C	C	T	C	C	C	C	C	C	C	C	C	C	C	T	T	C	C	T	C	C	T	C
rs52305884	C/Y	1	52305884	C	C	C	C	Y	C	C	C	C	T	C	C	Y	Y	C	C	C	T	C	C	C	T	C	C	C	C	C	C	C	C	T	C	Y	C	C	C	C	C	C	C	C	C	C	C	C	C
rs52375658	G/T	1	52375658	G	K	G	G	G	G	T	G	G	G	G	G	G	G	G	T	G	G	T	G	G	G	T	T	G	T	G	T	G	G	G	G	G	G	G	G	G	G	G	G	G	T	G	G	G	K
rs52443085	G/T	1	52443085	G	G	G	G	T	G	T	T	G	G	G	G	T	G	G	T	G	T	T	T	G	G	G	G	G	G	G	G	G	G	G	G	G	G	G	G	G	G	G	G	T	T	G	G	T	G
rs52456733	C/Y	1	52456733	C	Y	C	C	C	Y	C	C	C	C	Y	C	T	Y	C	C	C	C	C	C	T	C	C	C	C	Y	C	C	C	C	C	C	C	Y	C	C	C	C	C	C	C	C	C	C	C	C
rs52466636	C/A	1	52466636	A	C	A	C	A	C	C	A	C	C	C	C	C	C	C	C	C	A	A	C	C	A	A	C	C	C	C	C	C	A	C	C	C	C	C	C	C	A	C	C	C	A	C	C	A	C
rs52467013	G/C	1	52467013	G	G	G	G	G	G	G	G	G	G	G	G	G	G	G	G	G	G	G	G	G	G	G	G	G	G	G	G	G	G	G	G	G	G	G	G	G	G	G	G	G	C	G	G	G	G
rs52467091	C/A	1	52467091	C	C	C	C	C	C	C	C	C	A	C	C	C	C	C	A	C	C	A	C	C	C	C	C	C	C	C	C	C	C	C	C	A	C	C	C	C	C	C	C	C	C	A	C	C	C
rs52469923	G/T	1	52469923	K	G	G	G	G	K	T	G	G	G	G	G	T	G	G	G	G	G	G	G	G	G	G	T	G	G	G	G	T	G	G	G	G	G	G	G	G	G	G	G	G	G	G	G	G	G
rs52515242	G/C	1	52515242	G	G	G	G	G	C	G	G	C	C	C	G	G	C	C	G	G	G	G	G	C	C	C	G	G	C	C	G	C	C	C	C	C	G	C	C	G	G	G	G	G	C	G	C	G	G
rs52515620	G/T	1	52515620	G	G	G	G	G	G	G	G	G	G	T	G	G	G	G	G	G	T	G	T	G	G	G	G	G	G	T	T	G	T	G	G	G	T	G	G	G	G	G	G	G	G	G	T	G	G
rs52576798	C/A	1	52576798	C	C	C	C	C	C	C	C	C	C	C	C	A	C	A	C	C	C	C	C	A	A	C	C	C	C	A	C	C	A	C	C	C	C	A	C	C	C	C	C	C	C	C	A	C	C
rs52576804	C/M	1	52576804	C	C	C	C	C	C	C	C	C	C	C	C	C	M	A	C	C	C	C	C	C	M	C	C	C	C	C	C	C	C	C	C	C	C	C	C	C	C	C	C	C	C	C	A	C	C
rs52599445	G/A	1	52599445	G	G	G	G	G	G	G	G	G	G	G	G	G	G	G	G	G	G	G	G	G	G	G	G	G	A	G	G	G	G	G	A	G	G	G	A	A	G	G	A	G	G	G	G	G	G
rs52599847	T/C	1	52599847	T	T	T	T	T	T	T	T	T	T	T	T	T	T	T	T	T	T	T	T	T	T	T	T	T	C	T	T	T	T	T	C	T	T	T	T	C	T	T	C	T	T	T	T	T	T
rs52606299	G/A	1	52606299	G	G	G	G	G	G	G	G	G	G	G	G	G	G	G	G	G	G	G	G	G	G	G	G	G	A	G	G	G	G	G	A	G	G	G	G	G	G	G	G	G	G	G	G	G	G
rs52607409	C/A	1	52607409	A	C	C	A	C	C	C	C	C	C	C	C	C	C	C	C	C	A	A	C	C	C	C	C	C	A	C	C	C	C	C	A	C	C	C	A	M	C	C	A	C	C	C	C	A	C
rs52607423	C/M	1	52607423	C	C	C	C	C	C	C	C	C	C	C	C	C	M	A	C	C	C	C	M	C	C	M	M	C	C	C	C	C	C	C	A	C	C	C	C	C	C	M	C	C	C	C	A	C	C
rs52621089	C/A	1	52621089	C	C	A	A	M	C	C	M	C	C	C	M	C	C	C	C	M	C	A	M	A	C	C	M	C	C	C	C	M	M	C	C	M	C	C	C	C	C	A	M	C	C	C	C	C	C
rs52646372	G/R	1	52646372	G	G	R	G	G	G	G	G	G	A	A	G	R	R	G	G	G	G	G	G	G	R	R	G	G	R	G	R	R	G	G	G	G	G	G	G	G	G	G	G	G	G	G	A	G	G
rs52646383	G/K	1	52646383	G	G	K	G	G	G	G	G	G	G	G	G	G	G	G	G	G	G	G	G	G	G	G	G	G	G	G	K	K	G	G	G	G	G	G	G	G	G	G	G	G	G	G	G	K	G
rs52651673	C/T	1	52651673	C	C	C	C	C	C	C	C	C	C	C	C	C	C	C	C	C	C	C	C	C	C	C	C	C	T	C	C	C	C	C	T	C	C	C	T	Y	C	C	C	C	C	C	C	C	C
rs52656376	T/A	1	52656376	A	T	T	A	T	T	T	T	T	T	T	T	T	T	T	T	T	A	A	T	T	T	T	T	T	T	T	T	T	T	W	T	T	T	T	A	A	T	T	A	T	T	T	T	A	T
rs52657665	C/T	1	52657665	Y	C	C	T	C	C	C	C	C	C	C	C	C	C	C	C	C	T	T	C	C	C	C	C	C	C	C	C	C	C	C	C	C	C	C	Y	Y	C	C	C	C	C	C	C	T	C
rs52729258	C/A	1	52729258	A	C	C	A	C	C	C	C	C	A	C	C	A	C	C	C	C	A	A	C	A	C	C	C	C	A	C	C	C	C	C	A	C	C	C	A	A	C	C	A	C	C	C	A	A	C
rs52729622	G/R	1	52729622	G	G	R	R	G	G	G	G	G	G	G	G	G	G	G	G	R	G	G	G	G	G	G	G	G	R	G	R	G	G	G	G	G	G	G	G	G	G	G	R	G	G	G	G	R	G
rs52750985	C/T	1	52750985	T	C	C	T	C	C	C	C	C	C	C	C	C	C	C	C	C	T	T	C	C	C	C	C	C	C	C	C	C	C	C	C	C	C	C	T	C	C	C	T	C	C	C	C	C	C
rs52781156	C/A	1	52781156	A	C	C	A	C	C	C	C	C	C	C	C	C	C	C	C	C	A	C	C	C	C	C	C	C	C	C	C	C	C	C	A	C	C	C	C	C	C	C	A	C	C	C	C	A	C
rs52807726	C/T	1	52807726	C	C	C	C	C	C	C	C	C	C	C	C	T	C	C	C	T	C	T	T	C	T	C	C	C	C	C	C	C	C	C	C	C	C	C	C	C	C	C	C	C	C	C	C	C	C
rs52811087	A/G	1	52811087	G	A	A	A	A	A	A	A	A	A	A	A	A	A	A	A	A	A	A	A	A	A	A	A	A	A	A	A	A	A	A	G	A	A	A	G	A	A	A	G	A	A	A	A	A	A
rs52819692	C/A	1	52819692	C	C	C	C	A	C	A	C	C	C	C	C	A	A	C	C	C	C	C	A	C	C	C	C	C	C	C	C	C	C	C	C	C	C	C	C	C	C	A	C	A	C	C	A	C	C
rs52843030	G/A	1	52843030	G	G	G	G	A	A	G	G	G	G	A	G	G	G	A	G	G	G	G	G	G	G	A	G	G	G	G	A	G	G	A	G	G	G	G	G	G	G	A	G	G	A	A	A	G	G
rs52937917	C/A	1	52937917	C	C	C	C	A	C	C	C	C	C	C	C	C	C	C	C	C	C	C	C	C	C	C	C	C	C	C	C	C	C	A	C	C	C	C	C	C	C	A	C	C	C	A	A	C	C
rs53094986	G/T	1	53094986	G	G	G	G	G	G	G	T	G	G	G	G	T	T	T	T	G	G	T	T	G	T	G	G	G	G	G	T	T	G	G	G	G	T	G	G	G	G	T	G	T	G	G	G	G	G
rs53117820	C/A	1	53117820	C	C	C	C	C	C	C	C	C	C	C	C	A	A	C	C	C	C	C	A	C	A	C	C	C	C	C	C	C	C	C	C	C	C	C	A	C	C	A	C	A	C	C	C	C	C
rs53117822	C/A	1	53117822	C	C	C	C	C	C	C	C	C	C	C	C	C	A	A	C	C	C	A	C	C	A	C	C	C	C	C	C	C	C	C	C	C	A	C	C	C	C	A	C	C	C	C	C	C	C
rs53140888	C/T	1	53140888	C	C	C	C	T	T	T	T	T	C	C	C	C	T	T	Y	C	T	T	C	C	C	C	C	C	T	T	C	T	C	T	C	C	T	C	T	C	T	T	T	C	C	T	T	T	C
rs53141312	G/K	1	53141312	G	G	G	G	T	G	K	G	G	G	G	G	G	K	K	G	G	G	G	G	G	G	G	G	G	K	G	G	G	G	T	G	G	G	G	G	G	G	G	G	G	G	T	T	K	T
rs53141323	A/G	1	53141323	A	A	A	A	G	G	G	G	G	A	A	A	A	G	G	G	A	G	G	A	A	A	A	A	A	G	G	A	G	A	G	A	A	G	A	G	A	G	G	G	A	A	G	G	G	A
rs53141571	C/T	1	53141571	C	C	C	C	T	T	T	T	T	C	C	C	C	T	T	T	C	T	T	C	C	C	C	C	C	T	T	C	T	C	T	C	C	T	C	T	C	T	T	T	C	C	Y	T	T	C
rs53165255	C/A	1	53165255	C	C	C	A	C	C	C	C	C	C	C	C	A	C	C	C	C	C	C	A	C	A	A	C	C	C	C	A	C	C	C	C	C	C	C	C	C	C	C	C	A	A	C	C	C	C
rs53210119	C/M	1	53210119	C	M	C	C	C	C	C	C	C	C	C	C	C	C	C	C	C	C	A	C	C	C	C	C	C	M	C	M	C	C	A	C	C	A	C	C	C	A	C	C	C	C	C	C	C	C
rs53303095	C/A	1	53303095	C	M	C	C	C	C	C	C	C	C	A	C	C	C	A	C	A	C	C	C	A	C	C	C	C	C	C	C	C	C	C	C	M	C	C	C	C	C	C	C	C	C	C	C	C	C
rs53402818	C/A	1	53402818	C	C	C	A	C	C	C	C	C	C	C	C	A	A	A	C	C	C	C	A	A	C	C	C	C	A	C	C	C	C	A	C	C	A	C	C	C	C	A	C	C	A	C	C	A	C
rs53403145	G/T	1	53403145	G	G	G	G	G	G	G	G	G	G	G	T	K	G	G	G	G	G	G	G	T	G	G	G	G	G	G	T	G	G	G	T	G	T	G	G	G	T	G	G	G	G	G	G	G	G
rs53428592	C/Y	1	53428592	Y	C	C	T	C	C	C	C	C	C	C	C	Y	C	Y	C	C	C	C	C	C	Y	C	C	C	C	C	C	C	C	C	C	Y	C	C	C	C	Y	C	C	C	C	C	C	C	C
rs53517481	G/T	1	53517481	G	T	G	G	T	T	T	G	G	G	G	G	G	T	T	T	G	T	G	G	G	G	G	G	G	T	T	G	T	G	T	T	G	T	G	T	G	T	G	T	G	G	T	T	T	G
rs53526120	G/T	1	53526120	G	G	G	G	G	G	G	G	G	G	T	T	G	G	T	G	G	G	G	G	T	G	G	G	G	G	G	G	G	G	G	G	G	G	G	G	G	G	G	G	G	G	T	G	G	G
rs53537994	A/G	1	53537994	A	A	G	A	G	G	G	G	A	A	A	A	A	G	G	G	A	G	A	A	A	A	A	A	A	G	G	G	G	A	A	G	A	G	A	A	R	G	G	A	A	A	A	G	G	A
rs53662828	C/G	1	53662828	C	C	C	C	G	G	C	G	G	G	G	G	C	G	G	G	C	C	C	C	C	C	G	G	C	C	G	G	G	G	G	C	C	G	G	G	S	G	G	G	C	C	G	G	C	C
rs53905944	A/W	1	53905944	W	A	A	A	A	A	A	A	A	A	A	A	A	A	A	A	A	A	A	A	A	A	A	A	A	A	A	A	A	T	A	A	A	A	W	A	A	A	A	A	A	W	T	A	A	A
rs54008578	C/Y	1	54008578	T	C	C	C	C	C	C	C	C	C	C	C	C	C	C	C	T	C	Y	C	C	C	C	C	C	Y	C	C	C	C	C	C	C	C	C	C	C	C	C	C	Y	C	C	T	C	C
rs54008902	G/R	1	54008902	G	G	R	G	G	G	G	R	G	G	G	G	G	G	G	G	G	G	R	G	G	G	G	G	G	G	G	G	G	R	G	G	G	A	G	G	G	G	R	G	R	G	R	G	G	G
rs54027923	G/T	1	54027923	G	G	G	G	G	G	G	G	G	G	G	G	G	T	G	T	G	G	G	T	T	G	G	K	G	G	G	G	G	G	G	G	K	G	G	G	G	G	G	G	G	G	G	G	G	G
rs54027932	G/K	1	54027932	G	G	K	G	G	G	G	G	G	G	G	G	G	G	K	G	T	G	G	G	G	G	G	G	G	G	G	G	G	G	G	G	G	G	G	G	G	K	G	G	G	G	G	G	G	G
rs54041367	C/M	1	54041367	M	C	C	C	M	C	C	C	C	C	C	C	C	C	C	C	C	C	C	M	C	C	C	C	M	C	C	C	M	C	C	C	C	C	C	C	C	C	C	C	C	C	C	C	C	C
rs54041385	C/M	1	54041385	C	C	C	C	M	C	C	C	C	C	C	C	C	C	C	C	C	C	C	C	C	C	A	C	C	M	C	C	A	C	C	C	C	C	C	C	C	C	C	C	C	C	A	C	C	C
rs54098322	A/W	1	54098322	A	A	A	A	W	A	A	W	T	A	A	A	A	A	A	A	A	A	A	T	A	A	A	A	A	A	T	A	A	A	A	A	A	A	A	A	W	A	A	A	A	A	A	A	A	A
rs54163069	G/T	1	54163069	G	G	G	G	G	T	G	T	G	G	T	T	G	G	T	G	G	G	G	G	G	T	T	G	T	G	G	T	T	T	G	G	T	G	T	G	G	G	G	G	G	G	G	G	G	G
rs54247728	G/A	1	54247728	G	G	G	G	G	G	G	G	A	G	G	A	G	G	G	G	G	G	G	G	G	G	G	G	G	G	G	G	G	A	G	A	G	G	G	G	G	G	A	G	G	G	G	A	G	G
rs54297714	C/A	1	54297714	C	C	C	C	A	C	C	A	A	C	C	C	C	C	C	C	C	C	C	C	C	C	A	C	C	C	C	C	C	C	C	C	C	C	C	C	A	C	C	C	C	C	A	C	C	C
rs54297721	C/A	1	54297721	C	C	C	C	C	C	C	A	C	C	C	C	C	C	C	C	C	C	C	C	C	C	A	C	C	C	C	C	C	C	C	C	C	C	C	C	A	C	C	C	C	C	C	C	C	C
rs54298083	G/A	1	54298083	G	G	G	G	G	G	G	G	G	G	G	A	G	G	G	G	G	G	G	G	A	G	G	G	G	G	G	G	G	A	G	G	A	G	A	G	G	G	A	G	G	G	G	G	G	G
rs54305319	T/W	1	54305319	A	T	T	T	T	T	T	W	T	W	T	T	T	T	A	T	T	T	T	T	T	A	T	T	T	T	T	T	T	T	T	T	A	W	T	T	W	T	T	T	T	W	A	T	T	T
rs54383246	T/G	1	54383246	T	T	T	T	T	T	T	T	T	T	K	T	T	T	T	T	T	T	T	T	T	T	T	K	T	T	T	T	T	T	T	T	T	T	T	T	T	T	K	T	T	T	T	T	T	K
rs54402172	C/T	1	54402172	C	C	C	C	C	Y	C	C	C	C	C	C	C	C	C	C	C	C	C	C	C	C	Y	C	C	C	C	C	C	T	C	T	C	C	C	C	C	C	C	C	C	C	C	C	C	C
rs54454796	C/M	1	54454796	C	M	C	C	M	C	C	C	C	C	C	C	C	M	C	C	C	C	C	C	A	C	M	C	C	A	C	M	M	C	C	C	C	C	C	C	C	C	M	C	C	C	C	C	C	C
rs54456481	G/K	1	54456481	G	G	G	T	G	G	T	K	G	G	G	G	K	G	G	G	G	G	G	G	K	G	K	G	G	G	G	G	K	G	T	G	G	T	G	G	G	G	G	G	K	T	G	T	G	G
rs54621470	T/W	1	54621470	W	T	A	T	T	T	T	T	T	A	T	T	T	T	W	T	T	W	T	T	A	T	T	T	T	T	T	T	T	T	T	T	W	T	T	T	T	T	T	T	T	T	T	T	T	T
rs54767936	T/G	1	54767936	T	G	T	T	T	T	T	T	T	T	T	G	G	T	T	T	G	G	G	G	G	T	G	G	G	T	T	T	T	T	T	G	G	T	T	G	T	T	T	G	G	T	G	T	G	G
rs54772583	G/R	1	54772583	G	G	G	R	G	G	G	G	G	G	G	A	G	G	G	G	A	G	G	G	R	G	G	G	G	G	G	G	R	G	G	R	G	G	G	R	G	G	G	R	G	G	G	G	G	G
rs54896170	C/T	1	54896170	T	T	C	C	C	C	C	C	C	C	C	T	T	C	C	C	T	C	C	T	T	C	T	T	T	C	C	C	C	C	C	C	T	C	C	C	C	C	C	T	T	C	C	C	T	T
rs54911260	G/R	1	54911260	G	G	G	A	G	G	G	A	G	G	G	G	G	G	G	G	G	G	G	G	G	G	G	G	G	G	G	G	G	G	G	G	G	G	G	G	G	A	G	G	G	G	G	G	G	G
rs54948769	G/T	1	54948769	G	G	G	T	G	G	G	G	G	T	T	G	G	T	G	G	G	T	G	G	G	T	G	G	G	G	G	G	G	G	G	G	G	G	T	G	G	G	T	G	G	T	G	G	G	G
rs54948776	A/G	1	54948776	G	G	A	A	A	A	A	A	A	A	A	G	G	A	A	A	G	G	A	G	G	A	G	G	G	A	A	A	A	A	A	A	G	A	A	G	A	A	A	A	G	A	A	A	G	G
rs54988794	T/A	1	54988794	T	T	A	A	A	A	A	A	A	T	A	T	T	T	A	A	T	T	T	T	T	T	T	T	T	A	A	A	A	A	A	A	T	A	T	A	W	A	W	T	T	T	T	A	T	T
rs54990946	T/C	1	54990946	T	T	T	T	T	T	T	T	T	C	T	C	T	C	T	T	T	C	T	T	T	C	T	T	T	T	T	T	T	T	T	T	T	T	C	C	T	T	T	T	T	C	C	T	T	T
rs55043079	T/C	1	55043079	C	C	T	T	T	T	T	T	T	T	T	T	C	T	T	T	C	T	T	C	C	T	C	C	C	T	T	T	T	T	T	T	C	T	T	T	T	T	T	T	C	T	T	T	C	C
rs55096026	A/C	1	55096026	C	C	A	A	A	A	A	A	A	A	A	A	C	A	A	A	C	A	A	C	C	A	C	C	C	A	A	A	A	A	A	A	C	A	A	A	A	A	A	A	C	A	A	A	C	C
rs55140233	T/A	1	55140233	W	A	T	A	T	T	T	T	T	T	T	T	T	T	T	T	T	T	T	T	W	T	T	T	T	T	T	T	W	A	T	A	T	W	T	T	T	T	T	A	T	T	T	W	T	T
rs55141597	G/T	1	55141597	G	G	G	T	T	G	G	G	G	G	G	G	G	G	G	G	G	G	G	G	G	G	G	G	G	G	G	G	G	T	T	T	K	G	G	G	G	G	G	T	G	G	G	G	G	G
rs55249807	C/A	1	55249807	C	C	C	C	C	C	C	C	C	C	C	C	A	C	C	C	C	C	A	C	C	C	C	C	C	C	C	C	C	A	C	C	C	C	A	C	C	C	C	A	C	C	C	C	C	C
rs55256327	G/R	1	55256327	G	G	G	G	A	G	G	A	G	G	G	R	G	G	G	G	G	G	A	G	G	G	G	R	G	G	G	G	G	G	G	G	G	G	G	G	G	G	G	G	G	G	A	G	G	G
rs55398506	G/R	1	55398506	G	G	G	G	G	R	G	G	G	G	G	R	G	G	G	G	G	G	G	R	G	A	R	G	G	A	G	R	R	G	G	G	G	G	G	G	G	G	G	G	G	G	G	G	G	G
rs55398513	G/T	1	55398513	G	G	G	T	G	G	G	G	G	K	G	G	G	G	G	G	G	G	K	G	G	G	G	K	G	G	G	G	G	T	G	T	G	G	G	G	G	T	G	G	G	G	G	G	G	G
rs55452801	G/A	1	55452801	G	G	G	G	G	G	G	G	G	A	G	G	G	G	G	G	G	G	G	G	G	A	G	G	G	A	G	G	G	G	G	G	G	G	G	G	G	G	G	G	G	A	G	G	G	G
rs55452844	C/T	1	55452844	C	C	C	C	T	C	C	C	C	C	C	C	C	C	C	C	C	C	C	C	C	C	C	C	C	C	C	T	C	T	C	C	C	C	C	C	C	C	C	C	C	T	C	C	C	C
rs55453184	T/A	1	55453184	A	A	T	T	T	T	T	A	T	T	T	A	A	T	T	T	A	T	A	A	A	T	A	A	A	T	A	T	T	T	T	T	A	T	T	T	T	T	A	A	A	T	T	T	A	A
rs55527846	G/A	1	55527846	G	G	A	G	A	G	G	A	A	G	G	G	G	G	A	G	A	A	A	G	G	G	A	G	G	G	A	G	G	G	A	G	G	G	G	G	G	G	G	A	G	A	G	G	G	G
rs55711492	G/K	1	55711492	G	K	G	G	G	G	G	G	G	G	G	G	G	G	G	G	G	G	G	G	G	G	G	G	G	G	G	G	G	G	G	G	K	G	G	G	G	G	G	G	T	G	G	G	G	G
rs55751191	T/A	1	55751191	T	T	A	A	A	A	T	T	A	T	A	T	T	A	A	A	T	T	T	T	T	T	T	T	T	T	T	A	A	T	A	A	T	A	A	A	T	A	T	T	T	T	T	A	T	T
rs55751901	G/T	1	55751901	G	G	G	G	T	G	G	T	G	G	G	G	G	G	G	G	G	T	G	T	G	G	G	G	G	G	G	G	G	T	T	G	G	G	G	G	G	G	G	T	G	G	G	G	G	G
rs55779527	C/A	1	55779527	C	C	A	C	A	C	C	A	A	C	C	C	C	C	A	C	C	C	A	A	C	C	C	C	C	C	C	C	C	A	A	C	C	A	C	C	C	C	C	C	C	A	C	C	C	C
rs55779529	C/A	1	55779529	C	C	C	C	C	C	C	A	C	C	C	C	M	C	C	A	C	C	C	A	C	C	C	C	C	C	A	C	C	A	A	C	C	A	C	C	C	C	C	A	C	C	C	C	C	C
rs55779894	G/A	1	55779894	G	G	G	G	G	G	G	G	G	G	G	G	A	G	G	G	G	G	G	G	G	A	G	G	G	R	G	G	G	G	G	G	G	G	G	G	G	G	G	G	G	G	G	G	R	R
rs55779899	G/A	1	55779899	G	G	G	G	G	G	A	G	G	G	G	G	R	G	G	G	G	A	A	G	G	G	G	G	G	R	G	G	G	G	A	G	G	A	G	G	A	G	G	G	G	G	G	G	G	G
rs55811336	T/C	1	55811336	T	T	T	T	T	T	T	T	T	T	T	T	T	T	T	T	T	T	T	T	T	T	T	T	T	T	C	T	T	T	T	T	T	T	T	T	T	T	T	T	T	T	C	T	T	T
rs55811669	G/T	1	55811669	G	T	G	G	G	G	G	G	G	T	G	G	G	G	G	G	G	T	T	G	T	T	G	G	G	T	T	G	T	T	G	G	K	G	G	G	G	G	G	G	G	G	T	G	G	G
rs55903358	G/A	1	55903358	G	G	G	G	G	G	G	A	G	G	G	A	G	G	G	G	G	A	A	G	G	A	G	G	G	A	G	G	G	A	G	G	G	G	G	G	G	G	G	G	G	A	G	G	A	G
rs56010573	G/A	1	56010573	G	G	G	G	G	G	G	G	G	G	G	G	G	G	A	A	G	G	G	G	G	G	G	G	G	G	A	G	G	G	G	G	G	G	G	G	G	G	G	G	G	A	G	G	A	G
rs56010578	G/K	1	56010578	K	G	G	G	G	G	G	G	G	G	G	G	G	G	T	G	G	G	K	G	K	K	K	G	G	G	G	G	G	G	T	G	G	G	G	G	G	G	G	G	G	G	G	G	G	G
rs56041336	C/A	1	56041336	C	A	C	C	C	C	C	C	C	C	C	A	C	C	C	C	C	C	A	A	C	C	C	C	C	C	C	C	C	C	A	C	M	A	C	C	C	C	C	A	C	C	C	C	C	C
rs56041662	G/A	1	56041662	G	G	G	G	G	G	G	G	G	G	G	R	R	A	A	R	G	A	G	G	G	A	G	G	G	A	G	G	G	G	G	G	G	G	G	G	G	G	G	G	R	G	G	G	A	G
rs56075951	G/T	1	56075951	G	G	G	T	K	G	T	G	G	G	G	G	G	G	T	G	G	G	T	G	T	G	G	G	G	G	T	K	G	G	T	G	K	G	G	G	G	G	G	T	G	G	T	G	G	G
rs56107402	G/A	1	56107402	G	G	G	G	G	G	G	G	G	G	G	G	G	G	G	G	G	A	A	G	G	G	G	G	A	G	A	G	G	G	G	G	G	G	G	G	G	G	G	A	G	G	A	G	A	G
rs56113223	G/T	1	56113223	G	G	G	G	G	G	G	T	G	G	G	G	G	G	G	G	G	G	G	G	G	G	G	G	G	G	G	T	G	G	G	G	G	G	G	G	G	G	G	G	G	G	G	T	G	G
rs56223928	T/W	1	56223928	T	T	T	W	T	W	T	T	T	T	T	A	T	T	T	W	T	T	T	T	T	T	T	T	T	T	W	T	T	T	T	T	T	T	T	A	T	T	T	T	W	T	T	T	T	T
rs56223930	G/R	1	56223930	G	G	G	R	G	G	G	G	G	A	G	G	G	G	G	G	G	G	R	R	G	G	G	G	G	G	G	G	G	R	G	G	G	A	A	G	G	G	G	G	R	G	G	G	G	G
rs56226717	T/A	1	56226717	T	T	T	T	T	T	T	T	T	A	T	T	T	T	T	T	T	A	T	W	T	A	T	T	T	A	T	T	T	T	T	T	T	T	T	T	A	T	T	T	A	A	T	T	T	T
rs56249571	T/C	1	56249571	T	T	T	T	T	T	T	T	T	T	T	T	T	T	T	T	T	T	T	C	T	T	T	T	T	T	T	T	T	T	T	T	T	T	T	T	T	T	T	T	C	T	T	T	T	T
rs56287047	C/A	1	56287047	C	C	C	C	C	C	C	C	C	C	C	C	C	C	C	C	C	A	C	C	C	C	C	C	C	C	C	C	C	C	C	C	C	C	C	C	C	C	C	C	C	C	C	C	A	C
rs56287063	C/A	1	56287063	C	C	C	C	C	C	C	C	C	A	C	C	C	C	C	C	C	C	C	C	C	C	C	C	C	C	C	C	C	A	C	C	C	C	A	C	C	C	C	C	C	A	C	C	C	C
rs56326580	C/M	1	56326580	C	C	C	C	C	C	C	C	C	C	C	C	C	C	C	C	C	C	C	C	M	C	C	C	C	C	C	C	M	M	C	C	C	C	C	C	C	C	C	C	A	C	C	C	C	C
rs56326584	C/A	1	56326584	C	C	C	C	C	C	C	C	C	A	C	C	C	A	C	C	C	C	C	C	C	A	C	C	C	C	C	C	M	A	C	C	C	C	C	C	A	C	C	C	A	A	C	C	C	C
rs56326597	C/A	1	56326597	C	A	C	C	C	C	C	C	C	C	C	A	C	C	C	C	C	C	C	C	C	C	C	C	C	C	C	A	C	C	C	C	C	C	C	A	C	C	C	C	C	C	A	C	C	M
rs56343517	C/A	1	56343517	C	C	C	C	C	C	C	C	C	A	C	C	C	C	C	C	C	C	C	A	C	A	C	C	C	A	C	C	C	C	C	C	C	C	C	A	M	C	C	C	A	A	A	C	C	C
rs56369837	C/A	1	56369837	C	C	C	C	C	C	C	C	C	A	C	C	C	C	C	C	C	C	C	M	C	A	C	C	C	A	C	C	C	C	C	C	C	C	C	A	C	C	C	C	A	A	C	C	C	C
rs56486200	T/C	1	56486200	T	T	T	T	Y	T	T	T	T	C	T	T	T	T	T	T	T	C	T	C	T	C	T	T	T	C	T	T	T	T	T	T	T	T	T	T	T	T	T	T	C	C	T	T	T	T
rs56531922	C/T	1	56531922	C	C	C	C	C	C	C	C	C	T	C	C	C	C	C	C	C	C	C	C	C	T	C	C	C	T	C	C	C	C	C	C	C	C	C	C	C	C	C	C	T	T	C	C	T	C
rs56538762	C/A	1	56538762	C	C	M	C	C	C	C	C	C	C	C	C	C	C	A	C	C	C	A	A	C	C	C	M	C	A	C	C	C	A	C	C	C	C	A	C	C	C	C	C	C	C	A	C	A	C
rs56540509	A/C	1	56540509	A	A	A	A	A	A	A	A	A	A	M	M	A	A	A	A	A	A	A	A	A	A	A	A	A	A	A	A	A	A	A	M	A	A	A	A	A	A	A	A	A	A	A	A	A	A
rs56562120	G/A	1	56562120	G	G	G	G	G	G	G	G	G	G	G	G	G	G	G	G	A	G	G	G	G	G	G	G	G	A	G	G	G	G	A	G	G	G	A	G	G	G	G	G	G	G	A	G	G	G
rs56732230	C/A	1	56732230	C	C	C	C	C	C	C	C	C	C	C	C	C	C	A	C	A	A	C	C	C	C	C	C	C	C	C	C	A	C	A	C	C	C	A	C	C	C	C	C	C	C	C	C	A	C
rs56735638	G/T	1	56735638	G	G	G	G	G	G	G	G	G	K	G	G	G	G	T	G	T	G	G	G	G	T	G	G	G	G	G	G	G	G	G	G	G	G	G	G	G	G	G	G	G	G	T	G	T	G
rs56735644	G/A	1	56735644	G	A	G	G	G	G	G	A	G	G	G	G	G	G	G	G	A	G	G	G	G	G	G	G	G	G	G	G	G	G	G	G	G	G	G	G	G	G	G	G	G	A	G	A	G	G
rs56795134	T/G	1	56795134	T	T	T	T	T	T	T	T	T	T	G	T	T	T	T	T	T	G	T	T	T	T	T	T	T	G	T	T	T	T	T	T	T	T	G	G	T	T	T	T	G	G	G	T	T	T
rs56799896	G/K	1	56799896	G	G	T	G	G	G	G	G	G	G	T	G	K	G	G	G	T	G	G	G	G	G	G	G	G	G	G	G	G	T	G	G	G	G	G	G	G	T	G	G	K	G	G	G	G	G
rs56816868	C/G	1	56816868	C	C	C	C	C	C	C	C	C	C	G	C	C	C	C	C	C	G	C	S	C	C	S	C	C	G	C	C	C	C	C	C	C	C	G	G	C	C	C	C	C	G	C	C	C	C
rs3928	G/T	2	3928	G	G	G	G	G	G	T	G	G	G	G	G	G	G	G	G	G	G	G	G	G	G	G	G	G	T	G	G	G	G	G	G	G	G	G	G	G	G	G	G	T	G	G	G	G	G
rs21893	T/A	2	21893	T	T	T	T	T	T	T	T	T	W	T	T	T	A	A	W	W	T	A	W	T	A	W	T	T	T	T	W	T	T	W	T	T	T	T	A	T	W	T	T	T	A	T	T	T	T
rs28204	C/A	2	28204	C	C	A	C	C	C	C	C	C	C	A	A	C	A	C	A	A	C	C	C	C	C	C	C	C	C	C	C	C	C	C	C	C	C	C	C	C	C	M	C	C	C	C	C	A	C
rs28763	G/A	2	28763	G	G	G	G	G	G	G	G	G	G	G	G	G	G	G	G	G	G	G	G	G	G	A	R	G	G	G	G	G	G	G	A	G	G	G	A	G	G	G	G	G	G	A	G	G	G
rs51991	C/T	2	51991	C	C	C	C	C	C	C	C	C	C	C	C	C	C	T	C	T	C	T	C	C	C	C	C	C	C	C	C	C	C	C	C	C	C	C	C	C	C	C	C	T	C	C	T	C	C
rs122109	C/A	2	122109	C	C	C	C	C	C	A	C	C	C	A	A	C	A	A	C	A	A	A	C	C	A	C	M	C	A	C	C	A	C	C	A	C	C	C	M	C	C	C	A	A	A	C	C	C	C
rs183442	G/T	2	183442	G	G	G	G	G	T	G	G	G	G	G	G	G	G	T	T	G	G	G	G	G	G	G	G	G	G	G	G	T	G	G	G	G	G	G	G	G	G	G	G	T	G	G	G	G	G
rs288297	T/C	2	288297	C	C	C	C	T	T	C	T	T	C	T	C	T	T	T	T	T	C	T	T	T	C	T	T	T	T	T	C	T	C	C	C	T	C	T	C	C	T	T	Y	T	T	C	T	C	T
rs299937	G/T	2	299937	G	K	G	G	G	G	T	T	G	G	G	G	G	G	T	G	T	T	G	G	G	G	G	G	G	G	G	G	G	G	G	G	G	G	G	G	G	G	T	G	T	G	G	G	G	G
rs299944	C/T	2	299944	T	T	T	T	C	C	T	C	C	T	C	T	C	C	C	C	C	T	C	C	C	T	C	C	C	C	C	T	C	T	T	T	C	T	C	T	T	C	C	C	C	C	T	C	T	C
rs321037	T/A	2	321037	A	A	T	A	T	T	A	T	T	A	T	A	T	T	T	T	T	A	T	T	T	A	T	T	T	T	T	A	T	A	A	A	T	A	T	T	A	T	T	T	T	T	T	T	A	T
rs333132	T/C	2	333132	T	T	T	T	T	Y	T	T	T	T	C	T	T	T	C	T	T	T	T	T	T	T	T	T	T	T	T	T	C	T	T	T	T	T	T	T	T	T	T	T	T	T	T	T	T	T
rs348993	A/G	2	348993	G	G	G	G	A	A	G	A	A	G	A	G	A	A	A	A	A	G	A	A	A	G	A	A	A	A	A	G	A	G	G	G	A	G	A	A	R	A	A	A	A	A	A	A	G	A
rs349492	T/C	2	349492	T	T	T	T	T	C	T	T	T	T	C	T	T	T	C	T	T	T	T	T	T	T	T	T	T	T	T	T	C	T	T	Y	T	T	T	T	T	T	T	T	T	T	T	T	T	T
rs349822	G/T	2	349822	G	G	G	G	G	G	G	G	G	G	G	G	G	G	G	G	G	T	T	G	G	G	G	G	G	G	G	G	G	G	G	G	G	G	G	G	G	T	G	G	G	G	G	G	G	G
rs359712	C/T	2	359712	C	C	C	C	C	T	C	C	C	C	T	C	C	C	T	C	C	C	C	C	C	C	C	C	C	C	C	C	T	C	C	C	C	C	C	C	C	C	C	C	C	C	C	C	C	C
rs360091	A/T	2	360091	A	A	A	A	T	A	A	T	T	A	A	A	A	T	A	T	T	A	T	T	T	A	T	A	T	T	T	A	A	A	A	A	T	A	A	A	A	T	T	T	A	A	A	T	A	A
rs366767	T/A	2	366767	T	T	T	T	T	A	T	T	T	T	A	T	T	T	A	T	T	T	T	T	T	T	T	T	T	T	T	T	A	T	T	T	T	T	T	T	T	T	T	T	T	T	T	T	T	T
rs366790	C/A	2	366790	C	C	C	C	A	C	C	C	C	C	C	C	C	C	C	C	C	C	C	C	C	C	C	C	C	C	C	C	C	C	C	C	A	C	C	C	C	C	C	C	C	C	C	C	C	A
rs382407	C/A	2	382407	C	C	C	C	C	C	C	C	C	C	M	M	M	C	A	A	C	C	C	C	C	M	C	C	C	C	C	C	C	A	C	C	C	C	C	M	C	C	C	C	C	C	C	C	C	M
rs382735	G/T	2	382735	G	G	G	G	K	G	G	T	G	G	G	G	G	G	G	G	G	G	T	G	T	G	G	G	G	G	T	G	G	T	G	G	G	G	G	G	G	G	G	T	G	T	G	G	G	G
rs489428	T/C	2	489428	C	C	C	C	T	T	C	T	T	C	T	T	T	T	T	T	T	C	T	T	T	C	T	T	T	T	T	C	T	C	C	C	T	C	T	C	C	T	T	T	T	T	T	T	C	T
rs523322	G/T	2	523322	G	G	G	G	G	G	G	G	G	G	G	G	G	G	G	G	T	G	G	G	G	G	G	G	G	T	T	G	G	G	G	G	G	G	G	G	G	G	G	G	G	T	T	G	G	G
rs546888	T/C	2	546888	C	C	C	C	T	T	C	T	T	C	T	T	T	T	T	T	T	C	T	T	T	C	T	T	T	T	T	C	T	C	C	C	T	C	T	T	C	T	T	T	T	T	T	T	C	T
rs573151	C/A	2	573151	C	C	C	C	C	C	C	A	C	C	C	C	C	C	C	C	C	C	C	C	A	C	C	C	C	C	A	C	C	C	C	C	C	C	C	C	C	C	C	C	C	C	C	C	C	C
rs573458	T/C	2	573458	C	C	C	C	T	T	C	T	T	C	T	T	T	T	T	T	T	C	T	T	T	C	T	T	T	T	T	C	T	C	C	C	T	C	T	T	C	C	T	T	T	T	T	T	C	T
rs584236	A/G	2	584236	A	A	A	A	A	A	A	A	A	A	G	A	A	A	A	G	A	A	A	A	A	A	G	A	A	A	A	A	A	A	A	A	A	A	A	A	A	A	G	A	G	A	A	G	A	A
rs584546	G/T	2	584546	G	G	G	G	G	G	G	T	G	G	G	G	G	G	G	G	G	G	G	G	T	G	T	G	G	G	G	G	G	G	G	G	K	G	G	G	G	G	G	G	G	G	G	G	G	G
rs584564	G/K	2	584564	G	G	G	G	G	G	G	G	G	G	G	G	G	G	G	G	G	G	G	K	G	G	G	G	G	G	K	G	G	G	G	G	G	G	G	G	G	G	G	G	G	G	G	G	G	G
rs621402	G/A	2	621402	A	A	A	A	G	G	A	G	G	A	G	G	G	G	G	G	G	A	G	G	G	A	G	G	G	G	G	A	G	A	A	A	G	A	G	G	A	G	G	G	G	G	G	G	A	G
rs649057	G/A	2	649057	A	A	A	A	G	G	A	G	G	A	G	G	G	G	G	G	G	A	G	G	G	A	G	G	G	G	G	A	G	A	A	A	G	R	G	G	A	G	G	G	G	G	G	G	A	G
rs762450	T/A	2	762450	T	T	T	T	T	T	T	T	T	T	T	T	A	T	T	T	T	T	A	T	T	T	A	T	T	T	T	T	T	T	T	T	T	T	A	A	W	A	T	T	T	T	A	T	T	T
rs788332	G/A	2	788332	G	G	G	G	R	G	G	R	G	G	G	G	A	A	G	G	G	G	G	G	G	G	A	G	G	A	G	G	G	G	G	G	G	G	A	G	G	G	G	A	G	G	G	G	G	G
rs833841	T/A	2	833841	A	A	A	A	T	T	A	T	T	A	T	T	A	T	T	T	T	A	T	T	T	A	A	T	T	T	T	A	T	A	A	A	T	A	A	T	W	A	T	T	T	T	T	T	A	T
rs895713	C/A	2	895713	C	C	C	C	C	C	C	A	C	C	A	C	C	C	A	C	A	C	C	C	C	C	A	A	A	A	C	A	C	C	C	C	C	C	C	C	C	C	A	A	C	C	C	C	C	C
rs934920	T/C	2	934920	T	T	T	T	T	T	T	T	C	T	T	T	T	T	T	C	C	T	C	T	T	T	C	T	T	T	T	T	T	T	T	T	C	T	C	C	C	T	T	C	T	T	C	T	T	C
rs938903	G/T	2	938903	G	G	G	G	G	G	G	G	G	G	G	G	G	G	G	G	G	G	G	G	G	G	G	G	G	G	G	G	G	G	G	G	G	G	T	G	T	G	G	G	G	G	G	G	G	G
rs947567	T/C	2	947567	C	C	C	C	T	T	C	T	T	C	T	T	C	C	T	T	T	C	T	T	T	C	C	T	T	T	T	C	T	C	C	C	T	C	C	C	C	C	T	T	T	T	C	C	C	T
rs986472	T/G	2	986472	T	T	T	T	T	T	T	T	T	T	T	T	T	T	T	T	T	T	T	T	T	T	G	T	T	T	T	T	T	T	T	T	T	T	T	G	K	T	T	G	T	T	T	T	T	T
rs1021860	G/T	2	1021860	G	G	G	G	T	G	G	T	G	G	G	T	G	G	G	T	T	G	G	G	G	T	G	G	T	G	G	G	G	G	G	G	G	G	G	G	G	G	G	G	T	G	G	G	G	G
rs1048994	G/R	2	1048994	G	G	G	R	G	G	G	G	G	G	G	G	G	R	G	G	G	G	G	G	G	G	R	R	G	G	G	G	G	G	R	G	G	G	G	G	G	G	G	G	G	G	G	G	G	G
rs1049003	G/T	2	1049003	G	K	T	T	G	G	T	T	G	T	T	G	G	T	T	G	G	G	T	G	G	T	T	T	T	T	G	G	G	T	T	T	T	T	T	G	G	G	G	G	G	G	G	G	T	G
rs1068056	G/T	2	1068056	G	G	G	G	G	G	G	T	G	G	G	T	G	G	T	G	G	G	G	T	G	G	G	G	T	G	T	G	G	T	G	G	K	G	G	G	G	G	T	G	G	T	T	G	G	G
rs1068058	G/T	2	1068058	G	G	G	G	T	G	T	G	G	G	G	G	G	G	G	G	T	G	G	G	G	G	G	G	G	G	G	T	G	G	G	G	G	G	G	G	G	G	G	G	G	G	T	G	G	G
rs1068062	G/A	2	1068062	G	G	G	G	G	G	G	A	G	G	G	A	G	G	A	G	G	G	G	A	G	G	G	A	A	G	A	G	G	A	G	G	G	G	A	G	G	G	A	G	G	A	A	G	G	G
rs1068063	G/A	2	1068063	G	G	G	G	G	G	G	A	G	G	G	A	G	G	A	G	G	G	G	A	G	G	G	G	A	G	A	G	G	A	G	G	G	G	G	G	G	G	A	G	G	A	G	G	G	G
rs1128030	A/C	2	1128030	A	C	A	A	A	A	A	A	A	A	A	A	C	A	A	A	A	A	A	A	A	A	A	A	A	C	A	A	A	A	A	A	A	A	A	A	A	A	A	A	A	A	A	A	A	A
rs1179954	T/C	2	1179954	T	T	T	T	T	T	C	C	T	T	T	C	C	T	T	T	T	T	T	T	T	T	C	T	C	C	C	T	T	C	T	T	T	C	C	T	T	C	C	T	T	C	T	T	T	T
rs1240313	G/A	2	1240313	G	G	A	G	G	G	G	A	G	G	G	G	G	G	G	G	G	G	G	G	G	A	G	G	G	G	G	G	A	A	A	G	G	G	G	G	G	G	G	G	G	G	G	G	G	G
rs1240323	G/T	2	1240323	G	G	T	G	G	G	G	T	T	T	G	G	G	G	G	G	G	G	T	G	G	G	G	K	T	G	G	G	G	G	T	T	G	G	G	G	G	G	G	G	G	T	G	G	G	G
rs1272285	G/T	2	1272285	G	G	K	G	G	G	G	T	G	G	G	G	G	G	G	G	G	G	G	G	G	G	T	G	G	G	G	G	G	G	G	G	G	G	T	G	G	G	G	G	G	G	G	G	G	G
rs1308122	A/G	2	1308122	A	A	A	A	A	A	A	A	A	A	A	A	G	A	A	A	A	A	A	A	A	A	G	A	A	G	A	A	A	A	A	A	A	A	G	G	A	G	A	A	A	A	G	A	A	A
rs1334454	A/G	2	1334454	A	A	G	A	G	A	A	A	A	A	A	A	A	A	A	A	A	A	A	A	A	A	A	A	A	A	G	A	A	A	A	A	A	A	A	A	G	A	A	G	A	A	A	A	A	A
rs1399775	C/A	2	1399775	C	C	C	C	C	C	A	C	C	C	C	C	C	C	C	C	C	C	C	C	C	C	C	C	C	C	C	C	C	A	C	C	C	C	C	M	C	C	C	C	A	C	C	C	A	C
rs1399787	C/A	2	1399787	C	C	C	C	A	C	C	A	C	C	C	C	C	C	C	C	C	C	A	C	C	C	C	C	C	C	C	C	C	C	C	C	C	A	C	M	C	C	A	C	C	C	C	C	A	C
rs1474083	A/T	2	1474083	A	T	A	A	A	A	A	A	A	A	A	A	T	A	A	A	A	A	A	W	A	A	T	A	A	T	A	A	A	T	T	A	A	A	T	T	A	T	A	A	A	A	A	A	A	A
rs1478458	G/T	2	1478458	G	G	G	G	G	G	G	G	G	G	G	G	G	G	G	G	G	G	G	G	T	G	G	G	T	G	G	G	G	G	T	G	G	G	G	G	G	G	G	G	G	G	G	G	G	G
rs1493471	A/T	2	1493471	A	T	A	A	T	A	A	A	T	A	T	A	T	A	A	A	A	A	A	A	A	A	T	A	A	T	T	A	A	T	A	A	A	A	T	T	T	T	T	T	A	A	A	A	A	A
rs1548526	A/G	2	1548526	A	G	A	A	A	A	A	G	A	A	A	A	R	A	A	A	A	A	A	A	A	A	G	A	A	G	A	A	A	R	G	A	A	A	G	A	A	G	A	A	A	A	A	A	A	A
rs1605116	G/A	2	1605116	G	G	G	A	G	G	G	G	G	G	G	G	G	A	G	G	G	G	G	G	G	G	G	G	G	G	G	G	G	G	G	G	A	A	G	G	G	G	G	G	G	G	G	G	G	G
rs1634861	G/A	2	1634861	G	A	G	G	G	G	G	G	G	G	G	G	A	G	G	G	G	G	G	G	G	G	A	G	G	A	G	G	G	A	A	G	G	A	A	A	G	A	G	G	G	G	G	G	G	G
rs1675068	G/A	2	1675068	G	G	G	G	G	G	G	G	G	G	G	G	G	G	A	G	G	G	G	G	A	G	G	G	A	G	G	G	G	G	G	G	G	G	G	G	G	G	G	A	G	G	G	G	G	A
rs1764573	G/T	2	1764573	G	T	G	G	G	G	G	G	G	G	G	G	G	G	T	G	T	G	T	G	T	G	T	G	T	G	G	G	G	T	G	G	G	T	G	G	G	G	G	G	G	G	G	G	G	G
rs2072956	C/A	2	2072956	C	M	C	C	C	C	C	C	C	C	C	C	C	C	C	C	C	C	C	A	C	C	C	C	C	A	C	C	A	C	C	C	C	C	C	C	C	C	C	C	C	C	C	C	C	M
rs2103406	A/W	2	2103406	A	A	A	A	A	A	A	A	A	A	A	A	A	W	A	A	A	A	A	A	A	W	A	A	A	A	A	A	A	A	A	A	A	A	A	A	A	A	A	A	T	W	A	A	A	A
rs2121732	G/T	2	2121732	G	G	G	G	G	G	G	T	G	G	G	G	G	G	G	G	G	G	G	G	T	G	G	G	T	G	G	G	G	T	G	G	G	T	T	G	G	G	G	G	G	T	G	G	G	G
rs2213073	C/G	2	2213073	G	C	C	G	C	C	C	G	C	C	G	C	C	G	C	C	G	C	G	C	C	C	C	C	G	G	C	G	C	C	C	C	G	G	C	G	G	C	G	G	C	C	C	G	C	G
rs2320532	C/M	2	2320532	C	C	C	C	C	C	C	C	C	C	C	C	C	C	C	M	C	C	M	A	C	C	M	C	C	M	C	C	C	C	C	C	C	C	C	C	C	C	C	C	C	C	C	C	C	C
rs2320546	C/A	2	2320546	C	C	C	C	C	C	C	C	C	C	C	C	C	C	C	C	C	C	C	C	C	A	C	C	C	A	C	C	C	C	C	C	C	C	C	C	C	C	C	C	C	A	C	A	C	C
rs2493566	C/T	2	2493566	C	C	C	C	C	C	T	C	C	C	T	C	T	C	T	C	C	C	C	C	C	C	T	C	C	C	T	C	C	T	T	C	C	C	C	C	C	C	C	C	C	C	C	C	C	C
rs2591166	A/T	2	2591166	T	A	A	A	A	A	T	A	A	A	T	A	T	A	T	A	T	A	A	A	T	A	T	A	A	A	T	A	A	T	T	A	A	A	A	A	A	A	A	A	A	A	A	T	A	A
rs2776572	G/A	2	2776572	G	G	G	G	G	G	G	G	G	R	G	G	G	G	G	G	A	G	G	G	G	A	G	G	G	A	G	G	A	G	G	G	G	G	G	G	G	G	G	G	G	G	G	G	G	G
rs2777323	C/T	2	2777323	T	C	C	C	C	C	C	C	C	C	T	C	C	C	T	C	T	T	C	C	C	C	C	C	C	C	C	C	C	C	C	C	C	C	C	C	Y	C	C	C	C	C	C	T	C	C
rs2777685	G/K	2	2777685	G	G	G	K	G	G	G	G	T	G	G	G	G	G	G	G	G	G	G	G	G	G	G	G	G	G	G	G	G	G	G	G	G	G	K	G	G	G	G	G	G	G	G	G	G	G
rs2831057	G/T	2	2831057	T	G	G	G	G	G	G	G	G	G	T	G	G	G	T	G	T	G	G	G	G	G	G	G	G	G	G	G	G	G	G	G	G	G	G	G	G	G	G	T	G	G	G	T	G	G
rs2943203	C/T	2	2943203	C	C	C	C	C	C	C	C	C	C	C	C	C	C	C	C	C	C	C	Y	C	C	C	C	C	C	C	Y	Y	T	C	C	C	C	C	C	C	C	C	T	C	C	C	C	C	C
rs3044974	T/G	2	3044974	T	G	T	G	G	G	T	G	G	T	T	G	G	T	T	G	T	T	T	G	G	T	G	G	G	T	G	G	G	G	T	G	G	G	G	T	T	G	G	T	T	T	G	T	T	G
rs3044990	C/G	2	3044990	G	C	C	C	C	C	G	C	C	G	C	C	C	G	G	C	G	G	G	C	C	G	C	C	C	G	C	C	C	C	G	C	C	C	C	G	G	C	C	G	G	C	C	G	G	C
rs3046670	G/A	2	3046670	A	G	G	G	G	G	A	G	G	A	G	G	G	R	G	G	G	A	A	G	G	A	G	G	G	A	G	G	G	G	G	G	G	G	G	A	G	G	G	A	G	G	G	G	A	G
rs3098312	C/A	2	3098312	C	C	C	C	C	A	C	C	C	C	C	A	C	C	C	C	C	C	C	C	C	C	C	C	C	C	C	C	C	C	A	C	C	C	C	C	A	C	C	C	C	C	C	C	C	C
rs3098322	C/A	2	3098322	C	C	C	C	C	C	C	C	C	C	C	A	C	C	C	C	A	C	C	C	C	C	C	A	C	C	A	C	C	C	A	C	C	C	C	C	C	C	C	C	C	C	C	A	C	C
rs3098672	G/T	2	3098672	G	G	G	G	G	G	G	G	G	G	G	G	G	G	G	G	G	G	G	G	G	G	G	G	G	G	G	G	G	G	G	G	K	G	G	G	G	G	T	G	T	G	G	G	G	G
rs3135575	G/K	2	3135575	G	G	G	G	G	K	G	G	G	G	G	G	G	G	G	G	G	G	G	G	G	G	G	G	G	G	G	G	G	K	G	G	G	G	G	G	G	G	K	G	G	G	K	G	K	G
rs3258050	G/T	2	3258050	G	G	G	G	G	G	G	G	G	G	G	G	G	G	G	G	T	G	G	G	G	G	G	G	G	G	G	G	G	G	G	G	K	G	G	G	G	G	G	G	T	G	T	G	G	G
rs3260565	C/T	2	3260565	C	C	C	T	C	C	C	C	C	C	C	C	C	C	C	C	C	T	C	C	C	C	C	C	C	C	C	C	C	C	C	C	C	C	C	T	T	C	C	T	C	C	C	C	T	C
rs3305514	G/K	2	3305514	G	G	G	G	T	G	G	G	G	G	G	G	G	G	G	G	G	G	G	G	T	G	G	G	G	G	G	G	G	G	G	G	K	T	T	G	G	G	G	G	G	G	G	G	G	G
rs3305521	G/A	2	3305521	G	G	G	G	G	G	G	G	G	G	G	G	G	A	G	G	G	G	G	G	G	G	G	G	G	G	A	G	G	A	G	G	G	A	A	G	G	G	G	G	G	A	G	G	G	R
rs3307864	G/C	2	3307864	G	G	G	C	G	G	G	G	G	G	G	G	G	G	G	G	G	G	C	G	G	G	G	G	G	C	G	G	G	G	G	G	G	G	G	C	S	G	G	C	G	G	G	G	C	G
rs3308284	G/A	2	3308284	G	G	G	G	G	G	G	G	G	G	G	G	G	G	G	G	G	G	G	A	G	A	G	G	G	G	G	G	A	G	G	G	G	A	G	G	G	G	G	A	G	G	G	G	G	G
rs3342309	T/C	2	3342309	T	T	T	C	T	T	T	T	T	T	T	T	T	T	T	T	T	T	T	T	T	T	T	T	T	T	T	T	T	T	T	T	T	T	T	T	T	T	T	T	T	T	T	T	C	T
rs3394555	G/T	2	3394555	G	G	G	T	G	G	G	G	G	G	G	G	G	G	G	G	G	G	T	G	G	G	G	G	G	G	G	G	G	G	G	G	G	G	G	T	G	G	G	T	G	G	G	G	T	G
rs3397167	C/A	2	3397167	C	C	C	C	C	C	C	C	C	C	A	C	C	C	C	C	C	C	C	C	C	C	C	C	C	C	A	C	A	A	A	A	C	C	A	C	C	C	C	C	C	C	C	C	C	A
rs3397611	T/W	2	3397611	T	T	T	T	T	T	T	T	T	A	T	T	W	T	T	T	T	T	T	T	T	T	W	T	T	W	T	T	T	T	T	T	W	W	T	T	T	T	T	T	T	T	T	T	T	T
rs3435623	T/A	2	3435623	T	T	T	A	T	T	T	T	T	T	T	T	T	T	T	T	T	T	A	T	T	T	T	T	T	T	T	T	T	T	T	T	T	T	T	A	T	T	T	T	T	T	T	T	T	T
rs3435631	A/G	2	3435631	A	A	A	A	A	A	A	A	A	A	A	A	A	A	A	A	A	A	G	A	A	A	A	A	A	A	A	A	A	A	A	A	A	A	A	A	A	A	A	A	A	A	A	A	A	A
rs3546347	G/T	2	3546347	G	G	G	G	T	G	G	G	G	G	G	G	G	G	G	G	G	G	T	G	G	G	G	G	G	G	G	G	G	G	G	T	G	G	G	G	G	G	G	G	G	T	G	T	G	G
rs3546348	G/T	2	3546348	G	G	G	G	G	G	G	G	G	G	G	G	G	G	G	G	G	G	G	G	G	G	G	G	G	G	G	G	G	T	G	G	G	G	G	G	G	G	G	G	G	G	G	G	G	G
rs3609273	C/A	2	3609273	C	C	C	A	M	C	C	C	C	C	C	C	C	C	C	C	C	C	C	C	A	C	C	C	A	C	C	C	C	A	C	C	M	C	C	C	C	C	C	C	C	C	C	C	C	C
rs3609285	A/C	2	3609285	A	A	A	A	A	A	A	A	A	A	C	A	A	A	C	A	A	A	A	A	A	A	A	A	A	A	C	A	A	C	C	A	A	A	C	A	A	A	A	A	A	A	C	A	A	A
rs3609612	G/T	2	3609612	G	G	G	G	G	G	G	G	G	G	G	G	G	G	G	G	G	G	G	G	G	G	G	G	G	G	G	G	G	T	G	T	G	G	G	G	G	G	G	G	G	G	G	G	G	G
rs3609620	G/K	2	3609620	G	G	K	G	K	G	G	G	G	G	G	G	K	G	G	G	G	G	G	G	T	G	G	G	G	K	G	G	K	K	G	G	G	G	G	G	G	G	G	G	G	G	G	G	G	G
rs3653896	T/G	2	3653896	T	T	T	T	T	T	T	T	T	T	T	T	T	T	T	T	T	T	T	T	T	T	T	T	T	G	T	T	T	T	T	T	T	T	T	T	K	T	T	T	T	G	T	T	T	T
rs3750722	A/G	2	3750722	A	G	A	G	A	A	A	A	A	A	A	A	G	A	A	A	A	A	G	A	G	A	G	G	A	G	A	A	A	A	A	A	G	G	A	G	A	G	G	A	G	G	A	A	A	A
rs3750736	A/G	2	3750736	A	G	A	G	A	A	A	A	G	A	A	A	G	A	A	A	A	A	G	G	G	A	G	G	G	G	A	A	A	A	A	A	G	G	A	G	A	G	G	A	G	G	A	A	A	A
rs3750745	T/C	2	3750745	C	T	T	T	T	C	T	T	T	C	T	T	T	C	T	C	T	C	T	T	T	C	T	T	T	T	T	T	C	T	T	T	T	T	T	T	T	T	T	T	T	T	T	T	C	T
rs3784115	A/T	2	3784115	A	A	A	A	A	A	A	A	A	A	A	A	A	A	A	A	A	A	W	A	A	A	A	A	A	T	A	A	A	A	A	A	A	A	A	T	A	A	A	A	A	A	A	A	A	A
rs3784156	C/A	2	3784156	C	C	C	C	C	C	C	C	C	C	C	A	C	C	C	C	C	C	C	C	C	C	C	C	C	C	C	C	C	C	C	C	C	C	C	C	M	C	C	C	C	A	C	C	C	C
rs3823055	G/C	2	3823055	C	G	G	G	G	G	G	G	G	G	C	C	G	G	C	G	C	C	G	G	G	C	G	G	G	C	C	G	C	C	C	C	G	G	C	C	C	G	G	G	G	C	C	G	C	C
rs3823066	G/T	2	3823066	G	G	G	G	G	G	G	G	G	G	G	G	G	G	G	G	G	T	G	G	G	G	G	G	G	T	T	G	G	G	T	G	G	G	G	T	T	G	G	G	G	G	T	G	G	G
rs3855068	C/T	2	3855068	C	C	C	C	C	C	C	C	C	C	T	T	C	C	T	C	T	C	Y	C	C	C	C	C	C	C	T	C	C	T	T	T	C	C	T	C	C	C	C	C	C	C	T	C	C	T
rs3855379	A/W	2	3855379	A	A	A	A	A	A	A	A	A	A	A	A	A	A	A	A	W	W	A	A	A	A	A	A	A	A	A	W	A	A	A	A	A	A	A	A	A	A	A	A	A	A	A	A	A	A
rs3857698	C/A	2	3857698	C	C	C	C	C	A	C	C	C	C	A	C	C	C	C	A	C	C	C	C	C	C	C	C	C	C	C	C	C	A	C	C	C	C	C	C	C	C	C	C	C	C	C	C	A	M
rs3875588	C/T	2	3875588	C	T	T	T	T	C	T	T	T	C	C	C	T	C	C	C	C	C	T	T	T	C	T	T	T	T	C	T	C	C	C	C	T	T	C	T	C	T	T	T	T	C	C	T	C	C
rs3875619	C/T	2	3875619	C	T	T	T	T	C	T	T	T	C	C	C	T	C	C	C	C	C	T	T	T	C	T	T	T	Y	C	T	C	C	C	C	T	T	C	T	C	T	T	T	T	C	C	T	C	C
rs3875620	C/T	2	3875620	C	C	C	C	C	C	C	C	C	C	T	T	C	C	T	C	T	C	Y	C	C	C	C	C	C	C	T	C	C	T	T	T	C	C	T	C	T	C	C	C	T	T	T	C	C	T
rs3875921	A/T	2	3875921	T	A	A	A	A	T	A	A	A	T	A	A	A	T	A	T	A	T	A	A	A	T	A	A	A	A	A	A	T	A	A	A	A	A	A	A	A	A	A	A	A	T	A	A	T	A
rs3915866	C/T	2	3915866	C	C	C	T	C	C	C	C	C	C	C	C	C	C	C	C	C	C	C	C	C	C	C	C	C	C	C	C	C	C	C	C	C	C	C	C	C	T	C	C	C	C	C	C	C	C
rs3938990	G/T	2	3938990	G	G	G	G	T	T	T	G	G	G	G	G	G	G	G	G	G	G	G	G	G	G	T	G	G	G	G	G	G	T	G	G	G	G	G	G	G	G	G	G	G	G	G	G	G	G
rs3943758	C/T	2	3943758	C	C	C	T	T	C	C	C	C	C	C	C	C	C	C	C	C	C	C	C	C	C	C	C	C	C	C	C	C	C	C	C	C	C	C	C	C	C	C	C	C	C	C	C	T	C
rs3944163	T/G	2	3944163	T	T	T	T	T	T	T	T	T	T	G	T	T	T	T	T	G	T	T	T	T	T	T	T	T	G	T	T	T	T	T	G	T	T	T	T	T	T	T	T	T	G	G	T	T	G
rs3962412	G/A	2	3962412	G	A	A	G	G	G	A	A	A	G	G	A	A	G	A	G	G	G	A	A	A	G	A	A	A	G	A	A	G	A	A	G	A	A	A	G	A	A	A	G	A	G	G	A	G	G
rs3962423	T/C	2	3962423	T	T	T	T	T	T	T	T	T	T	C	T	T	T	T	T	C	T	T	T	T	T	T	T	T	T	T	T	T	T	T	C	T	T	T	T	T	T	T	T	T	T	C	T	T	C
rs3962751	T/C	2	3962751	C	T	T	C	T	C	T	T	T	C	C	T	T	C	T	C	C	C	T	T	T	C	T	T	T	C	T	T	C	T	T	C	T	T	T	C	Y	T	T	T	T	C	C	T	C	C
rs3963058	A/G	2	3963058	G	A	A	G	A	G	A	A	A	G	G	A	A	G	A	G	G	G	A	A	A	G	A	A	A	G	A	A	G	A	A	G	A	A	A	G	R	A	A	A	A	G	G	A	G	G
rs4010772	C/A	2	4010772	C	C	C	C	C	C	C	C	C	C	C	A	C	C	C	C	C	C	C	C	C	M	C	C	C	C	C	C	C	C	C	C	C	C	C	C	A	C	C	C	C	C	C	C	C	C
rs4136669	G/T	2	4136669	G	G	G	G	G	G	G	G	G	G	G	G	G	G	G	T	G	T	G	G	G	G	G	G	G	G	T	G	T	G	G	G	G	G	G	G	G	G	G	G	G	G	G	G	G	G
rs4189126	T/A	2	4189126	T	T	T	T	W	T	T	T	T	T	T	A	W	T	A	T	T	T	T	T	T	T	T	T	T	T	A	T	T	A	A	T	T	T	A	T	T	T	T	T	T	T	T	A	T	T
rs4189132	A/G	2	4189132	A	A	A	A	A	A	A	A	A	A	G	A	A	A	A	A	G	A	A	A	A	A	A	A	A	A	A	A	A	A	A	G	A	A	A	A	A	A	A	A	A	A	G	A	A	G
rs4189141	C/A	2	4189141	C	C	C	C	C	C	C	C	C	C	C	C	C	C	C	C	C	A	C	A	C	C	C	C	C	C	C	C	C	C	C	C	M	C	C	C	C	C	C	C	C	C	C	C	C	M
rs4196275	C/T	2	4196275	T	C	C	C	T	T	C	C	C	C	C	C	C	T	C	T	C	T	C	C	C	T	C	C	C	C	C	C	T	C	C	C	C	C	C	T	C	C	C	C	C	C	C	C	C	C
rs4245920	C/T	2	4245920	C	T	T	T	C	C	T	T	T	T	C	C	T	C	C	C	C	C	T	T	T	C	T	T	T	T	C	T	C	C	C	C	T	T	C	C	C	T	T	T	T	C	C	C	C	C
rs4271315	G/T	2	4271315	G	T	T	T	G	G	T	T	T	T	G	G	T	G	G	G	G	G	T	T	T	G	T	T	T	G	G	T	G	G	G	G	T	T	G	T	G	T	T	T	T	T	G	G	G	G
rs4271353	A/G	2	4271353	A	G	G	G	A	A	G	G	G	G	A	A	G	A	A	A	A	A	G	G	G	A	G	G	G	G	A	G	A	A	A	A	G	G	A	G	A	G	G	G	G	G	A	A	A	A
rs4278368	G/T	2	4278368	G	G	G	G	T	G	G	G	G	G	G	G	G	G	G	G	G	K	G	T	G	G	G	G	G	G	G	G	G	T	G	G	G	G	G	G	G	G	G	G	G	G	G	G	G	G
rs4327823	C/T	2	4327823	T	C	C	C	T	C	C	C	C	C	C	C	C	T	C	T	C	C	C	C	C	C	C	C	C	C	C	C	T	C	C	C	C	C	C	C	T	C	C	C	C	C	C	C	C	C
rs4343641	C/A	2	4343641	C	C	C	C	C	C	C	C	C	C	C	A	C	A	C	C	C	C	A	A	C	C	C	C	C	C	A	C	C	A	C	C	C	C	C	C	C	C	C	C	C	C	C	C	C	C
rs4345425	C/T	2	4345425	C	C	C	C	T	C	T	T	C	C	T	T	C	C	C	T	T	C	C	C	C	C	C	C	C	C	C	C	C	T	C	C	C	C	C	C	C	C	C	C	C	C	C	C	C	C
rs4416570	G/T	2	4416570	G	G	T	G	T	T	G	G	G	K	G	T	G	G	G	T	G	G	G	T	G	T	G	G	T	G	G	T	G	T	G	T	K	G	G	G	G	T	T	G	G	G	G	G	T	K
rs4435945	T/C	2	4435945	T	T	C	T	T	T	C	C	C	C	T	T	C	T	T	T	T	T	T	C	C	C	C	C	C	T	T	C	T	T	T	T	C	C	T	C	T	C	C	C	C	T	T	T	T	T
rs4436274	G/T	2	4436274	G	G	G	G	G	G	G	G	G	G	G	T	K	G	G	G	G	G	G	G	G	G	G	G	G	G	G	G	G	T	T	G	G	G	G	T	G	G	G	G	G	G	G	G	G	G
rs4469878	C/A	2	4469878	C	C	C	C	C	C	C	C	A	C	C	A	C	C	C	C	C	C	C	C	C	C	C	C	C	C	C	C	C	C	C	C	A	C	C	C	C	C	C	C	C	C	C	C	C	C
rs4470217	T/A	2	4470217	T	A	A	A	T	T	A	A	A	A	T	T	A	T	T	T	T	T	A	A	A	A	A	A	A	A	T	A	T	T	T	T	A	A	T	T	W	A	A	T	A	A	T	T	T	T
rs4524060	C/T	2	4524060	T	C	C	C	T	C	C	C	C	C	C	C	C	T	C	C	C	C	C	C	C	C	C	C	C	C	C	C	T	C	C	C	C	C	C	T	C	C	C	C	C	C	C	C	C	C
rs4530230	G/A	2	4530230	G	G	G	G	G	G	G	G	G	G	A	G	G	G	G	G	A	G	G	G	G	G	G	G	G	G	G	G	G	G	G	A	G	G	G	G	G	G	G	G	G	G	A	G	G	A
rs4566521	G/T	2	4566521	G	G	G	G	T	G	G	G	G	T	G	T	G	T	T	T	G	T	G	T	G	G	T	G	G	G	T	T	T	G	G	G	G	T	T	G	G	G	G	G	G	T	G	G	G	G
rs4570079	C/A	2	4570079	C	C	C	C	A	C	C	C	C	C	C	A	C	A	C	C	C	C	C	C	C	C	A	C	C	C	A	C	C	C	C	C	C	C	C	C	C	C	C	C	C	C	C	C	C	A
rs4667607	G/A	2	4667607	A	G	G	G	A	A	A	G	G	G	A	G	G	A	A	A	A	A	G	G	G	G	G	A	G	A	A	G	A	A	A	G	G	G	A	G	A	G	G	G	G	A	G	G	G	A
rs4678237	C/A	2	4678237	C	C	C	C	A	C	C	C	C	C	C	A	C	A	C	C	C	C	C	C	C	C	C	C	C	C	C	C	C	C	C	C	C	C	C	C	C	C	C	C	C	C	C	C	C	C
rs4705183	G/T	2	4705183	G	G	G	G	T	T	T	G	G	G	G	T	G	T	G	T	T	G	G	G	T	G	G	G	G	G	G	G	T	G	T	G	G	G	T	G	G	G	T	G	G	G	G	T	G	G
rs4712842	C/T	2	4712842	C	C	T	C	C	C	C	T	T	T	C	C	T	C	C	C	C	T	C	T	T	T	T	C	T	C	C	Y	C	C	C	C	T	T	C	C	C	T	T	C	T	T	C	C	C	C
rs4712853	T/C	2	4712853	C	T	T	T	C	C	C	T	T	T	C	C	T	C	C	C	C	T	T	T	T	T	T	C	T	T	C	Y	C	C	C	T	T	T	C	T	Y	T	T	T	T	T	C	C	C	C
rs4717884	G/R	2	4717884	G	G	G	G	G	G	G	G	A	G	G	G	G	G	R	G	G	R	G	G	G	A	G	G	G	R	G	G	A	G	G	G	G	G	A	G	G	G	G	G	G	G	G	G	G	R
rs4717892	T/A	2	4717892	T	T	A	T	T	T	T	W	A	A	T	T	A	T	T	T	T	A	T	A	A	A	A	T	W	T	T	A	T	T	T	A	A	A	T	T	T	A	A	T	A	A	T	T	T	T
rs4764653	A/T	2	4764653	A	T	A	T	A	A	A	A	A	A	T	A	A	A	A	A	A	A	T	A	A	A	A	A	A	T	A	A	A	A	A	A	A	A	A	A	A	A	A	A	A	A	A	A	A	A
rs4800417	G/T	2	4800417	G	G	T	G	G	G	G	T	T	T	G	G	T	G	G	G	G	T	G	T	T	T	T	G	T	G	G	T	G	G	G	T	T	T	G	G	G	T	T	G	T	T	G	G	G	G
rs4868316	A/G	2	4868316	A	A	A	A	A	A	A	A	A	A	A	A	A	A	A	A	A	A	A	A	A	A	A	A	A	A	A	A	A	A	A	G	A	A	A	G	A	A	A	A	A	A	A	A	A	A
rs4868867	G/A	2	4868867	G	G	G	G	G	G	G	G	G	G	G	G	G	G	G	G	G	G	G	G	G	G	G	G	G	G	G	G	G	G	G	A	G	G	G	A	G	G	G	G	G	G	G	G	G	G
rs4872302	C/T	2	4872302	C	C	C	C	C	C	C	C	C	C	C	C	C	C	C	C	C	C	C	C	C	C	C	C	C	C	C	C	C	C	C	T	C	C	C	T	C	C	C	C	C	C	C	C	C	C
rs4885307	A/G	2	4885307	A	A	A	A	A	A	A	A	A	A	A	A	A	A	A	A	A	A	A	A	A	A	A	A	A	A	A	A	A	A	A	G	A	A	A	G	A	A	A	G	A	A	A	A	A	A
rs4937882	G/C	2	4937882	C	G	G	G	C	C	C	G	G	G	C	C	G	C	C	C	C	C	G	G	G	G	G	G	G	G	C	G	C	C	C	G	G	G	C	G	S	G	G	C	G	G	C	C	C	C
rs4953173	G/T	2	4953173	T	G	G	G	G	G	T	G	G	G	G	G	G	G	G	G	G	G	G	G	G	G	G	G	G	G	T	G	G	G	G	G	G	G	G	G	G	G	G	G	G	G	G	G	T	T
rs4959967	C/T	2	4959967	C	T	C	C	C	C	C	C	C	C	C	C	C	C	C	C	C	C	T	C	C	C	C	C	C	T	C	C	C	C	C	C	C	C	C	C	C	C	C	C	C	C	C	C	C	C
rs4964805	T/W	2	4964805	T	T	T	T	T	T	T	T	T	T	T	T	T	T	T	T	T	T	T	T	T	T	T	T	T	T	W	T	A	T	T	T	T	T	T	T	T	T	W	A	T	W	T	T	T	W
rs5016594	C/A	2	5016594	C	C	C	C	C	A	C	C	C	C	A	C	C	C	A	A	C	C	C	C	C	C	C	C	C	C	C	C	C	C	A	C	C	C	A	C	A	C	C	C	C	C	A	C	A	A
rs5038052	G/A	2	5038052	G	R	G	G	G	A	G	R	A	G	A	G	G	G	A	A	G	G	G	G	G	G	G	G	G	G	G	G	G	G	G	G	G	G	G	G	G	G	G	G	G	G	G	A	A	G
rs5038055	G/K	2	5038055	G	G	G	G	G	G	G	K	G	G	G	G	G	G	K	G	G	G	K	G	G	G	G	G	T	G	G	T	G	G	K	G	G	G	G	G	G	K	G	G	G	G	G	G	G	G
rs5081270	C/A	2	5081270	C	C	C	C	C	C	C	C	C	C	C	C	C	C	C	C	C	C	C	C	A	C	C	C	C	A	C	C	C	C	C	C	C	C	C	C	C	C	C	C	C	C	C	C	C	C
rs5097634	G/A	2	5097634	A	G	G	G	A	G	A	G	G	G	G	A	G	A	G	G	A	G	G	G	G	G	G	G	G	G	A	G	G	A	A	G	G	G	G	G	G	G	G	G	G	G	A	A	G	A
rs5097671	T/A	2	5097671	A	T	T	T	A	T	A	T	T	T	T	A	T	A	T	T	A	T	T	T	T	T	T	T	T	T	A	T	T	A	A	T	W	T	T	T	A	T	T	T	T	T	A	A	T	A
rs5179430	A/C	2	5179430	A	A	A	A	A	A	A	A	A	A	A	A	A	A	A	A	A	C	A	A	A	A	A	A	A	A	A	A	A	A	A	C	A	A	A	C	A	A	A	A	A	C	A	A	C	A
rs5250079	G/T	2	5250079	G	G	G	G	G	G	G	T	G	K	G	T	G	G	G	G	G	T	G	T	T	T	G	G	G	T	G	G	G	G	G	G	K	G	G	G	G	G	G	G	G	G	G	G	T	G
rs5250087	G/T	2	5250087	T	G	G	G	G	G	T	G	G	G	G	G	G	T	G	T	G	T	G	G	G	G	G	G	G	T	G	T	G	T	G	G	G	G	G	G	T	G	G	G	G	G	G	G	G	G
rs5295124	A/T	2	5295124	T	T	A	A	T	A	A	A	A	A	A	A	A	T	A	A	T	A	A	A	A	A	A	A	A	A	A	A	A	T	A	A	A	A	W	A	W	A	A	A	A	T	T	A	A	T
rs5312272	G/T	2	5312272	G	G	G	G	G	G	G	G	G	G	G	G	G	G	G	G	G	T	G	G	G	T	G	G	G	T	T	G	G	G	G	G	G	T	G	G	G	G	G	G	G	G	G	G	G	G
rs5356648	G/T	2	5356648	G	G	G	G	G	G	G	G	G	G	G	G	G	G	G	G	G	G	T	G	G	G	G	G	G	T	G	G	G	G	G	G	G	G	G	G	G	G	G	G	G	G	G	G	T	G
rs5381485	A/G	2	5381485	A	A	A	A	A	A	A	A	A	A	A	A	G	A	A	A	A	A	A	A	A	G	G	A	A	A	A	A	A	A	A	A	G	A	A	G	A	A	A	A	A	A	A	A	A	A
rs5470954	C/T	2	5470954	C	C	C	C	C	C	C	C	C	C	C	C	C	C	C	C	C	C	T	C	C	C	C	C	C	T	C	C	C	C	C	C	C	C	C	C	C	C	C	C	C	C	C	C	T	C
rs5512299	T/G	2	5512299	T	T	T	T	T	T	T	T	T	T	T	G	T	T	T	T	T	G	T	T	T	T	T	T	T	T	T	T	T	T	T	T	T	T	T	T	T	T	T	T	T	T	T	G	T	T
rs5548285	C/A	2	5548285	C	C	C	C	C	C	C	C	C	C	C	M	C	A	C	C	C	C	C	C	C	M	C	C	C	C	C	C	C	A	C	C	M	C	C	C	C	C	C	C	C	C	C	C	C	C
rs5665161	G/K	2	5665161	G	G	G	G	G	G	G	G	G	G	G	G	G	G	G	G	G	G	G	G	G	K	K	G	G	G	G	G	G	T	G	G	G	K	G	G	G	G	G	G	G	G	T	G	G	G
rs5704952	A/G	2	5704952	A	A	A	A	G	A	G	A	A	A	A	A	A	A	G	A	G	G	G	A	A	A	A	A	A	G	G	A	A	A	G	G	A	A	A	G	G	G	A	A	A	A	G	A	G	G
rs5717393	G/A	2	5717393	G	G	R	G	G	G	G	G	G	G	G	G	G	G	G	A	A	G	R	G	A	G	G	G	G	G	G	G	G	G	G	G	G	G	G	G	G	G	G	G	G	G	G	G	G	G
rs5749238	A/C	2	5749238	A	A	A	A	A	A	A	A	A	A	A	A	A	A	A	A	A	A	A	A	C	A	A	A	A	A	A	A	A	A	A	A	A	A	A	A	A	A	A	A	A	A	A	C	A	A
rs5759007	T/G	2	5759007	T	T	T	T	T	T	T	T	T	T	T	T	T	T	T	T	T	G	G	T	T	T	T	T	T	G	T	T	T	T	T	T	T	T	T	G	K	T	T	T	T	T	T	T	G	T
rs5789292	T/A	2	5789292	T	T	T	T	T	T	T	T	T	T	T	A	T	T	T	T	T	A	A	T	T	T	T	T	T	A	T	T	T	T	A	T	T	T	T	A	A	T	T	T	T	T	A	T	A	T
rs5836856	C/T	2	5836856	C	C	C	C	T	C	T	T	C	T	C	T	T	C	T	C	T	C	C	T	T	T	T	C	T	C	T	C	C	C	T	T	C	C	C	C	C	C	T	C	T	T	T	T	C	T
rs5836885	G/C	2	5836885	G	C	C	C	G	C	G	G	C	G	C	G	G	C	G	C	G	G	G	G	G	G	G	G	G	G	G	C	C	C	G	G	C	C	C	G	G	C	G	C	G	G	G	G	G	G
rs5847475	C/G	2	5847475	C	C	C	C	C	C	G	C	C	C	C	C	C	C	G	C	G	C	C	C	C	G	G	C	C	C	G	C	C	C	C	G	C	C	C	C	C	C	G	C	C	G	G	C	C	G
rs5847480	G/T	2	5847480	G	G	G	G	G	G	G	G	G	G	G	G	T	G	G	G	G	T	T	G	G	G	G	G	G	T	G	G	G	G	T	G	G	G	G	T	T	G	G	T	G	G	G	G	T	G
rs5905792	A/G	2	5905792	A	A	A	A	G	A	G	G	A	G	A	G	G	A	A	A	G	A	A	G	G	G	G	A	G	A	A	A	A	A	G	A	A	G	A	A	A	A	G	A	G	G	G	G	A	G
rs5958121	T/C	2	5958121	T	T	T	T	C	T	C	C	T	C	T	C	C	T	T	T	C	C	C	C	C	C	C	T	C	C	C	T	T	T	C	T	T	T	T	C	C	T	C	C	C	C	C	C	C	T
rs5982308	A/G	2	5982308	A	A	A	A	G	A	G	G	A	G	A	G	G	A	A	A	G	G	G	G	G	G	G	A	G	G	A	A	A	A	G	A	A	A	A	G	G	A	G	G	G	G	G	G	G	G
rs6039211	G/T	2	6039211	G	K	G	T	G	G	G	T	T	G	T	G	G	T	G	G	T	G	G	G	G	G	G	G	G	G	G	T	G	T	G	G	G	T	T	G	G	G	G	G	G	G	G	G	G	G
rs6039214	G/T	2	6039214	G	G	G	T	G	G	G	T	T	G	T	G	G	G	G	T	G	G	G	G	G	G	G	G	G	K	G	T	T	T	T	T	G	T	G	G	G	K	G	G	G	G	G	G	G	G
rs6088919	A/G	2	6088919	A	A	A	A	A	A	A	A	A	A	A	A	A	A	A	A	A	G	G	A	A	A	A	A	A	G	A	A	A	A	A	A	A	A	A	G	R	A	A	G	A	A	A	A	G	A
rs6099189	C/A	2	6099189	C	C	C	C	A	C	C	C	C	C	C	C	C	C	A	C	C	C	C	C	A	C	C	C	A	C	C	C	C	A	C	C	C	C	C	C	C	C	C	C	C	A	C	C	C	C
rs6099191	C/A	2	6099191	C	C	C	C	C	C	C	C	C	C	C	C	C	C	C	C	A	C	C	C	C	C	C	C	C	C	C	C	C	C	C	C	C	C	C	C	C	C	C	C	C	C	A	C	C	C
rs6125552	C/G	2	6125552	C	C	C	C	C	C	C	C	C	C	C	C	C	C	C	C	C	G	G	C	C	C	C	C	C	G	C	C	C	C	C	C	C	C	C	C	S	C	C	C	C	C	C	C	G	C
rs6125569	G/A	2	6125569	G	G	G	G	G	G	G	G	G	G	G	G	G	G	G	G	G	A	A	G	G	G	G	G	G	A	G	G	G	G	G	G	G	A	G	A	A	G	G	A	G	G	G	G	A	G
rs6165095	C/T	2	6165095	C	C	C	C	T	C	C	C	C	C	C	C	C	C	T	C	C	C	C	C	C	C	C	C	C	C	C	C	C	C	C	C	C	C	C	C	C	C	C	C	C	T	C	C	T	C
rs6182859	C/A	2	6182859	C	C	C	C	C	C	C	C	C	C	A	C	C	C	C	C	C	C	C	M	A	C	C	C	C	C	C	C	C	C	C	C	C	A	C	C	C	C	C	C	C	C	C	C	C	C
rs6183161	G/T	2	6183161	G	K	G	G	T	G	G	G	G	G	G	G	G	G	T	G	G	G	G	G	G	G	G	G	T	G	G	G	G	G	G	G	G	G	G	G	G	K	G	K	G	T	G	G	G	G
rs6261230	G/T	2	6261230	G	G	G	G	G	G	G	G	G	G	T	G	G	G	G	G	G	G	G	G	G	G	G	G	G	G	G	T	G	G	G	G	G	G	G	G	G	G	G	T	G	G	G	G	T	G
rs6261233	G/T	2	6261233	G	G	G	G	G	G	G	G	G	G	G	T	G	G	G	G	G	G	G	T	G	G	G	G	G	G	G	T	G	G	G	G	G	G	G	G	G	G	G	G	G	G	G	G	G	G
rs6264404	C/T	2	6264404	C	C	C	C	T	C	C	C	C	T	C	C	C	C	T	C	T	C	T	T	T	T	C	C	T	T	T	C	C	C	T	C	C	T	C	C	T	C	C	C	C	T	T	T	T	T
rs6340155	A/T	2	6340155	A	A	A	A	T	T	A	A	A	A	T	A	A	A	A	A	T	A	A	A	A	A	A	A	A	A	T	T	T	A	T	A	A	A	T	A	T	A	A	A	A	A	T	A	T	A
rs6365412	C/Y	2	6365412	C	C	C	C	C	C	C	C	C	Y	C	C	C	C	C	C	C	C	T	T	C	C	C	C	C	C	T	Y	C	C	C	C	C	C	C	C	Y	Y	C	Y	C	C	C	C	C	C
rs6475785	T/A	2	6475785	T	T	T	T	A	A	A	A	T	T	A	A	T	T	A	A	A	T	T	T	T	A	T	T	T	T	A	W	A	T	A	T	A	A	A	A	A	T	A	T	T	A	A	A	A	A
rs6499290	G/R	2	6499290	G	G	A	G	G	G	G	G	G	G	G	G	G	G	G	G	G	G	G	G	R	G	G	G	G	G	G	G	G	G	G	G	G	G	G	G	G	G	R	G	G	G	G	G	G	G
rs6513103	A/G	2	6513103	A	A	A	G	G	G	G	A	A	A	G	G	A	A	G	G	G	A	G	A	A	A	G	A	A	A	G	G	G	G	G	A	A	A	G	A	G	A	G	A	A	G	A	G	A	A
rs6514578	G/T	2	6514578	G	G	K	G	T	T	G	G	G	T	G	G	G	T	G	G	G	G	G	G	T	G	T	G	T	T	G	G	G	G	G	G	G	G	G	G	G	G	K	G	T	G	G	G	T	G
rs6617314	C/A	2	6617314	C	M	C	C	C	A	C	A	C	C	A	C	C	C	C	C	A	A	C	C	C	C	C	C	C	C	C	A	C	C	C	C	C	C	A	C	C	C	C	C	C	C	C	C	C	C
rs6617626	G/T	2	6617626	G	G	G	T	G	G	G	G	T	G	G	G	G	T	G	G	G	G	G	T	T	G	T	G	T	G	G	T	G	G	G	G	T	G	G	G	G	G	G	G	G	G	G	G	G	G
rs6633340	G/T	2	6633340	G	G	G	G	G	G	G	G	G	G	T	G	G	G	G	G	G	G	G	G	G	G	G	G	G	G	G	G	G	G	G	G	G	G	T	G	G	G	G	G	G	G	G	G	G	G
rs6651946	C/G	2	6651946	C	C	C	C	C	C	C	C	C	C	C	C	C	C	C	C	C	C	G	C	C	C	C	C	G	C	C	C	C	C	C	C	C	C	C	G	C	C	C	C	G	C	C	C	C	C
rs6759322	G/A	2	6759322	G	G	G	G	G	G	G	G	G	G	G	G	R	G	G	G	G	G	A	A	G	G	G	G	A	G	G	G	G	G	G	G	G	R	G	A	G	G	G	G	A	G	G	G	G	G
rs6759348	C/A	2	6759348	C	C	C	C	A	C	C	C	C	C	C	C	C	C	C	C	C	C	C	A	C	C	C	C	C	C	C	C	C	C	C	C	C	C	C	A	C	C	C	C	A	C	C	C	C	C
rs6771042	T/G	2	6771042	T	T	T	T	T	T	T	T	T	T	T	T	T	T	T	T	T	T	G	T	T	T	T	T	G	T	T	T	T	T	T	T	T	T	T	G	T	T	T	T	G	T	T	T	T	T
rs6786632	T/C	2	6786632	T	T	T	T	T	T	T	C	T	T	T	C	T	T	C	T	T	C	C	T	T	T	T	T	C	C	T	T	T	T	T	T	T	C	T	T	C	T	C	C	C	T	T	C	C	T
rs6827076	C/T	2	6827076	C	C	C	C	C	C	C	T	C	C	C	T	C	C	C	C	C	T	T	Y	C	C	C	C	T	T	C	C	C	C	C	C	C	T	C	T	Y	C	T	T	T	C	C	T	T	C
rs6827102	A/W	2	6827102	A	A	A	A	A	A	A	A	A	A	A	A	A	A	A	A	A	A	A	A	A	A	A	A	A	A	A	A	A	A	T	T	A	A	A	A	A	A	A	A	W	A	A	A	A	A
rs6827441	G/K	2	6827441	G	G	K	K	G	G	G	G	G	G	G	G	G	G	G	G	T	G	G	G	G	G	G	G	G	G	G	G	G	G	G	G	G	K	G	G	G	G	G	K	G	G	G	T	G	G
rs6894083	C/A	2	6894083	C	C	C	C	A	A	A	C	C	A	C	C	M	C	C	C	C	C	A	C	C	C	C	C	C	C	A	A	C	C	C	C	A	C	C	C	C	A	C	C	C	C	C	C	C	C
rs6894456	T/C	2	6894456	T	T	T	T	T	T	T	C	T	T	T	T	T	T	T	T	T	C	C	T	T	T	T	T	C	C	T	T	T	T	T	T	T	T	T	C	T	T	C	C	C	T	T	T	C	T
rs7024183	G/R	2	7024183	G	G	R	G	G	G	G	R	G	R	G	G	G	R	G	G	G	G	R	R	G	G	G	G	G	G	R	G	G	G	G	G	G	G	G	R	G	G	G	G	G	G	G	G	G	G
rs7050951	T/G	2	7050951	G	T	T	G	T	T	T	T	T	T	G	G	T	T	T	G	T	T	T	T	T	G	T	G	T	T	T	T	T	T	T	G	T	T	T	T	T	T	T	T	T	T	T	T	T	T
rs7067224	G/K	2	7067224	G	G	K	G	G	G	K	T	G	G	G	K	G	G	G	G	G	G	G	G	G	K	G	G	G	G	G	G	G	G	T	G	G	G	G	G	G	G	G	G	G	G	G	G	G	G
rs7067226	G/K	2	7067226	G	G	G	G	G	K	G	G	G	G	G	G	G	K	K	K	G	G	G	G	K	G	G	G	G	G	G	G	G	T	T	G	G	G	G	G	G	G	G	G	G	G	G	G	G	G
rs7161558	G/T	2	7161558	G	G	G	G	K	G	G	G	G	G	G	G	G	G	G	G	G	G	G	G	G	G	G	G	T	G	G	G	G	G	G	G	G	G	G	G	G	G	G	G	T	G	G	T	T	G
rs7162161	T/A	2	7162161	T	T	T	A	T	T	T	T	T	T	T	T	T	T	T	T	T	A	T	T	T	T	T	T	T	T	T	T	T	T	A	T	T	A	T	T	T	T	T	T	T	T	T	T	T	T
rs7183790	C/T	2	7183790	C	T	C	C	C	C	C	T	C	C	C	C	C	C	C	C	C	C	T	C	C	C	C	C	C	T	C	C	C	C	C	C	C	C	C	C	C	C	T	C	C	C	C	C	C	T
rs7183803	G/C	2	7183803	G	C	G	G	G	G	G	C	G	G	G	G	G	G	G	G	G	G	C	G	G	G	G	G	G	C	G	G	G	G	G	G	G	G	G	G	G	G	C	G	G	G	G	G	G	C
rs7201393	T/W	2	7201393	T	T	T	T	T	T	T	W	T	T	W	T	T	T	T	T	T	T	T	T	T	T	T	T	T	W	W	T	T	T	W	T	T	T	T	T	T	T	T	T	T	T	T	T	T	A
rs7212190	A/G	2	7212190	A	A	A	A	G	A	A	G	A	A	A	A	A	A	A	A	A	A	A	R	A	A	A	A	G	A	A	A	A	A	A	A	A	A	A	A	G	A	G	A	G	A	A	G	G	A
rs7220971	A/G	2	7220971	A	A	A	A	A	A	A	G	A	A	A	A	A	A	A	A	A	A	A	A	A	A	A	A	A	A	A	A	A	A	A	A	A	A	A	A	A	A	G	A	A	A	A	A	A	A
rs7302005	C/A	2	7302005	A	C	C	C	A	A	C	C	A	A	C	C	C	C	C	C	C	C	C	C	C	C	C	A	C	C	A	A	C	C	C	C	C	A	C	C	C	C	C	C	A	C	C	C	A	C
rs7344385	C/A	2	7344385	C	C	C	C	A	C	C	C	C	C	C	A	C	C	C	C	C	A	C	A	C	C	A	C	A	A	C	C	C	C	C	C	C	A	C	C	A	C	C	C	A	C	C	A	A	C
rs7532999	C/A	2	7532999	C	C	C	C	A	C	C	C	C	C	C	C	C	C	A	C	C	C	C	C	C	C	C	C	C	C	C	C	C	C	C	C	C	C	C	C	C	C	C	C	A	C	C	A	C	C
rs7533001	C/A	2	7533001	C	A	C	C	A	C	C	C	C	C	C	A	C	C	C	C	C	C	C	C	C	C	C	C	C	C	A	C	C	C	C	C	C	C	C	C	C	A	C	C	C	C	C	C	C	C
rs7533320	G/T	2	7533320	G	G	G	G	T	T	G	G	T	G	G	G	G	G	G	G	G	T	G	G	G	G	T	G	T	T	G	T	T	G	G	G	G	G	G	G	G	G	G	G	T	G	G	T	G	G
rs7533325	G/T	2	7533325	G	G	G	G	G	G	T	G	G	G	G	G	T	G	G	G	G	G	T	G	G	G	T	G	G	T	G	G	T	G	G	T	K	G	G	G	G	G	G	G	G	G	G	G	G	G
rs7533723	G/T	2	7533723	G	T	T	G	G	T	G	G	G	G	G	G	G	G	G	T	G	G	G	G	G	G	G	G	G	G	G	T	G	G	G	G	G	G	G	G	G	G	G	G	G	G	G	T	T	G
rs7544817	A/C	2	7544817	A	A	A	A	A	A	A	A	A	A	A	A	A	A	A	A	A	A	A	A	A	A	A	A	A	A	A	A	A	A	A	A	A	A	A	A	A	A	A	A	A	A	A	A	A	A
rs7576950	T/G	2	7576950	T	G	T	T	T	T	T	G	T	T	T	G	G	T	T	T	T	G	G	T	T	T	G	T	G	G	T	T	T	T	T	T	T	G	T	T	T	T	G	T	G	T	T	T	G	T
rs7587074	C/M	2	7587074	C	C	C	A	C	C	C	C	C	C	C	C	C	C	C	C	C	C	C	C	C	C	C	C	C	C	C	C	C	C	C	C	C	C	C	C	C	C	C	C	C	C	A	C	A	C
rs7627249	G/A	2	7627249	G	A	G	A	A	A	G	A	G	G	G	A	A	A	A	A	G	A	A	A	A	G	A	G	A	A	G	G	G	G	G	G	G	A	G	A	A	G	A	A	A	G	G	A	G	A
rs7663601	C/A	2	7663601	C	C	C	C	C	C	A	A	C	C	C	C	A	C	C	A	C	C	A	A	C	C	C	C	C	C	C	C	C	C	C	C	C	C	C	C	C	C	C	C	A	C	C	C	C	C
rs7663964	C/A	2	7663964	C	A	C	A	C	M	C	A	C	C	C	A	A	A	A	C	C	A	A	M	M	C	A	C	A	A	C	C	C	C	C	C	C	A	C	A	M	C	A	A	A	C	C	A	C	C
rs7716908	G/K	2	7716908	T	G	G	G	K	G	G	G	G	K	G	G	G	G	G	G	K	K	G	G	G	G	G	G	G	G	G	G	G	K	G	G	G	G	G	G	G	G	G	G	G	G	G	G	G	G
rs7794046	G/K	2	7794046	G	G	G	G	G	G	G	K	G	G	G	G	G	G	G	G	G	G	G	G	G	G	G	G	G	G	K	G	G	G	G	G	G	G	G	G	T	G	G	G	G	G	G	G	G	G
rs7803617	C/M	2	7803617	C	C	C	C	C	C	A	M	C	C	C	C	C	C	A	C	A	C	C	C	C	C	C	C	C	M	M	C	C	C	C	C	C	C	C	C	C	C	C	M	C	C	C	C	C	C
rs7803632	C/Y	2	7803632	C	C	C	C	C	C	C	C	C	C	C	C	C	C	C	C	C	C	C	Y	C	C	C	C	C	Y	C	C	C	C	C	C	C	C	C	C	C	Y	C	C	C	C	C	C	C	C
rs7810673	G/T	2	7810673	T	G	G	G	G	G	T	G	T	T	T	G	G	G	G	G	G	G	G	G	G	T	G	T	G	G	G	G	T	T	T	T	G	G	T	G	G	T	G	G	G	T	T	G	G	G
rs7867975	C/M	2	7867975	A	C	C	C	M	C	C	C	C	C	C	C	C	M	M	C	C	A	M	C	C	C	C	C	C	C	C	C	C	C	C	C	C	C	C	C	C	C	M	A	A	C	C	C	C	C
rs7868300	G/K	2	7868300	G	G	G	G	K	G	G	G	G	G	G	G	G	G	T	G	G	G	G	K	G	G	G	G	G	G	G	G	G	G	G	G	G	G	G	G	G	K	G	G	K	G	G	G	G	G
rs7882419	G/T	2	7882419	G	G	G	G	G	G	G	G	G	G	G	G	G	G	T	G	G	G	G	G	G	G	G	G	G	G	G	G	G	T	G	G	G	G	G	G	G	G	G	G	T	G	G	G	G	G
rs7905116	G/A	2	7905116	G	G	G	G	G	G	G	G	G	G	G	G	G	G	G	G	G	G	A	G	G	G	G	G	G	G	A	G	G	G	A	G	G	G	G	G	A	G	G	G	A	G	G	G	A	G
rs7941248	G/K	2	7941248	G	G	G	G	G	G	G	G	G	G	G	G	G	G	T	G	G	G	G	G	G	G	G	G	G	K	G	G	G	G	G	G	G	G	G	G	K	G	G	G	G	G	G	G	G	G
rs7952958	A/T	2	7952958	A	A	A	A	A	A	A	A	A	A	T	A	A	A	A	A	A	A	A	A	A	A	A	A	A	A	T	T	A	A	T	A	A	T	A	T	T	A	A	A	A	A	A	A	T	A
rs7975863	C/Y	2	7975863	C	C	C	C	C	C	C	C	C	Y	C	C	C	C	T	C	C	C	C	T	C	C	C	C	C	C	Y	C	C	C	C	C	Y	C	C	C	C	C	C	C	T	C	C	C	C	C
rs7981196	G/T	2	7981196	G	G	G	G	T	T	G	G	G	G	T	T	G	G	G	G	G	G	G	T	G	G	G	G	G	G	G	G	G	G	G	G	G	G	G	G	G	G	G	T	G	G	G	G	G	G
rs8064782	G/K	2	8064782	G	G	G	T	G	T	G	G	G	G	G	G	K	G	G	G	G	G	G	G	G	G	G	G	G	T	G	G	G	G	G	G	G	G	G	G	G	K	G	T	G	G	G	G	G	G
rs8067486	T/C	2	8067486	T	T	T	T	T	T	T	T	T	T	T	T	T	T	T	T	T	T	C	T	T	T	T	T	T	T	C	T	T	T	C	T	T	T	T	C	C	T	T	T	T	T	T	T	T	T
rs8119482	C/T	2	8119482	C	C	C	C	C	C	C	C	C	C	C	C	C	C	C	C	C	C	T	C	C	C	C	C	T	C	T	C	C	C	C	C	C	C	C	T	T	C	C	T	C	C	C	C	T	C
rs8122902	T/C	2	8122902	C	T	T	T	T	T	C	C	C	C	T	T	T	T	T	T	T	T	T	T	C	C	T	C	T	C	C	T	T	C	C	T	T	T	T	T	T	C	C	T	T	C	T	T	T	T
rs8149749	C/G	2	8149749	C	C	C	G	C	C	C	C	C	C	C	C	C	G	C	C	C	C	C	C	C	C	C	C	C	C	C	C	C	C	C	C	C	C	C	C	C	C	C	C	C	C	C	C	C	C
rs8171228	G/T	2	8171228	G	G	G	G	T	G	G	G	G	G	T	G	G	G	T	G	G	G	G	T	G	G	G	G	T	G	G	G	G	G	G	G	K	T	G	G	G	G	G	G	T	G	G	T	G	G
rs8230886	C/A	2	8230886	C	M	C	C	A	A	C	C	C	C	C	A	C	C	A	C	C	C	A	A	C	A	C	C	A	A	A	C	C	A	C	C	C	A	C	M	C	C	C	A	C	C	C	C	C	C
rs8233256	A/R	2	8233256	A	A	A	A	A	A	A	R	A	A	A	A	A	A	A	A	A	A	A	R	A	A	A	A	A	A	A	A	A	A	A	A	R	A	A	A	R	G	A	A	A	A	A	A	A	G
rs8255503	C/A	2	8255503	M	C	C	A	A	A	C	C	C	C	C	C	C	C	A	C	C	C	C	C	C	C	C	C	C	C	C	C	C	A	C	C	C	A	C	C	C	C	C	C	C	C	C	C	C	C
rs8276431	C/T	2	8276431	T	C	C	C	C	C	T	C	T	T	C	C	C	C	C	C	C	T	C	T	T	T	C	T	C	C	C	C	C	T	C	T	C	C	C	C	C	T	C	C	C	C	C	C	T	C
rs8291891	T/Y	2	8291891	T	T	T	T	T	Y	T	T	C	T	T	T	T	T	T	T	T	T	T	T	T	T	T	T	T	T	T	T	Y	T	Y	T	Y	T	T	T	T	T	T	T	T	T	T	T	T	T
rs8295588	C/A	2	8295588	C	M	C	C	A	C	C	C	C	C	C	C	C	C	A	C	C	C	A	C	A	C	C	C	A	C	A	C	C	C	C	C	C	C	C	C	C	C	C	A	C	C	C	C	C	C
rs8300714	G/A	2	8300714	A	G	G	G	G	G	A	G	A	A	G	G	G	G	G	G	G	G	G	R	A	A	G	A	G	G	G	G	G	A	G	A	G	G	G	G	G	A	G	G	G	G	R	G	A	G
rs8357204	A/G	2	8357204	A	A	A	A	A	A	A	G	A	A	G	A	A	G	A	A	A	A	A	A	A	R	A	A	A	A	A	A	A	A	A	A	A	A	A	G	A	A	G	A	A	A	A	A	A	A
rs8357245	C/T	2	8357245	C	C	T	C	C	C	C	C	C	C	C	T	C	C	T	C	C	C	T	C	C	C	C	C	C	C	C	T	C	C	C	C	Y	C	C	C	C	C	C	C	T	T	C	C	C	C
rs8378569	T/A	2	8378569	T	T	T	T	T	A	T	T	T	T	T	T	T	T	T	T	T	T	T	T	T	T	T	T	T	A	T	T	T	T	T	W	W	T	T	T	T	T	T	T	T	T	T	A	T	T
rs8406199	C/A	2	8406199	C	C	C	A	C	C	C	C	C	C	A	A	C	C	A	A	C	A	C	A	C	C	M	C	C	C	C	C	A	A	C	C	C	C	C	C	C	C	C	A	C	A	A	C	A	C
rs8564942	C/A	2	8564942	C	C	C	A	C	C	A	C	C	C	C	C	C	A	C	C	C	C	A	C	C	C	C	C	C	A	C	C	C	C	C	C	C	C	C	C	C	C	C	A	C	C	C	C	C	C
rs8590511	G/T	2	8590511	G	G	T	G	G	G	T	G	G	T	G	G	T	G	G	G	G	T	T	G	G	G	G	G	G	G	G	T	G	G	G	G	T	G	G	G	G	G	G	G	G	G	G	G	G	G
rs8611011	G/A	2	8611011	A	G	G	A	G	G	G	G	A	G	G	G	G	A	G	G	G	G	G	G	G	G	G	G	G	G	G	G	G	A	G	A	G	G	G	A	G	A	G	A	G	G	G	G	G	G
rs8635791	G/T	2	8635791	G	G	G	T	G	G	G	G	G	G	G	G	G	G	G	G	G	G	G	G	G	G	G	G	G	G	G	G	G	G	G	G	G	G	G	G	G	G	G	G	G	G	G	G	G	G
rs8635794	G/T	2	8635794	K	G	G	G	G	G	G	G	G	G	G	G	G	G	G	G	G	G	G	G	G	G	G	G	G	G	G	G	G	G	T	G	G	G	G	G	G	G	G	G	G	G	G	G	G	G
rs8636220	G/A	2	8636220	G	A	A	G	G	A	G	A	G	G	A	A	A	G	G	R	A	G	A	A	A	G	A	G	A	A	A	A	A	G	A	G	A	A	A	G	A	G	A	G	A	G	A	A	A	A
rs8846582	T/C	2	8846582	T	C	C	T	T	C	T	T	T	C	C	C	C	T	T	C	C	T	C	C	C	C	C	T	C	C	T	C	C	T	T	T	C	C	C	T	T	T	T	C	C	T	C	C	C	C
rs9011229	A/G	2	9011229	A	A	A	G	G	A	A	G	A	A	A	A	A	G	G	A	A	A	A	A	A	A	A	A	A	A	G	A	A	G	G	A	A	A	A	G	G	A	G	G	A	G	A	A	A	A
rs9119167	A/T	2	9119167	T	A	A	A	A	A	W	A	T	A	A	A	A	A	A	A	A	T	A	W	A	A	A	T	A	A	A	A	A	A	A	T	A	A	A	A	A	T	A	A	A	A	A	A	T	A
rs9119521	G/T	2	9119521	G	G	G	G	G	G	G	G	G	G	T	G	G	G	T	T	G	G	G	G	G	G	G	G	G	G	G	G	G	G	G	G	G	G	G	G	G	G	G	T	T	G	G	G	G	G
rs9178876	G/T	2	9178876	G	G	G	T	G	G	G	G	G	G	G	G	G	G	G	G	G	G	G	G	T	G	G	G	G	G	G	G	G	G	G	G	G	K	G	G	G	G	G	G	G	T	G	G	T	G
rs9207012	A/G	2	9207012	A	G	G	A	A	G	A	A	A	G	G	G	G	A	A	G	G	A	G	G	G	G	G	A	G	G	A	G	G	A	A	A	G	G	G	A	G	A	A	G	G	A	G	G	A	G
rs9252678	C/T	2	9252678	T	C	C	C	C	C	T	C	T	C	C	C	C	C	C	C	C	T	C	C	C	C	C	T	C	C	C	C	C	C	C	T	C	T	C	C	C	T	C	C	C	C	C	C	T	C
rs9252681	G/T	2	9252681	G	G	G	G	G	G	G	G	G	G	G	G	G	G	T	G	G	G	G	G	G	G	G	G	G	G	G	G	G	G	G	G	G	G	G	G	G	G	G	G	G	G	T	G	G	K
rs9252685	G/T	2	9252685	G	G	G	G	T	G	G	T	G	G	G	T	G	G	G	G	G	G	G	G	G	T	G	G	G	G	G	G	G	G	G	T	G	G	G	G	G	G	G	G	G	G	T	G	G	G
rs9306075	C/T	2	9306075	C	T	T	C	C	T	C	C	C	T	T	T	T	C	C	T	T	C	T	T	T	T	T	C	T	T	C	T	T	C	C	C	T	T	T	T	T	C	C	T	T	C	T	T	C	T
rs9306085	G/C	2	9306085	G	C	C	G	G	C	G	G	G	C	C	C	C	G	G	C	C	G	C	C	C	C	C	G	C	C	G	C	C	G	G	G	C	C	C	C	S	G	G	G	C	G	C	G	G	C
rs9337368	A/W	2	9337368	A	A	A	A	A	A	A	A	A	A	A	A	A	A	A	A	A	A	A	A	A	A	A	A	A	W	A	A	A	A	A	A	W	A	A	A	A	A	A	T	A	A	A	A	A	A
rs9337679	G/R	2	9337679	G	G	G	G	G	G	G	G	G	R	G	R	R	G	G	G	G	G	G	G	G	G	G	G	G	R	G	G	G	G	G	G	G	A	G	G	G	G	G	R	G	G	G	G	A	R
rs9337692	G/T	2	9337692	G	T	T	G	G	T	G	G	G	T	T	T	T	G	G	T	T	G	T	K	T	T	T	G	T	G	G	T	T	G	G	G	G	T	T	G	K	G	G	G	T	G	T	T	G	T
rs9337717	G/T	2	9337717	T	G	G	G	G	G	T	G	T	G	G	G	G	G	G	G	G	G	G	K	G	G	G	T	G	G	G	G	G	G	G	T	T	G	G	G	G	T	G	G	G	G	G	G	G	G
rs9380902	G/K	2	9380902	G	G	G	G	G	G	G	G	G	K	G	G	G	G	G	G	G	G	G	G	G	G	G	G	G	G	G	T	G	G	G	G	K	G	G	G	G	G	G	G	G	G	G	G	G	G
rs9380907	G/T	2	9380907	G	G	G	G	K	G	G	G	G	G	G	K	G	G	G	G	G	G	G	G	G	G	G	G	G	G	G	G	G	G	T	G	G	G	G	G	G	G	K	G	G	G	G	G	G	T
rs9380927	A/G	2	9380927	A	A	A	G	G	A	A	G	A	A	A	A	A	G	G	A	R	A	A	A	A	R	A	A	A	A	G	A	A	G	G	A	A	A	A	A	A	A	G	A	A	G	A	A	A	A
rs9422722	A/G	2	9422722	A	A	A	G	G	A	A	G	A	A	A	A	A	G	G	A	A	A	A	A	A	A	A	A	A	A	G	A	A	A	G	A	A	A	A	A	A	A	G	A	A	G	A	A	A	A
rs9453770	C/T	2	9453770	C	C	C	C	C	C	C	C	C	C	C	C	C	C	T	C	C	T	C	C	C	C	C	C	C	T	C	C	C	C	C	C	C	C	C	C	T	C	C	T	C	C	C	C	T	C
rs9453771	C/A	2	9453771	C	C	C	A	C	C	C	C	C	A	C	C	A	C	A	A	C	C	C	A	C	C	C	C	A	C	C	A	A	C	C	C	C	A	C	C	C	C	C	C	C	A	A	C	C	C
rs9453773	C/A	2	9453773	C	M	M	A	C	C	C	C	C	C	C	C	C	C	C	C	C	C	C	C	C	C	M	C	C	C	C	C	C	A	C	C	C	A	C	C	A	M	C	C	C	C	C	C	C	C
rs9476462	C/A	2	9476462	C	C	C	C	C	A	C	C	C	C	C	C	C	C	C	C	C	C	C	A	C	C	A	A	C	C	C	C	C	C	C	C	A	C	C	C	C	C	C	C	C	C	C	C	C	C
rs9515572	C/A	2	9515572	C	C	C	C	C	C	A	C	C	C	C	C	C	C	C	C	C	C	C	C	C	C	C	C	C	A	C	C	C	C	C	C	C	A	C	C	C	C	C	C	C	A	A	C	C	C
rs9515930	A/G	2	9515930	A	A	A	G	G	A	A	G	A	G	A	G	G	G	G	A	A	A	R	A	G	G	G	A	G	A	G	A	A	A	G	A	A	G	A	A	A	A	G	G	G	G	A	G	A	A
rs9521310	C/G	2	9521310	C	C	C	G	G	C	C	G	C	C	C	C	C	G	G	C	C	C	C	C	C	C	C	C	C	C	G	C	C	C	G	C	C	C	C	C	C	C	G	C	C	G	C	C	C	C
rs9545204	C/T	2	9545204	C	C	C	T	T	C	C	Y	C	C	C	C	C	T	T	C	C	C	C	C	C	C	C	C	C	C	T	C	C	C	T	C	C	C	C	C	Y	C	T	C	C	T	C	C	C	C
rs9562210	G/A	2	9562210	G	G	G	A	A	G	G	A	G	G	G	G	G	A	A	G	G	G	G	G	R	G	G	G	G	G	A	G	G	G	A	G	G	G	G	G	G	G	A	G	G	A	G	G	G	G
rs9562214	G/T	2	9562214	G	G	G	G	G	G	G	G	G	T	G	T	G	G	G	G	G	G	G	G	K	G	G	G	T	T	G	G	G	G	G	G	G	G	G	G	G	G	G	T	T	G	G	G	T	G
rs9562242	G/A	2	9562242	A	A	G	G	G	A	A	G	G	G	G	G	G	G	G	G	G	G	G	G	G	G	G	A	G	G	G	G	A	A	G	G	A	G	G	A	G	G	G	G	G	G	G	A	G	G
rs9563905	A/T	2	9563905	T	T	A	A	A	T	T	A	T	A	A	A	A	A	A	A	T	A	A	W	A	A	A	T	A	A	A	A	T	T	A	T	T	A	A	T	A	A	A	A	A	A	A	A	A	A
rs9569444	C/T	2	9569444	C	C	C	T	T	C	C	T	C	C	C	C	C	T	T	C	C	T	C	C	C	C	C	C	C	C	T	C	C	C	T	C	C	C	C	C	C	C	T	C	C	T	C	C	C	C
rs9569789	G/A	2	9569789	G	G	G	G	G	G	G	G	G	A	G	A	G	G	G	G	G	A	A	G	A	A	A	G	A	A	G	G	G	G	G	G	G	A	G	G	G	G	G	A	A	G	G	A	A	G
rs9569793	G/T	2	9569793	G	G	G	G	T	G	G	T	G	G	T	G	G	G	G	G	T	G	T	T	G	G	G	G	G	G	G	G	G	G	G	G	K	G	G	G	G	G	G	G	G	G	G	G	G	G
rs9591286	C/T	2	9591286	C	C	C	T	T	C	C	T	C	C	C	C	C	T	T	C	C	C	C	C	C	C	C	C	C	C	T	C	C	C	T	C	C	C	C	C	C	C	T	C	C	T	C	C	C	C
rs9591291	G/A	2	9591291	G	G	G	A	A	G	G	A	G	G	G	G	G	A	A	A	G	G	G	G	G	G	G	G	G	G	A	G	G	G	A	G	G	G	G	G	G	G	A	G	G	A	G	G	G	G
rs9609758	C/T	2	9609758	C	C	C	C	C	C	C	C	C	C	C	C	C	C	C	C	T	T	C	C	C	C	C	Y	C	C	C	C	Y	C	C	C	Y	C	C	C	C	C	C	C	C	C	C	T	C	C
rs9613466	G/T	2	9613466	G	G	G	G	G	G	G	G	G	K	G	G	G	G	G	G	G	G	G	G	T	K	G	G	G	G	G	K	G	G	G	G	G	G	G	G	K	G	G	G	G	G	G	G	G	G
rs9613996	A/G	2	9613996	A	A	A	A	A	A	A	A	A	G	A	G	A	A	A	A	A	A	A	A	A	A	G	A	G	G	A	A	A	A	A	A	A	A	A	A	G	A	A	A	A	A	A	G	G	A
rs9700986	A/W	2	9700986	A	A	A	A	A	A	A	A	A	A	A	A	A	A	A	A	A	A	A	A	A	A	A	A	A	A	A	A	A	T	A	A	A	A	A	A	A	A	A	A	A	A	A	A	A	A
rs9848021	T/C	2	9848021	T	T	T	T	T	T	T	T	T	C	T	C	C	T	T	T	T	T	C	T	C	C	C	T	C	C	T	T	T	T	T	Y	T	C	T	T	T	T	T	T	C	T	T	C	C	T
rs9923241	C/A	2	9923241	C	C	C	C	A	C	C	C	C	C	C	C	C	C	C	A	C	A	C	C	C	A	C	C	C	A	C	A	C	C	C	A	C	C	C	C	C	C	C	C	C	C	A	C	C	C
rs9923600	G/K	2	9923600	G	G	G	G	G	G	G	G	G	G	G	G	G	G	G	G	K	K	G	G	G	K	G	G	G	G	G	K	G	G	G	G	G	G	G	G	G	G	G	G	G	G	G	G	K	G
rs10013801	G/K	2	10013801	K	G	G	G	G	G	G	G	G	G	G	G	G	G	G	G	G	G	G	G	G	G	G	G	G	G	G	G	G	G	G	G	G	K	G	G	G	G	G	G	G	G	G	T	G	G
rs10127301	G/A	2	10127301	G	G	A	G	G	A	G	G	G	G	A	G	G	G	G	A	A	G	A	G	G	G	R	G	G	A	G	A	A	G	G	G	G	G	G	G	A	G	G	G	G	A	A	G	A	G
rs10222334	G/T	2	10222334	G	G	G	G	G	G	G	G	G	G	K	G	G	G	T	T	G	G	G	K	T	G	G	G	G	G	T	K	G	T	G	T	G	T	G	G	K	G	G	G	T	G	T	G	T	G
rs10237372	A/W	2	10237372	A	A	A	A	A	A	A	A	A	A	A	A	A	W	A	A	A	A	A	A	A	A	A	A	A	A	A	A	A	A	A	A	A	A	A	A	A	A	A	A	A	A	W	A	A	A
rs10283110	T/C	2	10283110	T	T	T	T	T	T	T	T	T	C	T	C	T	T	T	T	T	T	T	T	T	C	T	T	C	T	T	T	T	T	T	T	T	T	T	T	T	T	T	T	T	T	T	C	T	T
rs10321923	C/M	2	10321923	C	C	C	C	M	C	C	C	C	C	C	C	C	C	C	C	C	C	C	C	C	C	C	C	M	C	M	C	C	C	C	C	C	M	C	C	C	A	C	A	C	C	C	M	C	C
rs10321940	C/A	2	10321940	C	M	C	C	C	C	C	C	C	C	C	C	A	C	C	C	C	C	C	C	C	C	C	C	C	A	C	C	A	C	C	C	C	A	C	C	C	C	C	C	C	C	C	C	C	C
rs10323608	G/A	2	10323608	G	G	A	G	G	A	G	G	G	G	A	G	G	G	A	A	A	A	A	G	G	G	G	G	G	A	A	A	A	G	G	G	G	G	A	G	A	G	G	G	G	A	A	G	A	A
rs10323643	C/G	2	10323643	C	C	C	C	C	C	C	C	C	C	C	C	C	C	G	C	C	C	G	C	C	C	C	C	C	G	G	C	C	C	C	C	C	C	C	G	C	C	C	C	C	G	C	C	G	C
rs10326332	A/G	2	10326332	A	A	G	A	A	G	A	A	A	A	A	A	A	A	G	G	G	G	G	A	A	A	A	A	A	G	G	G	A	A	A	A	A	A	A	G	R	A	A	A	A	A	G	A	G	A
rs10383207	T/C	2	10383207	T	T	C	T	C	C	T	T	T	T	C	T	T	T	T	C	C	T	C	T	T	T	T	T	T	C	T	C	T	T	T	T	T	T	C	T	C	T	T	T	T	T	C	T	C	T
rs10436681	G/K	2	10436681	G	G	G	G	K	G	G	G	G	G	K	K	G	G	K	G	G	G	G	G	G	G	G	G	G	G	G	G	G	G	G	G	G	G	G	G	G	G	G	G	G	G	G	G	G	G
rs10492419	T/A	2	10492419	T	T	T	T	T	T	T	W	T	T	T	T	T	T	A	T	T	W	T	T	T	T	T	T	W	T	T	W	T	T	A	T	T	T	T	T	T	T	T	A	T	T	T	T	T	T
rs10501132	T/G	2	10501132	T	T	T	T	T	T	T	T	T	T	T	T	T	T	G	T	T	G	T	T	T	T	T	T	T	T	T	T	T	T	G	T	T	T	T	T	T	T	T	G	T	T	T	T	T	T
rs10501505	C/G	2	10501505	C	C	G	C	G	G	C	C	C	C	C	C	C	C	G	G	G	G	G	C	C	C	C	C	G	G	G	G	C	C	G	C	C	C	C	G	G	C	C	C	G	G	G	G	G	C
rs10555454	A/G	2	10555454	A	A	A	A	G	A	A	A	A	A	A	A	A	A	G	A	A	A	G	A	A	A	A	A	A	G	A	A	A	A	G	A	A	A	A	A	A	A	A	G	A	A	A	A	G	A
rs10642802	A/G	2	10642802	A	A	A	A	G	A	A	A	A	A	A	A	A	A	A	A	A	A	A	A	A	A	A	A	A	G	A	A	A	A	A	A	A	A	A	A	A	A	A	A	A	A	A	A	G	A
rs10677726	C/M	2	10677726	C	C	C	C	C	C	C	M	C	C	C	C	C	C	C	C	C	C	M	C	C	M	C	C	C	C	C	C	C	M	C	M	C	C	M	C	C	C	C	C	C	C	C	M	C	C
rs10735255	G/R	2	10735255	G	G	R	G	G	G	G	A	G	R	G	G	A	A	G	G	G	G	G	G	G	A	G	G	G	R	G	G	G	G	G	G	G	G	G	G	G	G	G	G	G	G	G	G	A	G
rs10772911	A/C	2	10772911	C	A	A	A	A	C	A	A	C	A	A	A	A	A	A	A	A	A	A	A	A	C	A	A	A	A	A	A	A	A	A	A	C	A	C	A	A	C	A	A	A	A	A	A	A	C
rs10783769	C/T	2	10783769	C	C	C	C	C	C	C	C	C	C	T	C	C	C	C	C	C	Y	C	C	C	C	C	C	C	C	C	C	C	T	C	C	C	C	C	C	C	C	C	T	C	C	C	C	C	C
rs10894951	T/C	2	10894951	T	T	T	T	T	T	T	T	T	T	T	T	T	T	T	T	T	T	T	T	T	T	T	T	T	T	T	T	T	T	T	T	T	T	T	T	T	T	T	T	T	C	T	T	T	T
rs10925624	C/A	2	10925624	C	C	C	A	C	C	C	C	C	C	C	C	C	C	C	C	C	C	C	C	C	C	C	C	C	C	C	A	A	C	A	C	C	C	C	C	C	C	C	C	C	C	C	C	C	C
rs10948010	C/Y	2	10948010	C	C	C	C	C	C	C	C	Y	C	C	C	C	T	C	C	C	Y	Y	C	C	C	C	C	C	C	C	C	C	C	C	C	C	C	C	C	C	C	C	C	C	C	C	C	C	C
rs10948315	G/T	2	10948315	G	G	G	T	G	G	G	G	G	G	G	G	G	K	G	G	G	T	G	G	G	G	G	T	G	G	G	T	G	T	G	G	G	G	G	G	G	G	G	G	G	G	G	G	G	G
rs10964859	G/T	2	10964859	G	G	G	G	T	G	G	G	G	G	G	G	G	G	G	G	G	G	G	G	G	G	G	G	G	T	G	G	G	G	G	G	G	G	G	T	K	G	G	G	G	G	G	G	T	G
rs10964873	T/C	2	10964873	T	T	T	T	C	T	T	T	T	T	T	T	T	T	T	T	T	T	T	T	T	T	T	T	T	C	T	T	T	T	T	T	T	T	T	C	Y	T	T	T	T	T	T	T	C	T
rs10965227	G/A	2	10965227	G	G	G	G	A	G	R	G	G	G	G	G	G	G	G	G	G	G	G	G	G	G	G	G	G	A	G	G	G	G	G	G	G	G	G	G	R	G	G	G	G	G	G	G	A	G
rs11020955	G/R	2	11020955	G	G	G	G	A	G	G	G	G	G	G	G	A	G	G	G	G	G	G	R	G	G	R	G	G	G	G	G	R	G	G	G	G	G	G	G	G	G	G	G	G	G	G	G	G	G
rs11047840	G/C	2	11047840	G	G	G	G	C	G	G	G	G	G	G	G	G	G	G	G	G	G	G	G	G	G	G	G	G	C	G	G	G	G	G	G	G	G	G	G	G	G	G	G	G	G	G	G	C	G
rs11144610	G/A	2	11144610	A	G	G	G	G	G	G	G	G	G	G	G	G	A	G	G	A	G	G	G	A	A	A	A	G	G	G	G	G	G	G	G	A	G	G	G	G	G	G	G	G	G	G	G	G	A
rs11162683	C/A	2	11162683	C	C	C	A	C	M	C	C	C	C	C	C	C	C	C	C	C	A	C	C	C	C	M	C	C	C	C	A	C	A	A	C	C	C	C	C	C	C	M	A	C	A	C	C	C	C
rs11162686	C/A	2	11162686	C	C	C	C	C	C	C	C	C	C	A	C	C	C	C	C	C	C	C	C	C	C	C	C	C	C	C	A	C	A	C	C	C	C	C	C	M	C	C	A	C	C	C	C	C	C
rs11163038	G/T	2	11163038	G	G	G	G	G	G	G	G	G	G	G	G	G	G	G	G	G	G	T	G	G	K	G	G	G	G	G	G	G	G	T	K	G	G	G	G	G	T	T	G	G	G	G	G	T	G
rs11171252	C/M	2	11171252	C	C	C	A	M	C	C	C	C	C	C	C	C	C	C	C	C	C	M	C	C	C	M	C	C	C	C	C	C	C	A	C	C	C	C	C	C	C	C	C	C	C	C	C	C	C
rs11171591	G/T	2	11171591	G	K	G	G	T	G	G	G	G	G	T	G	T	G	G	G	G	G	G	T	G	G	G	G	G	T	G	T	T	T	G	G	G	G	G	G	G	G	G	G	G	G	G	G	T	G
rs11218522	G/K	2	11218522	G	G	G	G	G	G	G	G	G	G	G	G	G	K	G	G	G	G	G	G	G	G	K	G	G	G	G	G	G	G	G	G	G	G	G	G	G	G	G	G	G	G	G	G	G	G
rs11237132	C/A	2	11237132	C	C	C	C	C	C	C	C	C	C	C	C	C	C	C	C	C	C	C	A	C	C	C	C	C	C	C	A	C	A	C	C	C	C	C	C	C	C	C	C	C	C	C	C	C	C
rs11266794	G/T	2	11266794	G	G	G	G	G	G	G	G	G	G	G	G	G	G	T	G	G	G	G	G	T	G	G	G	G	G	G	G	G	G	G	G	G	T	G	G	T	G	G	G	G	G	G	G	G	G
rs11329620	G/T	2	11329620	G	G	G	G	G	G	T	G	G	T	G	G	T	G	G	G	G	G	G	G	G	G	G	G	G	G	T	G	G	G	T	G	G	G	G	G	T	G	G	T	G	G	G	G	G	G
rs11414792	T/W	2	11414792	W	T	T	T	T	T	T	T	T	T	T	T	T	T	T	T	T	T	T	T	T	T	T	T	W	T	T	T	T	T	A	T	T	T	T	T	T	T	T	T	T	A	T	T	T	T
rs11680400	G/T	2	11680400	G	G	G	G	G	G	T	G	G	K	G	G	G	G	G	G	G	G	G	G	G	G	G	G	G	T	G	G	G	T	G	G	G	G	G	G	G	G	T	G	G	G	G	G	G	G
rs11681756	G/T	2	11681756	G	G	G	G	T	G	G	G	G	G	G	G	G	G	G	G	G	G	G	G	T	T	K	G	G	G	G	G	G	G	G	G	G	T	G	G	G	G	G	G	G	G	G	G	G	G
rs11681760	G/T	2	11681760	G	G	K	G	G	G	G	G	T	G	T	G	G	G	G	T	T	G	G	T	G	G	G	G	G	G	G	G	G	G	G	G	K	G	G	G	G	G	G	G	G	G	G	G	G	G
rs11716607	A/G	2	11716607	A	G	A	A	G	A	A	A	A	G	A	A	A	A	A	A	A	G	A	A	A	A	A	A	A	G	G	A	G	A	G	A	A	A	A	A	R	A	A	G	A	G	A	A	G	A
rs11716609	T/C	2	11716609	T	C	T	T	C	T	T	T	T	C	T	T	T	T	T	T	T	C	T	T	T	T	T	T	T	C	C	T	C	T	C	T	Y	T	T	T	Y	T	T	C	T	C	T	T	C	T
rs11840064	G/T	2	11840064	K	G	G	G	G	G	G	T	G	G	G	G	G	G	G	G	G	T	G	G	T	G	G	G	G	G	G	G	G	G	G	G	G	T	G	K	G	G	T	G	G	G	G	G	G	G
rs11857551	T/A	2	11857551	T	T	T	T	A	T	T	T	T	T	T	T	T	T	T	T	T	T	T	T	T	T	T	T	T	T	T	T	T	T	T	T	T	T	T	T	T	T	T	T	T	T	T	T	T	T
rs11857853	G/A	2	11857853	G	G	G	G	A	G	G	G	G	G	G	G	G	G	G	G	G	G	G	G	G	G	G	G	G	G	G	G	G	G	G	G	G	G	G	G	G	G	G	A	G	G	G	G	G	G
rs11916968	C/A	2	11916968	C	C	A	C	A	C	C	A	C	M	C	C	C	C	C	C	C	C	C	A	C	C	C	C	C	C	C	C	C	C	C	C	C	C	C	C	C	C	C	A	C	C	C	C	C	M
rs11923142	T/C	2	11923142	T	T	T	T	C	C	T	T	T	T	T	T	T	T	C	T	T	T	T	T	T	T	T	T	T	T	T	C	T	T	T	T	T	T	T	T	C	T	T	C	T	C	T	T	C	T
rs11946482	A/T	2	11946482	A	T	T	A	A	A	A	A	T	T	T	A	T	A	A	T	T	A	A	A	A	A	A	T	A	A	A	A	T	T	T	A	T	A	A	A	A	T	A	A	A	A	T	A	A	T
rs12099906	C/A	2	12099906	A	C	C	C	A	A	A	A	A	C	A	C	C	A	A	C	C	A	A	A	A	A	C	C	C	A	A	A	A	C	C	C	C	A	C	C	A	C	C	A	C	A	A	A	A	C
rs12136411	C/T	2	12136411	C	C	C	C	T	C	C	C	C	C	C	C	C	C	C	C	C	T	T	C	C	C	C	C	C	T	C	C	C	C	C	C	C	C	C	C	C	C	C	T	C	C	C	C	T	C
rs12148101	C/A	2	12148101	C	C	C	C	C	C	C	C	C	C	C	C	A	C	C	C	C	C	C	C	C	C	C	C	C	C	C	C	C	C	C	C	C	C	C	C	C	C	C	C	C	A	C	C	C	C
rs12293737	G/C	2	12293737	G	G	G	G	C	G	G	G	G	G	G	G	G	G	G	G	G	G	C	G	G	G	G	G	G	G	G	G	G	G	G	C	G	G	G	G	S	G	G	G	G	G	G	G	C	G
rs12302889	A/T	2	12302889	A	A	A	A	A	A	A	A	A	A	A	A	A	A	A	A	A	A	T	A	A	A	A	A	A	A	A	A	A	A	A	T	A	A	A	A	T	A	A	A	A	A	A	A	T	A
rs12344372	C/A	2	12344372	C	C	C	C	M	C	C	A	C	C	C	C	C	C	A	C	C	A	C	C	A	C	C	C	C	C	C	C	C	A	C	C	C	A	C	C	C	C	C	C	C	C	C	C	A	C
rs12377051	A/G	2	12377051	A	A	A	A	A	A	A	A	A	A	A	A	A	A	A	A	A	A	G	A	A	A	A	A	A	G	A	A	A	A	A	G	A	A	A	A	R	A	A	A	A	A	A	A	G	A
rs12383782	C/A	2	12383782	C	C	C	C	C	C	C	C	C	C	C	C	C	C	C	C	C	C	A	C	C	C	C	C	C	A	C	C	C	C	C	A	C	C	C	C	A	C	C	C	C	C	C	C	A	C
rs12444605	G/A	2	12444605	G	G	G	G	G	G	G	G	G	G	G	G	G	G	G	G	G	G	A	G	G	G	G	G	G	G	G	G	G	G	G	G	G	G	G	G	R	G	G	G	G	G	G	G	A	G
rs12444994	A/G	2	12444994	A	A	A	A	A	A	A	A	A	A	A	A	A	A	A	A	A	A	G	A	A	A	A	A	A	A	A	A	A	A	A	A	A	A	A	A	G	A	A	A	A	A	A	A	G	A
rs12545505	C/A	2	12545505	C	C	C	C	C	C	C	C	C	C	C	C	C	C	A	C	C	C	C	C	A	C	C	C	C	C	A	A	A	C	C	C	C	C	C	C	C	C	C	C	C	C	C	C	C	C
rs12627869	A/T	2	12627869	A	A	A	A	A	A	A	T	A	T	A	T	A	A	T	A	A	T	A	T	T	A	A	A	A	T	T	A	T	A	A	T	A	T	A	T	A	A	A	A	A	A	A	A	A	T
rs12645492	T/A	2	12645492	T	T	T	T	T	T	T	T	T	T	T	T	T	T	T	T	T	T	A	T	T	T	T	T	T	T	T	T	T	T	T	T	T	T	T	T	W	T	T	T	T	T	T	A	A	T
rs12645499	C/T	2	12645499	C	C	C	C	Y	C	C	C	C	C	C	C	C	C	C	C	C	C	C	C	T	C	T	C	C	C	C	C	C	C	C	C	C	C	C	C	C	C	C	T	C	C	C	C	C	T
rs12645817	C/T	2	12645817	C	C	C	T	C	T	C	C	C	C	C	C	C	C	C	C	C	C	C	C	C	C	C	T	C	T	C	C	C	C	C	T	C	C	C	C	C	C	C	C	T	C	C	C	C	C
rs12771602	T/G	2	12771602	T	T	T	T	T	T	T	T	T	T	T	T	T	T	T	T	T	T	G	T	T	T	T	T	T	T	T	T	T	T	T	T	T	T	T	T	G	T	T	T	T	T	T	G	T	T
rs12851339	A/T	2	12851339	A	A	A	A	A	A	A	A	A	A	A	A	A	A	A	A	A	A	T	A	A	A	A	A	A	A	A	A	A	A	A	A	A	A	A	A	T	A	A	A	A	A	A	T	T	A
rs12866471	G/T	2	12866471	G	G	G	G	G	G	G	G	G	G	G	G	G	G	T	G	G	G	G	G	T	G	G	G	G	G	T	G	G	G	G	G	G	G	G	G	G	G	G	T	G	T	G	G	G	G
rs13145813	G/T	2	13145813	G	K	G	G	G	G	G	K	G	G	G	G	G	G	G	G	G	G	G	K	G	G	G	G	T	G	G	G	G	G	G	G	G	G	G	G	K	G	G	G	G	T	G	G	G	G
rs13145825	G/T	2	13145825	G	G	G	G	G	G	G	G	G	G	G	G	G	G	G	G	G	G	G	G	T	G	G	G	G	T	G	G	G	G	G	G	G	G	G	G	T	G	G	G	G	T	G	T	G	G
rs13178020	G/T	2	13178020	G	K	G	G	T	G	G	G	G	G	G	G	K	G	G	G	G	G	G	T	T	G	G	G	G	G	G	G	T	G	G	G	G	G	G	G	G	G	G	G	G	G	G	T	G	K
rs13214932	C/A	2	13214932	C	C	C	C	C	C	C	C	C	C	C	C	C	C	M	C	C	C	C	A	C	A	C	C	C	C	C	C	M	C	C	C	M	C	C	C	C	C	C	A	A	C	C	C	C	A
rs13381595	G/T	2	13381595	G	G	G	G	G	G	G	G	G	G	G	G	T	G	G	G	T	G	T	G	G	T	G	G	G	G	G	G	G	T	G	G	G	G	G	G	G	G	G	T	T	G	G	G	G	G
rs13604852	G/T	2	13604852	G	G	G	G	G	G	G	G	G	G	G	G	T	G	G	G	G	G	T	G	G	G	G	G	G	G	G	G	G	G	G	G	G	T	G	G	G	G	G	G	G	T	G	G	T	G
rs13669408	G/T	2	13669408	T	T	G	G	G	T	G	T	G	G	G	T	T	G	G	T	T	G	T	G	T	G	T	G	T	G	G	G	T	G	T	G	T	G	T	G	T	G	T	G	G	G	T	G	G	T
rs13744031	G/C	2	13744031	C	G	G	G	G	C	G	C	G	G	C	C	C	C	G	C	C	C	C	G	C	G	G	C	C	G	G	G	C	G	G	C	C	C	C	G	G	G	G	G	G	C	G	G	G	C
rs13744056	C/A	2	13744056	A	C	C	C	C	C	C	C	C	C	C	C	C	C	C	C	C	C	A	C	C	C	C	C	C	C	C	C	A	C	C	A	C	C	C	A	C	C	C	A	C	C	C	C	A	C
rs13997392	T/C	2	13997392	T	T	T	C	C	T	C	T	T	C	T	T	T	T	C	T	T	T	T	Y	T	C	T	T	T	T	C	T	T	C	C	T	T	C	T	T	T	T	T	T	T	T	C	T	T	T
rs13997726	G/T	2	13997726	G	G	G	G	G	G	T	G	G	G	T	T	G	G	T	G	G	G	G	G	G	G	G	G	G	T	G	G	G	T	G	G	K	T	G	G	G	G	G	G	G	G	G	G	G	K
rs14007216	G/T	2	14007216	G	G	G	G	G	G	G	G	G	G	G	T	T	G	G	G	G	G	G	G	G	G	K	G	G	T	G	G	T	G	G	G	G	G	G	G	G	T	G	G	G	G	G	G	G	G
rs14033171	T/A	2	14033171	A	T	W	A	A	T	A	T	T	A	T	T	T	A	A	T	T	T	A	W	T	A	T	T	T	T	A	T	T	A	A	T	T	A	T	A	W	T	T	A	T	T	A	T	A	T
rs14038804	C/M	2	14038804	C	C	C	C	C	C	C	C	C	C	M	C	C	C	C	C	C	C	C	C	C	C	M	C	C	C	C	C	C	M	M	M	C	C	C	C	C	C	M	C	C	M	C	C	C	C
rs14102697	C/G	2	14102697	G	C	C	C	C	C	C	C	C	C	C	C	C	C	C	C	C	C	C	C	C	C	C	C	C	C	C	C	C	C	C	C	C	C	C	C	C	C	C	G	C	C	C	C	G	C
rs14130838	A/G	2	14130838	G	G	A	A	A	A	A	A	A	A	A	A	A	A	A	A	A	A	A	A	A	A	A	A	A	A	A	A	A	A	A	A	A	A	A	G	A	A	A	G	A	A	A	A	G	A
rs14131618	C/T	2	14131618	T	C	C	C	C	C	C	C	C	C	C	C	C	C	Y	C	C	C	C	C	C	C	C	C	C	C	C	C	C	C	C	C	C	C	C	C	C	C	C	C	C	C	C	C	T	C
rs14133271	G/T	2	14133271	K	G	G	G	G	G	G	G	T	G	G	T	K	T	G	G	G	G	G	G	G	K	G	G	K	T	T	G	G	G	G	G	G	G	G	G	G	G	G	G	G	G	G	G	G	T
rs14148138	G/T	2	14148138	G	G	G	G	T	G	G	G	G	G	G	G	G	G	G	G	G	G	G	G	G	G	G	G	G	G	G	G	G	T	G	G	G	G	G	G	G	G	G	G	T	G	G	G	G	G
rs14350096	G/T	2	14350096	G	T	G	G	G	G	G	G	G	T	G	G	T	G	G	G	G	G	G	G	G	G	G	G	G	G	G	G	G	G	T	G	G	G	G	G	G	G	G	G	G	G	G	G	G	G
rs14360094	A/T	2	14360094	A	A	T	T	T	T	A	A	T	A	T	A	A	A	A	T	T	T	T	A	A	A	A	T	A	T	A	T	T	A	A	T	T	A	T	A	T	T	A	T	A	T	A	A	T	T
rs14477024	T/G	2	14477024	T	T	T	T	T	T	T	T	T	T	T	T	T	T	T	T	T	G	T	T	T	T	T	T	T	T	T	T	T	T	T	T	T	T	T	G	T	T	T	T	T	T	G	T	T	T
rs14523725	G/T	2	14523725	G	T	G	G	G	T	G	G	G	G	G	G	G	T	G	G	G	T	G	G	G	G	G	G	G	G	G	T	G	G	G	G	T	G	G	G	G	G	G	G	G	G	G	G	G	G
rs14554408	T/A	2	14554408	T	T	T	T	T	T	A	A	T	A	T	T	A	T	A	T	T	T	T	A	A	A	A	T	A	T	A	T	T	A	A	T	T	A	T	T	T	T	A	T	A	T	T	A	T	T
rs14561257	G/C	2	14561257	S	G	C	C	C	C	G	G	C	G	C	G	G	C	G	C	C	C	C	G	G	G	G	C	G	C	G	C	C	G	G	C	C	G	C	G	C	G	G	C	G	C	C	G	C	G
rs14577921	G/T	2	14577921	G	G	T	T	G	G	G	G	G	G	G	G	T	G	G	T	G	G	G	G	G	G	G	G	G	G	G	G	G	G	G	G	T	G	G	G	G	G	G	G	G	G	G	G	G	G
rs14587513	A/T	2	14587513	T	T	A	A	A	A	T	T	A	T	A	T	T	A	T	A	A	A	A	T	T	T	T	A	T	A	T	A	A	T	T	A	A	T	A	T	A	A	T	A	T	A	A	T	A	A
rs14636622	G/T	2	14636622	G	G	G	G	G	G	G	G	G	G	G	G	G	G	G	G	G	G	G	G	G	G	G	G	G	T	G	G	G	G	G	G	G	G	G	G	G	G	G	G	T	G	G	G	G	G
rs14681900	G/T	2	14681900	G	T	G	G	G	G	G	G	G	G	G	G	G	G	G	G	G	G	G	T	G	G	G	G	G	G	G	G	G	G	G	G	K	G	G	G	G	G	T	G	G	G	G	G	G	G
rs14759731	C/A	2	14759731	A	A	C	C	C	C	C	C	A	C	A	C	C	A	C	C	A	A	M	C	C	C	C	C	C	A	C	C	A	M	C	A	C	C	C	C	A	A	C	A	C	A	C	C	A	A
rs14794084	C/T	2	14794084	T	T	C	C	C	C	C	C	T	C	T	C	C	T	C	C	T	T	C	C	C	T	C	C	C	C	C	C	T	C	C	T	C	C	C	C	T	C	C	C	C	T	C	C	C	C
rs14794424	G/T	2	14794424	G	G	G	T	G	G	G	G	T	G	G	T	G	G	G	T	G	G	G	G	G	G	G	T	G	G	G	G	G	T	G	G	G	G	G	G	G	T	T	G	T	T	G	G	G	G
rs14866087	C/T	2	14866087	C	C	C	C	C	C	C	C	C	C	C	C	C	C	C	C	C	C	C	T	C	C	C	C	C	C	C	C	C	C	C	C	C	C	C	C	C	C	C	C	C	C	C	C	C	C
rs14866092	C/T	2	14866092	T	C	C	C	C	C	C	C	C	C	T	T	C	C	C	C	T	C	C	T	C	C	C	C	T	C	T	C	C	T	C	C	C	C	C	T	C	C	C	C	C	C	C	C	C	C
rs15047227	G/T	2	15047227	G	G	G	G	G	G	G	G	G	T	G	G	G	G	G	T	T	G	G	G	G	G	G	G	G	G	T	G	G	G	T	G	G	G	G	G	G	G	G	T	G	G	G	G	G	G
rs15139011	G/R	2	15139011	G	G	G	A	G	G	G	G	G	G	G	G	G	G	G	G	G	G	G	G	G	G	G	G	G	G	G	G	G	G	G	G	G	G	G	G	G	G	G	G	G	G	G	R	G	G
rs15141177	C/A	2	15141177	C	C	C	C	C	C	C	C	C	C	C	C	C	C	C	A	C	C	C	C	A	C	C	C	C	C	C	C	C	C	C	C	C	C	C	C	A	C	C	C	C	A	C	C	A	C
rs15141491	G/T	2	15141491	G	G	G	G	G	G	G	G	G	G	G	K	G	G	G	G	G	G	K	G	T	G	K	G	T	G	G	G	G	K	G	G	G	G	T	G	T	G	G	G	G	T	G	G	G	G
rs15141503	G/T	2	15141503	G	G	G	G	G	G	G	G	G	G	G	T	G	G	G	G	G	G	G	G	G	G	T	G	G	G	G	G	T	G	G	G	G	G	G	G	G	G	G	G	G	G	G	G	G	G
rs15264832	A/C	2	15264832	A	A	A	A	A	A	A	A	A	A	A	A	A	A	A	A	A	A	A	A	A	A	A	M	A	C	A	A	A	A	A	A	A	A	A	C	M	A	A	C	A	A	C	A	C	A
rs15310528	T/G	2	15310528	T	T	T	T	T	T	T	T	T	T	T	T	T	T	T	T	T	T	T	T	T	T	T	T	T	G	T	T	T	T	T	T	T	T	T	G	G	T	T	G	T	T	G	T	G	T
rs15331168	G/K	2	15331168	G	G	G	G	G	G	G	G	G	G	G	G	G	G	G	G	G	G	G	G	G	G	G	G	G	G	G	G	G	G	G	G	G	G	G	G	G	K	G	G	G	G	G	G	G	G
rs15504096	G/T	2	15504096	G	G	G	G	G	G	G	G	G	G	G	G	K	G	G	G	G	G	G	T	G	G	G	G	G	G	T	G	G	G	G	G	G	G	G	G	G	G	G	G	G	G	G	G	G	G
rs15626287	G/K	2	15626287	G	G	G	G	K	G	G	G	G	G	G	G	K	G	G	K	G	G	G	G	G	G	T	G	G	G	G	G	K	T	G	G	G	G	G	G	G	G	G	G	G	G	G	T	G	G
rs15632549	C/M	2	15632549	C	C	C	C	M	C	C	C	C	C	M	C	C	C	C	M	C	C	C	C	C	M	C	C	C	C	C	C	C	C	C	C	C	M	C	C	C	M	M	C	M	A	C	C	C	C
rs15713543	A/G	2	15713543	A	A	A	A	A	A	A	A	A	A	A	A	A	A	A	G	A	A	A	A	A	A	A	A	A	G	A	A	A	A	A	A	A	A	A	A	A	A	A	A	A	A	G	A	G	A
rs15745697	G/T	2	15745697	G	G	G	T	K	G	G	G	G	G	G	G	G	G	G	T	K	G	G	T	G	G	G	G	G	K	T	T	G	T	G	G	G	G	G	G	G	G	G	G	G	G	G	T	G	G
rs15752107	T/A	2	15752107	T	T	T	T	T	T	T	A	T	T	T	T	T	T	T	T	T	T	A	W	T	T	T	A	T	T	T	T	T	T	T	T	T	T	T	T	T	T	T	T	T	T	T	T	T	T
rs15964948	C/M	2	15964948	C	A	C	C	C	C	C	M	C	C	C	C	C	M	C	C	C	A	C	C	C	C	M	C	C	C	C	C	M	C	C	C	C	C	C	C	C	M	M	C	C	C	C	C	C	C
rs16494498	C/Y	2	16494498	C	C	C	C	C	C	C	C	C	C	C	C	Y	C	C	C	C	C	C	C	C	C	C	C	C	Y	C	Y	C	C	C	C	C	C	C	C	C	C	C	C	C	C	C	C	C	C
rs16727719	G/A	2	16727719	G	G	G	G	A	G	G	G	A	G	G	G	A	G	G	G	G	G	G	G	G	A	G	G	G	G	G	G	G	G	G	G	G	G	G	G	G	G	G	G	G	G	G	G	G	G
rs16811782	C/A	2	16811782	C	A	C	C	A	C	C	C	A	C	C	C	C	C	A	A	C	C	C	C	C	C	C	C	C	C	C	C	C	C	C	C	A	C	C	C	C	A	C	C	C	C	C	C	C	C
rs16932658	A/C	2	16932658	A	A	A	A	A	A	A	A	A	A	A	A	A	M	A	A	A	A	A	A	A	C	A	A	A	A	A	A	A	A	A	A	A	A	A	A	A	C	A	A	A	A	A	A	A	A
rs16953288	C/A	2	16953288	C	C	C	C	A	M	C	C	C	C	C	C	C	C	C	C	C	C	C	C	C	C	C	C	C	C	C	C	C	C	C	C	C	C	C	C	C	C	C	A	C	C	C	C	C	C
rs17007315	C/A	2	17007315	C	C	C	C	C	C	C	C	C	C	C	C	C	C	C	C	C	C	C	C	C	C	C	C	C	C	C	C	C	C	C	C	C	C	C	C	M	C	C	C	C	C	M	C	C	C
rs17070412	C/M	2	17070412	C	C	C	C	C	C	C	C	C	M	C	C	C	C	A	C	C	C	C	C	C	C	C	C	A	C	C	C	C	C	C	C	C	M	C	C	C	C	A	C	C	C	C	C	C	M
rs17070433	C/Y	2	17070433	C	C	C	C	C	C	C	C	C	Y	C	C	C	Y	C	C	Y	C	C	C	C	C	C	C	C	T	C	C	C	C	C	C	C	C	C	C	C	C	C	C	C	C	C	C	Y	C
rs17071358	C/A	2	17071358	C	C	C	C	C	C	C	C	C	C	C	C	C	C	C	C	C	C	C	C	C	C	M	A	C	C	A	A	C	C	C	C	C	C	C	C	C	C	C	C	C	C	C	C	C	C
rs17180420	G/A	2	17180420	G	G	G	G	G	G	G	G	A	A	G	G	G	A	G	A	G	G	G	G	G	G	G	G	G	G	A	G	A	G	G	A	A	G	G	G	G	G	G	G	G	G	G	G	G	G
rs17228222	G/K	2	17228222	G	G	G	G	G	G	G	G	G	G	G	G	G	T	T	K	G	G	G	G	G	G	G	G	G	G	G	G	K	G	G	G	G	K	G	G	G	G	G	G	G	G	G	G	G	G
rs17402445	C/A	2	17402445	C	C	C	C	C	C	C	C	C	C	C	C	C	C	C	C	A	C	C	A	A	C	C	C	C	C	A	C	C	C	C	C	C	C	C	C	C	M	C	C	C	A	C	C	C	C
rs17402451	C/M	2	17402451	C	C	C	C	A	C	C	A	C	C	C	C	M	C	C	C	C	C	A	C	C	C	C	C	C	C	C	C	C	C	C	C	M	C	C	C	C	C	C	C	C	C	C	C	C	C
rs17433657	C/A	2	17433657	A	C	C	C	C	C	C	C	C	C	C	C	C	C	C	C	C	C	C	C	C	C	C	C	C	C	C	C	C	C	C	C	C	C	C	C	C	C	C	A	C	C	C	C	A	C
rs17580176	G/T	2	17580176	G	G	G	T	T	G	G	G	G	G	G	G	G	G	T	G	T	G	G	G	G	G	G	G	G	G	G	G	G	G	G	G	G	G	G	G	G	G	G	G	G	G	G	G	G	G
rs17580183	G/T	2	17580183	G	G	G	T	T	G	G	G	G	G	G	G	G	T	T	G	T	G	G	G	T	G	T	G	G	G	G	G	G	G	G	G	G	T	G	G	G	G	G	G	G	G	G	T	G	G
rs17580787	G/T	2	17580787	G	G	G	G	T	G	G	G	G	G	G	G	G	G	G	G	T	G	G	G	G	G	G	G	G	G	T	G	G	G	T	G	G	G	G	G	G	G	K	G	G	G	T	G	G	K
rs17580794	G/T	2	17580794	G	G	G	T	T	G	G	G	G	G	G	G	G	G	G	G	T	G	G	G	G	G	G	K	G	G	T	G	G	G	G	G	G	G	G	G	G	G	G	G	G	G	G	G	G	G
rs17701961	A/M	2	17701961	A	M	A	A	A	A	A	A	A	A	A	A	A	A	A	A	A	A	A	A	A	A	A	A	A	A	A	A	A	A	A	A	A	A	A	A	A	A	A	A	A	A	A	A	A	C
rs17774068	C/A	2	17774068	A	C	C	A	A	C	C	C	A	C	C	C	C	A	A	A	A	A	C	A	A	C	A	C	C	C	C	C	C	A	C	C	C	A	C	C	C	C	C	C	C	C	C	C	A	C
rs17788019	G/T	2	17788019	G	K	G	G	G	G	G	G	G	T	G	T	G	G	T	G	T	G	G	T	T	G	G	G	G	G	T	G	G	G	G	G	K	T	G	G	G	G	G	G	G	G	G	G	G	G
rs17791892	T/G	2	17791892	T	T	T	T	T	T	T	T	T	T	T	T	T	K	T	T	G	G	T	T	T	T	T	T	T	T	T	T	T	T	T	T	T	T	T	T	T	K	T	T	T	T	T	T	T	T
rs17816032	C/A	2	17816032	C	C	C	C	A	C	C	C	C	C	C	C	C	C	C	A	A	C	C	A	A	C	C	C	C	C	C	C	C	A	A	C	C	C	C	C	C	C	A	C	C	C	C	C	C	C
rs17816428	C/T	2	17816428	T	C	C	C	C	C	C	C	C	C	C	C	C	C	C	C	C	C	C	C	C	C	C	C	C	C	C	C	C	C	C	C	C	C	C	C	C	C	C	C	C	C	C	C	T	C
rs17983326	T/C	2	17983326	C	T	T	T	T	T	T	T	T	T	T	T	T	T	T	T	T	T	T	T	T	T	T	T	T	T	T	T	T	T	T	T	T	T	T	T	Y	T	T	C	T	T	T	T	C	T
rs17983328	G/T	2	17983328	G	G	G	G	G	G	G	G	G	G	G	T	G	G	G	G	G	G	G	K	G	G	G	G	T	G	G	G	G	G	G	G	G	G	G	G	G	G	G	G	T	G	G	G	G	G
rs18006815	A/W	2	18006815	A	A	A	A	A	A	A	W	W	A	A	A	A	A	A	A	W	A	A	A	A	W	A	A	W	A	A	A	W	A	A	A	A	A	W	A	W	A	A	A	A	A	A	W	A	A
rs18007136	G/T	2	18007136	G	G	G	G	T	G	G	G	G	G	G	G	G	G	G	G	G	G	G	G	T	G	G	G	G	G	G	G	G	G	G	G	G	G	G	G	G	G	G	G	G	G	G	G	G	G
rs18075209	G/R	2	18075209	G	G	G	G	R	G	G	G	G	R	G	G	G	R	G	G	G	G	R	R	G	R	G	G	R	R	G	R	G	G	R	G	G	G	R	G	G	G	G	G	G	G	G	G	A	G
rs18107744	G/T	2	18107744	G	G	G	G	G	G	G	G	G	G	G	G	G	G	G	G	G	G	G	G	T	G	T	G	G	G	G	G	G	G	G	G	T	G	G	G	G	G	G	T	T	G	G	G	G	G
rs18239573	G/K	2	18239573	G	G	G	G	G	G	G	T	G	K	G	G	G	G	G	G	G	G	G	G	G	G	G	G	G	G	G	K	G	G	G	G	G	G	G	G	G	G	G	G	K	G	G	G	G	K
rs18283565	G/A	2	18283565	A	G	G	G	G	G	G	G	G	G	G	R	G	G	G	G	G	G	G	G	G	G	G	G	G	G	G	G	G	G	G	G	G	G	G	G	G	G	G	A	G	G	G	G	A	G
rs18295958	C/Y	2	18295958	C	C	C	C	C	C	C	C	C	C	C	C	C	C	C	C	Y	C	C	C	C	C	Y	C	C	C	C	C	C	C	C	C	C	C	C	C	C	C	C	C	C	C	C	C	C	C
rs18528412	C/Y	2	18528412	C	C	C	C	C	C	C	T	C	C	C	C	Y	T	C	C	C	C	C	C	C	C	C	C	C	C	C	C	Y	C	C	C	C	C	C	C	C	C	C	C	C	C	C	C	T	Y
rs18547742	C/M	2	18547742	C	C	C	C	C	M	C	C	C	C	A	C	M	M	C	C	C	C	M	C	M	C	C	C	C	M	C	C	C	M	A	C	M	C	C	C	C	C	A	M	C	C	C	C	M	C
rs18751111	C/M	2	18751111	C	M	C	C	C	C	C	C	C	C	C	C	C	C	C	C	C	C	C	C	C	C	C	C	C	M	C	M	C	C	C	M	C	C	C	M	C	M	C	C	C	C	C	C	C	C
rs18751128	C/Y	2	18751128	C	C	C	C	C	C	C	C	C	C	C	C	C	C	C	C	C	C	C	C	C	C	C	C	C	Y	C	C	C	C	C	C	C	C	C	C	C	C	C	C	C	C	C	C	C	C
rs18759920	C/T	2	18759920	C	T	C	T	T	C	T	C	C	C	T	T	C	T	C	C	T	C	C	T	C	C	C	C	C	T	T	C	C	T	C	T	C	C	C	C	C	C	C	C	T	C	C	C	C	T
rs18760272	G/T	2	18760272	G	G	G	G	G	G	G	G	G	G	G	T	G	T	G	T	G	T	G	G	G	G	G	G	G	G	G	T	G	G	G	G	G	G	G	G	G	G	T	G	T	G	G	G	G	G
rs18878533	C/Y	2	18878533	C	C	C	C	Y	C	C	C	C	C	Y	C	C	T	C	Y	C	C	C	C	C	C	C	T	C	C	T	Y	C	C	C	C	C	C	C	C	C	C	C	C	C	C	C	Y	Y	C
rs18932827	T/G	2	18932827	T	G	T	T	T	T	T	T	T	T	G	G	T	G	T	T	T	T	T	T	T	T	T	T	T	T	T	T	T	T	T	T	T	T	T	T	T	T	T	T	T	T	T	T	T	T
rs19225573	G/T	2	19225573	G	G	G	T	T	G	G	T	G	G	T	T	G	G	T	G	G	G	G	G	G	G	G	G	G	T	T	T	G	T	G	G	G	G	G	G	G	G	G	G	T	G	G	G	G	G
rs19225584	G/A	2	19225584	A	G	G	G	G	G	G	G	G	G	G	G	G	G	G	G	G	G	G	G	G	G	G	G	G	G	G	G	G	G	G	G	G	G	G	G	A	G	G	A	G	G	G	A	A	G
rs19298170	G/T	2	19298170	G	K	G	G	G	G	G	T	G	G	G	G	G	G	G	G	G	G	G	T	T	G	G	G	G	T	G	T	G	T	G	G	G	G	T	G	G	G	G	G	T	G	T	G	G	G
rs19542643	G/T	2	19542643	G	G	T	G	G	G	G	G	G	G	G	T	G	G	G	G	G	G	G	G	G	G	G	G	G	G	G	G	G	G	G	G	G	G	G	G	G	G	G	G	G	G	G	G	G	G
rs19707788	G/T	2	19707788	T	G	G	G	G	G	G	G	G	G	G	G	G	G	G	G	G	G	G	G	G	G	G	G	G	G	G	G	G	G	G	G	G	G	G	G	T	G	G	T	G	G	G	G	T	G
rs19725027	G/T	2	19725027	G	G	G	G	T	G	G	G	G	G	G	G	G	T	T	T	G	G	T	G	G	G	G	G	G	G	G	G	T	T	G	G	K	G	G	G	G	G	G	G	G	G	G	G	T	G
rs19881255	T/A	2	19881255	W	A	T	T	A	T	T	T	T	A	A	T	A	T	T	T	T	T	A	T	T	T	T	T	A	T	T	A	T	T	T	A	T	T	T	T	T	A	T	T	A	A	A	T	T	T
rs19995829	A/G	2	19995829	A	A	G	A	A	G	G	G	G	A	G	A	A	G	G	R	A	G	A	A	G	G	G	A	A	G	G	A	A	A	A	A	G	A	G	G	A	A	G	G	A	A	A	A	R	A
rs20038244	T/A	2	20038244	T	T	T	T	T	T	T	A	T	T	T	T	T	A	W	T	T	A	W	A	A	T	T	T	W	T	T	T	T	T	T	T	T	T	T	T	T	T	T	T	A	T	T	T	T	T
rs20263396	T/C	2	20263396	T	T	T	T	T	T	T	T	T	T	T	T	C	T	T	T	T	T	T	T	T	T	T	T	T	T	T	T	T	T	T	T	T	T	T	T	T	T	T	T	T	C	T	T	T	T
rs20589275	A/G	2	20589275	A	A	A	A	A	A	A	A	A	A	A	A	A	A	A	A	A	A	A	A	A	R	A	A	A	A	A	A	A	A	A	A	A	A	A	A	R	A	A	A	A	A	A	A	A	A
rs20608780	G/T	2	20608780	G	G	G	G	G	G	G	T	G	G	G	G	G	G	G	G	T	T	G	G	G	G	G	G	G	G	G	G	G	G	G	G	G	G	G	G	G	G	G	G	G	G	G	T	G	G
rs20610318	G/T	2	20610318	G	G	G	G	G	G	G	G	G	G	G	G	G	T	G	G	G	G	G	G	G	G	G	G	G	G	G	T	T	G	G	G	G	G	G	G	G	G	G	G	G	G	G	G	G	G
rs20637312	G/T	2	20637312	G	T	G	G	G	G	G	G	G	G	G	G	G	G	G	G	G	G	G	G	G	G	G	G	G	G	G	G	G	G	G	G	G	G	G	G	G	G	G	G	G	G	T	G	G	G
rs20657772	G/T	2	20657772	G	T	G	G	G	T	G	T	G	G	G	G	T	G	T	G	G	T	G	T	G	G	G	G	G	G	G	G	G	G	G	G	G	G	G	G	G	G	T	G	G	G	G	G	T	G
rs20851028	G/A	2	20851028	G	G	G	G	A	G	G	A	G	G	G	G	G	G	G	G	A	A	G	G	G	A	G	G	G	G	G	G	G	G	A	G	G	G	G	R	G	G	G	G	G	G	G	G	G	G
rs21060757	C/A	2	21060757	C	C	A	C	A	C	C	A	C	C	C	C	C	C	C	A	A	A	C	A	C	C	C	C	C	C	C	C	C	A	A	C	C	C	C	C	A	C	C	C	C	A	C	C	C	C
rs21069998	A/R	2	21069998	A	A	A	A	G	A	A	A	A	A	A	A	A	A	A	A	A	G	A	A	A	A	A	A	A	A	A	A	A	A	A	A	A	A	A	A	R	A	A	A	A	A	A	A	A	A
rs21116343	C/T	2	21116343	C	C	C	C	C	C	C	C	C	C	C	C	C	C	C	C	T	C	C	T	C	C	C	C	C	C	C	C	C	C	T	C	T	C	C	C	C	C	C	C	C	C	C	C	C	C
rs21116654	G/T	2	21116654	G	G	G	G	G	G	G	G	G	G	G	G	G	G	G	G	G	G	G	G	G	G	G	G	G	G	G	G	G	G	G	G	G	G	G	G	T	G	G	G	T	T	G	G	G	G
rs21533157	G/T	2	21533157	G	G	G	G	T	G	T	G	G	G	T	G	G	G	G	G	G	G	T	G	G	T	G	G	G	K	G	G	G	T	G	G	G	G	G	G	T	T	G	G	G	T	G	G	T	G
rs21533163	G/T	2	21533163	G	G	G	G	T	T	G	G	G	T	G	G	G	T	G	G	G	G	G	K	G	G	G	G	G	G	G	G	G	T	G	G	G	G	T	T	T	T	G	G	G	T	G	G	G	G
rs21551835	A/G	2	21551835	G	A	A	A	A	A	A	A	A	A	A	A	A	A	A	A	A	A	A	A	A	A	A	A	A	A	A	A	A	A	A	A	A	A	A	G	G	A	A	G	A	A	G	A	G	A
rs21740397	G/T	2	21740397	G	G	G	G	G	G	T	G	T	G	G	G	G	G	G	G	G	G	G	T	G	T	G	G	G	G	T	G	G	T	G	G	G	G	G	G	G	G	G	G	G	T	G	G	G	G
rs22054147	C/M	2	22054147	C	C	C	C	C	C	C	C	C	C	C	C	C	C	C	C	C	C	C	C	C	C	C	C	C	C	M	C	C	A	A	C	C	C	C	C	C	C	C	C	C	A	C	C	C	C
rs22105671	G/T	2	22105671	G	G	G	T	G	G	G	G	G	G	G	G	G	G	G	G	T	G	T	G	G	G	G	G	G	G	G	G	G	G	G	G	G	G	G	G	G	G	G	G	G	G	T	G	G	G
rs22433018	G/R	2	22433018	G	G	G	G	G	G	G	R	G	R	G	G	G	G	R	G	G	R	G	G	G	A	R	G	G	G	A	G	G	G	G	G	R	R	G	G	A	G	G	G	G	G	G	G	G	G
rs22481926	A/G	2	22481926	A	A	A	A	A	A	A	A	A	A	A	A	A	A	A	A	A	A	A	A	A	A	A	A	A	A	A	A	A	A	A	A	A	A	A	A	A	A	A	A	A	A	A	A	G	A
rs22530155	C/A	2	22530155	C	C	C	A	A	C	C	A	C	C	A	C	C	C	C	C	C	C	C	A	C	C	C	C	C	C	C	A	C	C	C	A	C	C	C	C	C	C	A	C	C	C	C	C	C	C
rs22548265	C/A	2	22548265	A	C	C	C	C	C	C	C	C	C	C	C	C	C	C	C	C	C	C	C	C	C	C	C	C	C	C	C	C	C	C	C	C	C	C	C	C	C	C	C	C	C	C	C	A	C
rs22715894	A/M	2	22715894	A	A	A	A	A	A	A	A	A	A	A	A	A	A	A	A	A	A	A	A	A	A	A	A	A	A	A	A	A	A	A	A	A	A	A	A	A	A	A	A	A	A	A	A	A	A
rs22869088	C/M	2	22869088	C	C	M	M	C	C	C	C	C	C	C	C	C	A	C	C	C	M	C	C	C	C	C	C	C	C	C	C	M	C	C	C	C	C	C	C	C	C	C	C	C	C	C	C	C	C
rs23043857	A/W	2	23043857	A	A	A	A	A	A	A	A	A	A	A	A	A	A	A	A	A	A	W	A	A	A	A	A	A	A	A	A	A	A	A	W	A	A	A	A	A	A	A	A	A	A	A	A	A	A
rs23148389	G/R	2	23148389	G	G	G	G	G	G	G	G	G	G	G	R	G	G	G	G	G	G	G	A	G	G	G	G	G	G	G	G	G	R	G	R	G	G	G	G	G	G	G	G	G	G	G	G	G	G
rs23148392	G/R	2	23148392	G	G	G	R	G	G	G	G	R	G	G	G	G	A	G	G	G	G	G	G	G	G	G	G	G	G	G	G	G	R	R	R	G	R	G	G	G	G	G	G	G	G	G	R	R	G
rs23230760	C/M	2	23230760	C	C	C	C	C	C	C	C	C	C	C	M	C	C	M	C	C	C	C	C	C	C	C	C	A	C	C	C	C	C	M	C	C	C	C	C	C	C	C	C	C	C	C	C	C	C
rs23231101	G/T	2	23231101	G	G	G	G	G	G	G	G	G	G	G	K	G	K	K	G	G	G	G	G	G	G	G	G	G	G	G	G	G	K	G	G	G	T	G	G	G	G	K	T	G	G	G	T	G	G
rs23247499	G/A	2	23247499	G	G	G	G	G	G	G	G	G	G	G	G	G	G	G	G	G	G	G	G	G	G	G	G	G	G	G	G	G	G	G	G	G	G	G	G	G	G	G	A	G	G	G	G	A	G
rs23386130	G/A	2	23386130	G	G	G	G	G	G	G	G	G	G	G	G	G	G	G	A	G	G	G	G	G	A	A	G	G	G	G	G	G	G	G	G	G	G	G	G	G	G	G	G	G	G	G	G	G	G
rs23386137	G/A	2	23386137	G	G	G	G	G	A	G	G	G	G	G	G	G	G	A	G	G	G	G	G	G	G	G	G	G	G	G	A	G	A	G	G	G	G	G	G	G	G	G	G	G	G	G	G	G	G
rs23421746	G/T	2	23421746	G	G	G	G	G	G	G	G	G	G	G	G	G	G	G	G	G	G	G	G	G	G	G	G	G	G	G	G	G	G	G	G	G	G	G	G	G	G	G	T	G	G	G	G	T	G
rs23514357	C/A	2	23514357	A	C	C	C	C	C	C	A	C	C	C	C	C	C	C	C	C	C	C	C	C	C	C	C	C	C	C	C	C	C	C	C	C	C	C	C	C	C	C	A	C	C	C	C	A	C
rs23748545	G/T	2	23748545	G	G	G	T	G	G	G	G	G	G	G	G	G	G	G	G	K	T	T	G	T	G	G	G	G	G	G	G	T	G	G	G	K	G	G	G	G	G	G	T	G	G	G	G	G	G
rs23818985	G/T	2	23818985	G	G	G	T	T	G	G	G	G	G	T	G	G	T	T	G	G	T	G	T	T	G	G	G	G	G	G	T	G	G	G	G	G	T	G	G	G	G	G	G	T	G	G	G	G	G
rs23843974	G/T	2	23843974	G	G	G	T	T	G	G	G	G	G	T	G	G	G	T	G	G	T	G	T	T	G	G	T	G	G	G	T	G	G	G	G	G	G	G	G	G	G	G	G	G	G	G	G	G	K
rs23852645	G/T	2	23852645	G	G	G	G	T	G	G	G	G	G	G	G	T	G	G	G	G	G	G	G	G	G	G	G	G	T	G	G	G	G	G	G	G	G	G	G	G	T	G	G	G	G	G	T	G	G
rs23924612	C/T	2	23924612	C	C	C	C	C	C	C	C	C	C	C	C	T	C	C	C	C	C	C	C	C	C	C	C	C	C	C	C	C	C	C	C	C	C	C	C	C	C	C	C	C	C	C	C	C	C
rs24020656	T/W	2	24020656	T	T	T	T	T	T	T	T	T	T	T	T	T	T	T	T	T	T	T	T	T	T	T	T	T	T	T	T	T	A	T	T	T	T	T	T	A	T	T	T	T	T	T	T	T	T
rs24152660	G/T	2	24152660	G	G	G	G	G	G	G	G	T	G	G	T	G	G	T	G	T	G	G	G	G	G	G	G	G	T	T	G	G	T	G	G	G	G	G	G	G	T	T	G	G	G	G	T	T	G
rs24158971	G/T	2	24158971	G	G	G	G	G	G	G	T	G	G	G	G	G	G	T	G	T	T	G	G	G	T	G	G	G	G	G	T	G	G	G	G	G	G	G	G	G	G	G	G	G	G	G	T	T	G
rs24230254	C/M	2	24230254	C	C	C	A	M	C	C	C	C	C	C	C	C	C	C	M	C	C	C	C	C	C	C	C	C	C	C	C	C	C	C	M	C	C	C	C	C	C	C	C	C	C	A	C	C	M
rs24230260	C/A	2	24230260	C	M	M	A	M	C	C	A	C	C	C	C	M	C	C	A	C	C	A	A	C	A	C	C	C	C	C	C	A	C	A	A	C	C	C	C	C	C	C	C	C	C	C	C	A	C
rs24230262	C/A	2	24230262	C	C	C	C	C	C	C	C	C	C	C	C	C	C	C	C	C	A	C	C	C	C	C	C	C	C	C	C	C	C	C	C	C	C	C	C	C	C	C	C	C	C	C	C	A	M
rs24240640	C/Y	2	24240640	C	C	C	C	C	C	Y	C	C	C	C	C	C	C	C	C	C	C	C	T	C	C	C	C	C	Y	C	C	C	C	C	Y	C	C	C	C	C	C	T	C	C	C	C	C	T	C
rs24243023	C/A	2	24243023	M	C	C	C	C	C	C	C	C	C	C	C	C	C	C	C	C	C	C	C	C	C	C	A	C	C	C	C	A	C	C	C	C	C	C	C	M	C	C	C	C	C	C	C	C	C
rs24243377	G/T	2	24243377	G	G	G	G	G	G	G	T	G	G	T	G	G	G	G	G	G	G	G	T	G	G	G	G	G	K	G	T	T	G	G	G	G	G	G	G	G	G	G	G	G	G	G	G	T	G
rs24243382	G/T	2	24243382	G	G	G	G	G	G	G	G	G	G	G	G	G	G	G	G	G	G	G	G	G	G	G	G	G	G	T	G	G	G	G	G	G	G	G	G	G	G	G	T	T	G	G	G	T	G
rs24252169	G/T	2	24252169	G	G	G	G	G	G	G	T	G	G	G	T	G	T	T	G	G	T	T	T	G	T	G	G	G	G	T	T	G	T	G	T	G	G	G	G	G	G	G	G	G	G	G	T	T	T
rs24260847	G/T	2	24260847	K	G	G	G	T	G	T	T	G	G	T	G	G	G	T	T	G	G	G	G	G	G	G	G	G	G	T	G	G	G	T	G	G	G	G	G	G	G	G	G	G	G	G	G	T	G
rs24322970	T/W	2	24322970	T	W	T	T	T	T	T	A	T	T	T	T	T	T	T	T	A	T	T	T	T	T	T	T	T	T	T	T	T	W	T	T	T	T	T	T	T	T	T	T	T	A	W	T	T	T
rs24322983	C/A	2	24322983	M	C	C	C	C	C	C	A	C	C	C	C	C	A	C	C	C	C	C	C	C	C	C	C	C	C	A	C	C	C	C	C	C	C	C	C	C	C	C	A	A	C	C	C	C	A
rs24463100	G/T	2	24463100	G	G	G	G	G	T	G	G	G	G	G	G	G	G	T	G	G	G	G	G	G	G	G	G	T	G	T	G	G	G	G	G	G	G	G	G	G	G	G	T	G	G	G	T	G	G
rs24525767	C/Y	2	24525767	C	C	C	C	C	C	C	Y	C	C	C	C	C	C	C	C	C	C	T	Y	C	Y	C	Y	C	C	C	C	C	C	C	C	C	C	C	C	C	C	Y	Y	C	C	C	C	C	C
rs24532984	C/Y	2	24532984	C	C	C	C	C	C	C	C	C	C	C	C	C	C	C	C	C	C	C	C	C	T	C	C	C	C	C	Y	C	C	C	C	C	C	C	Y	C	C	C	T	C	C	C	C	T	Y
rs24602981	G/T	2	24602981	G	K	G	G	G	G	G	T	G	G	G	G	G	G	T	G	G	T	G	G	G	T	G	G	G	T	T	T	T	G	G	G	G	G	G	G	G	G	G	T	G	G	G	T	G	G
rs24641117	A/T	2	24641117	A	A	A	A	T	A	A	A	A	A	A	A	A	T	A	A	A	A	A	A	A	A	A	A	A	A	A	A	A	A	A	A	A	A	A	W	A	A	A	A	A	A	A	A	A	T
rs24693889	T/C	2	24693889	T	T	T	T	T	T	T	T	T	T	T	T	T	T	T	T	T	T	T	T	T	T	T	T	T	T	C	T	T	T	T	T	T	T	T	T	T	T	T	C	T	T	T	C	C	T
rs24938426	G/R	2	24938426	G	G	G	G	G	G	G	G	G	G	G	G	G	G	G	G	G	R	R	G	G	G	G	G	G	G	G	G	G	G	G	G	G	G	G	G	G	G	G	G	G	G	G	R	G	G
rs24951191	C/A	2	24951191	C	C	C	C	C	C	C	C	C	C	C	C	C	C	C	A	C	C	A	C	C	C	M	C	C	M	C	C	C	C	C	C	C	A	C	C	C	C	C	C	C	C	A	C	C	C
rs24951510	G/A	2	24951510	G	G	G	G	A	G	G	G	G	G	G	G	G	G	G	R	G	A	G	G	G	G	R	G	G	A	G	G	G	G	G	G	G	G	G	G	G	G	R	G	G	G	G	G	G	R
rs24962128	G/T	2	24962128	G	G	G	G	G	G	G	T	G	G	G	G	G	T	G	G	G	G	G	G	G	G	G	G	G	G	G	G	G	G	G	G	G	G	G	G	G	G	G	G	G	G	T	G	G	G
rs25042054	A/G	2	25042054	G	G	A	A	A	A	A	A	A	A	A	A	G	A	G	A	A	A	A	A	A	A	A	G	A	A	A	G	A	A	A	A	A	A	A	A	A	G	G	A	G	A	A	A	A	A
rs25094202	G/R	2	25094202	G	G	G	G	G	G	G	G	G	G	G	G	G	G	G	G	R	G	G	R	G	A	A	G	G	G	G	G	R	G	G	G	G	R	G	G	G	G	G	G	G	G	G	G	G	G
rs25094208	G/R	2	25094208	G	G	G	G	R	G	G	G	G	R	G	G	G	G	G	G	G	G	G	G	G	A	G	G	R	R	G	R	R	G	G	G	G	R	G	G	G	G	G	A	G	G	G	G	R	G
rs25127445	G/T	2	25127445	G	G	G	G	G	G	G	G	G	G	G	G	G	G	G	G	T	G	G	G	G	G	G	G	G	G	G	T	G	G	G	G	G	T	G	G	G	G	G	G	G	G	G	T	G	G
rs25127455	G/K	2	25127455	G	G	G	G	G	K	G	G	G	G	G	G	G	G	G	G	G	G	G	G	G	K	G	G	G	G	G	G	G	G	G	G	G	G	G	G	G	G	G	G	G	G	T	G	T	G
rs25136333	C/T	2	25136333	T	C	C	C	C	C	C	C	C	C	C	C	C	C	C	C	C	C	C	C	C	C	C	C	C	C	C	C	C	C	C	C	C	C	C	C	C	C	C	C	C	C	T	C	T	C
rs25140150	C/A	2	25140150	C	C	A	C	C	C	C	C	A	A	C	C	C	C	C	C	C	C	C	C	C	A	C	C	C	C	A	C	C	C	A	C	C	C	C	C	C	C	C	C	C	C	A	C	A	C
rs25156328	C/T	2	25156328	C	T	C	C	C	C	C	C	C	C	C	C	T	C	C	C	C	C	C	C	C	C	C	C	C	C	C	C	C	C	C	C	C	C	C	C	C	C	T	C	C	C	C	C	C	C
rs25183268	G/T	2	25183268	G	G	G	G	G	G	G	G	G	G	G	G	G	G	G	G	T	G	G	G	G	G	G	G	G	T	G	T	G	G	G	G	G	G	G	G	G	G	G	G	G	G	G	G	G	G
rs25185500	C/T	2	25185500	C	C	C	C	C	C	C	C	C	C	T	C	C	C	C	T	C	C	C	T	T	C	C	C	T	C	C	C	T	T	T	C	C	T	C	C	C	C	C	C	C	C	C	C	C	C
rs25331338	G/R	2	25331338	G	G	G	G	G	R	G	G	G	A	G	G	G	G	G	G	G	G	R	G	G	G	G	G	G	G	G	R	G	G	G	G	G	G	G	G	G	G	A	G	G	G	G	G	G	G
rs25531123	C/M	2	25531123	C	C	C	C	M	C	C	M	C	C	A	C	C	C	C	A	C	C	C	A	C	C	C	C	C	C	C	C	C	C	A	C	C	C	C	C	C	C	C	C	C	C	C	C	M	C
rs25710941	A/W	2	25710941	A	A	A	W	A	A	A	W	A	A	A	A	W	A	W	A	A	W	A	W	A	A	A	W	A	A	A	A	W	A	A	A	W	A	A	A	A	A	A	A	A	A	A	W	A	A
rs25710944	G/T	2	25710944	G	G	G	G	T	G	T	T	G	G	G	T	G	G	G	G	G	G	G	G	G	G	G	G	G	G	G	G	T	T	G	G	K	G	G	G	G	G	G	G	G	G	G	G	G	G
rs25758944	G/K	2	25758944	G	G	G	G	G	G	G	G	K	G	G	G	G	G	K	G	G	G	G	G	G	G	G	G	G	G	G	G	G	G	G	G	K	G	G	G	G	K	K	G	G	G	G	G	G	G
rs25758946	G/T	2	25758946	G	G	G	G	G	G	G	G	K	K	G	G	G	G	G	G	G	G	G	G	G	G	G	G	G	G	G	G	G	G	G	K	K	G	K	G	G	G	G	G	G	G	G	T	G	G
rs25841186	G/K	2	25841186	G	G	G	G	G	G	G	G	G	G	G	G	G	G	K	G	G	G	G	G	G	G	G	G	G	G	G	G	G	G	G	G	G	G	G	G	G	G	K	G	G	G	G	G	G	G
rs25868113	C/A	2	25868113	C	C	C	C	C	C	C	C	C	C	C	C	C	C	A	C	A	C	C	A	C	C	C	C	C	C	C	C	C	C	C	A	C	C	C	C	A	C	C	C	C	C	A	C	C	C
rs25872635	G/R	2	25872635	G	G	G	G	R	A	G	G	G	A	G	R	G	G	G	G	G	R	G	G	G	G	R	R	G	G	G	G	G	G	G	R	G	G	G	G	R	G	G	G	G	G	R	A	G	G
rs25981828	G/T	2	25981828	G	G	T	G	G	G	G	T	G	G	G	G	G	G	T	G	G	G	G	G	G	G	G	G	G	G	G	G	T	G	G	G	G	G	G	G	G	G	G	G	G	G	G	G	G	G
rs26034560	C/T	2	26034560	C	C	C	C	C	C	T	T	C	T	T	C	C	T	T	C	T	C	C	C	T	T	C	C	C	T	T	C	C	C	C	C	C	T	C	T	C	C	C	C	C	C	T	C	C	C
rs26049264	C/M	2	26049264	C	C	M	A	A	C	C	C	C	C	C	C	C	C	C	C	C	C	C	C	C	C	C	C	C	C	C	C	C	C	C	C	M	C	C	C	C	M	C	C	C	C	A	C	C	C
rs26058894	C/T	2	26058894	C	C	C	C	C	C	C	T	C	Y	C	T	C	C	C	C	T	C	C	C	C	T	C	C	C	C	C	Y	T	C	C	C	C	C	C	C	C	C	C	C	C	C	C	C	C	C
rs26059223	G/T	2	26059223	G	G	G	G	G	G	G	G	G	G	G	G	G	G	G	G	G	G	T	G	G	T	G	G	G	G	G	T	G	G	G	G	G	G	G	G	G	G	G	G	G	G	G	G	G	G
rs26108552	G/T	2	26108552	G	G	G	G	G	G	T	G	G	T	T	G	G	T	T	G	T	G	T	T	T	T	G	G	G	T	T	G	G	G	G	G	G	T	G	G	G	G	G	G	G	G	G	G	G	G
rs26143943	G/K	2	26143943	K	G	G	G	G	G	G	G	G	G	K	G	G	G	G	G	G	G	G	G	G	G	G	G	K	G	G	G	G	G	G	K	G	G	G	K	G	K	G	G	K	G	K	G	G	G
rs26156648	A/G	2	26156648	G	A	A	A	A	A	A	A	A	A	A	A	A	A	A	A	A	A	A	A	A	A	A	A	A	A	A	A	A	A	A	A	A	A	A	A	A	A	A	A	A	A	A	A	G	A
rs26254812	C/T	2	26254812	C	C	C	C	C	C	T	C	C	T	T	C	C	T	T	C	T	C	T	C	T	C	C	C	C	T	T	C	C	C	C	C	C	T	C	C	C	C	C	C	C	C	C	C	C	C
rs26352940	G/T	2	26352940	T	G	G	G	G	G	G	G	G	G	G	G	G	G	G	G	G	G	G	G	G	G	G	G	G	G	G	G	G	G	G	G	G	G	G	G	G	G	G	G	G	G	G	G	G	G
rs26352957	T/A	2	26352957	A	T	T	T	T	T	T	T	T	T	T	T	T	T	T	T	T	T	T	T	T	T	T	T	T	T	T	T	T	T	T	T	W	T	T	T	T	T	T	T	T	T	T	T	T	T
rs26355679	G/T	2	26355679	G	G	G	G	G	G	T	G	G	T	T	G	G	T	T	G	T	G	T	K	T	T	G	G	G	T	T	G	G	G	G	G	G	T	G	G	G	G	G	G	G	G	G	G	G	G
rs26355700	T/C	2	26355700	C	T	T	T	T	T	C	T	T	C	C	T	T	C	C	T	T	T	C	C	C	C	T	T	T	C	C	T	T	T	T	T	T	C	T	C	T	T	T	C	T	T	C	C	C	T
rs26419076	A/T	2	26419076	T	A	A	A	A	A	A	A	A	A	A	A	A	A	A	A	A	A	A	A	A	A	A	A	A	A	A	A	A	A	A	A	A	A	A	A	A	A	A	A	A	A	A	A	T	A
rs26419087	T/C	2	26419087	C	T	T	T	T	T	C	T	T	C	C	T	T	C	C	T	C	T	C	T	C	C	T	T	T	C	Y	T	T	T	T	T	T	C	T	C	Y	T	T	C	T	T	C	C	C	T
rs26495382	C/A	2	26495382	C	A	C	A	C	C	C	C	C	C	C	C	C	A	C	C	C	C	C	A	C	C	C	A	C	C	C	A	C	A	A	A	C	C	A	C	C	C	C	C	C	A	C	C	C	C
rs26555747	T/C	2	26555747	T	T	T	T	T	T	C	T	T	C	C	T	T	C	C	T	C	T	C	T	C	C	T	T	T	C	C	T	T	T	T	T	T	C	T	C	T	T	T	T	T	T	C	T	T	T
rs26586972	C/A	2	26586972	C	C	C	C	C	C	C	C	C	C	C	C	C	C	C	C	C	C	C	C	A	C	C	C	C	C	C	C	A	C	A	C	C	C	C	C	C	C	C	C	C	C	C	C	C	C
rs26588412	G/T	2	26588412	G	G	G	G	G	T	G	G	G	G	K	G	G	T	G	G	G	G	G	G	G	G	G	G	G	G	G	G	G	T	G	G	G	G	G	G	G	G	K	G	G	G	T	G	G	G
rs26594655	G/T	2	26594655	G	G	G	G	G	G	G	G	G	G	G	T	G	G	G	G	T	G	G	G	G	G	K	G	G	G	G	G	G	T	G	G	G	G	G	G	G	T	T	G	G	G	G	G	G	G
rs26603882	T/G	2	26603882	G	T	T	T	T	T	G	T	T	G	G	T	T	G	G	T	G	T	G	T	G	G	T	T	T	G	G	T	T	G	T	T	T	G	T	G	T	T	T	G	T	T	G	G	G	T
rs26611253	G/T	2	26611253	G	G	G	G	G	G	G	G	G	G	G	G	G	G	G	T	G	G	G	G	G	G	G	G	G	G	T	G	G	G	G	K	G	T	G	G	K	G	G	G	T	G	G	G	G	G
rs26611256	G/T	2	26611256	G	G	G	G	G	G	G	G	G	G	G	G	G	G	G	G	G	T	G	G	G	G	G	G	G	G	G	T	G	G	G	G	K	G	G	G	G	G	G	G	G	G	G	G	G	G
rs26698115	G/T	2	26698115	G	G	G	G	G	G	G	G	G	G	G	G	G	G	G	G	G	G	T	G	G	G	G	G	G	G	G	T	G	G	G	G	G	G	G	G	G	G	K	G	G	G	G	T	G	G
rs26698122	T/G	2	26698122	G	T	T	T	T	T	G	T	T	G	G	T	T	G	G	T	G	T	G	T	G	G	T	T	T	T	G	T	T	G	T	T	T	G	T	G	G	T	T	G	T	T	G	G	T	T
rs26698134	C/T	2	26698134	C	C	C	C	C	C	T	C	C	T	T	C	C	T	C	C	T	C	T	Y	T	T	C	C	C	T	T	C	C	T	C	C	C	T	C	C	C	C	C	C	C	C	T	C	C	C
rs26816307	G/A	2	26816307	G	G	G	G	G	G	G	G	G	G	G	G	G	G	G	G	G	G	G	G	G	G	G	G	G	G	G	A	G	G	G	G	G	G	A	G	G	G	G	G	G	G	G	G	G	G
rs26816332	G/R	2	26816332	G	G	G	G	G	G	G	A	G	G	G	G	G	G	G	G	G	G	G	G	G	G	G	A	G	G	R	G	G	G	G	G	G	G	G	G	G	A	G	G	G	G	G	G	G	G
rs26833731	G/A	2	26833731	G	A	G	G	G	G	A	G	G	A	A	G	G	A	A	G	A	G	A	A	A	A	G	G	A	A	A	G	G	A	A	G	G	A	G	G	G	G	G	G	A	G	A	A	G	G
rs27069289	G/T	2	27069289	G	G	G	G	G	T	G	G	G	G	G	G	G	G	G	G	G	G	G	G	G	G	T	G	G	G	G	G	G	G	G	G	G	G	G	G	G	G	G	G	G	G	G	G	G	G
rs27106419	C/T	2	27106419	T	T	C	C	C	C	T	C	C	T	T	T	C	T	T	C	T	C	T	T	T	T	C	C	C	C	T	C	C	T	T	C	C	T	C	C	C	C	C	C	C	C	T	C	C	T
rs27139645	G/T	2	27139645	G	G	G	G	T	G	G	G	G	G	G	G	T	G	G	G	G	G	T	G	G	G	G	G	G	G	G	G	G	G	G	G	G	T	G	G	G	G	G	G	G	G	G	G	G	G
rs27279363	G/T	2	27279363	G	G	G	G	T	G	G	G	G	G	G	G	G	G	T	G	G	G	T	G	G	G	G	K	G	G	G	T	G	G	T	G	G	G	G	G	G	G	G	G	G	G	G	G	G	G
rs27309304	A/G	2	27309304	A	A	A	A	A	A	G	A	A	G	G	A	A	G	G	A	G	A	G	A	G	G	A	A	A	A	G	A	A	G	G	A	A	G	A	A	A	A	A	A	A	A	A	A	G	A
rs27455064	C/T	2	27455064	C	C	C	C	C	T	C	C	C	C	C	C	C	C	T	C	C	T	T	C	C	C	C	C	C	T	T	T	C	C	C	C	C	C	C	C	C	C	C	C	C	C	C	C	C	C
rs27494444	A/G	2	27494444	A	G	A	A	A	A	A	A	A	A	A	G	A	A	A	A	A	A	A	R	A	A	A	A	G	G	A	A	A	A	A	A	A	A	A	G	R	A	A	G	G	A	G	G	A	A
rs27523546	C/Y	2	27523546	C	Y	C	C	C	C	C	Y	C	C	Y	C	C	C	Y	C	C	C	Y	C	C	C	C	Y	C	Y	C	C	C	C	C	C	Y	C	C	C	C	C	C	C	C	C	C	C	T	C
rs27544682	G/T	2	27544682	G	G	G	G	G	G	G	G	G	G	G	G	G	G	T	G	G	G	T	G	G	G	G	G	G	G	T	G	G	G	G	G	K	G	G	G	G	G	G	G	G	T	G	G	G	G
rs27608757	G/T	2	27608757	G	G	G	G	T	G	G	G	G	G	T	G	G	G	T	G	G	G	G	G	G	G	G	G	G	G	G	G	G	G	G	G	G	G	G	G	G	G	G	G	G	G	G	G	T	G
rs27628347	G/T	2	27628347	G	G	G	G	G	G	G	G	G	G	G	K	G	G	G	G	G	G	G	G	G	G	G	G	G	G	T	G	G	T	G	G	G	G	G	G	G	G	G	G	G	G	G	G	G	G
rs27688886	C/A	2	27688886	C	C	C	C	A	C	C	C	C	C	C	C	C	C	C	A	C	C	C	C	C	C	C	C	C	C	C	C	C	C	C	C	C	A	C	C	C	C	C	C	C	C	C	C	C	C
rs27702320	G/T	2	27702320	G	G	G	G	G	G	G	G	G	G	G	T	G	G	G	T	G	G	G	G	G	G	G	G	G	G	G	T	G	T	G	G	G	G	G	G	G	G	G	G	G	G	G	G	G	G
rs27739507	C/M	2	27739507	C	C	C	C	A	M	C	C	C	C	C	C	C	C	C	C	C	C	C	M	C	C	C	C	C	C	M	C	C	C	C	C	C	C	C	C	C	C	M	C	C	C	C	C	C	C
rs27777477	A/G	2	27777477	G	G	A	A	A	A	G	A	A	G	G	G	A	G	G	A	G	A	G	G	G	G	A	A	G	G	G	A	A	G	A	A	A	G	A	G	A	A	A	G	A	A	A	G	G	A
rs27792362	C/M	2	27792362	C	C	C	C	M	C	C	C	C	A	C	A	C	M	C	M	C	C	C	C	M	C	C	C	C	C	C	C	C	A	C	C	C	C	C	C	C	C	C	C	C	C	A	C	C	C
rs27807259	G/A	2	27807259	G	G	G	G	A	G	G	G	G	G	G	G	G	G	A	G	G	G	G	G	G	A	G	G	A	G	A	G	G	A	G	G	G	G	G	G	G	A	G	G	G	G	G	A	A	G
rs28154050	A/W	2	28154050	A	A	T	A	A	A	A	W	A	A	T	A	A	A	W	T	A	A	T	A	A	A	A	A	W	A	A	A	A	A	A	W	A	T	A	A	A	A	A	A	W	A	A	A	A	A
rs28300974	G/T	2	28300974	G	G	G	G	G	T	G	T	G	G	G	T	G	G	T	G	G	G	G	G	T	G	G	G	G	G	G	G	G	G	T	T	G	G	G	G	G	G	G	T	G	G	G	T	G	G
rs28375044	C/A	2	28375044	C	M	C	A	C	A	C	A	C	C	C	C	C	C	A	C	C	C	C	A	C	A	C	C	A	C	C	A	C	C	C	C	M	C	C	C	C	C	C	C	C	C	C	C	C	C
rs28472836	G/A	2	28472836	G	G	G	G	G	A	G	G	G	G	G	G	G	G	G	G	G	G	G	G	G	A	G	G	G	G	G	G	G	G	G	G	G	G	G	G	G	G	G	G	G	G	G	G	G	G
rs28538498	C/A	2	28538498	C	C	A	A	A	C	C	C	C	C	C	C	C	C	C	C	C	A	C	C	C	C	C	C	A	C	C	A	C	C	C	C	C	A	C	C	C	C	C	C	C	C	C	C	C	C
rs28538832	G/T	2	28538832	G	G	G	T	T	T	G	T	G	G	T	G	G	G	T	G	G	T	G	T	G	G	G	G	T	G	G	T	G	G	T	T	G	G	G	G	G	G	G	G	G	G	G	T	T	G
rs28538840	G/K	2	28538840	G	G	G	T	K	G	G	G	G	G	G	G	G	G	G	G	G	G	G	G	T	G	G	G	G	G	G	G	G	T	T	G	G	T	G	G	G	G	G	G	G	G	G	G	G	G
rs28561609	G/A	2	28561609	G	A	G	A	A	G	A	A	G	G	A	G	G	G	A	G	G	A	G	A	G	G	G	G	A	G	G	G	G	G	A	G	G	A	G	G	G	G	G	G	G	G	G	G	G	G
rs28561614	G/T	2	28561614	G	G	G	G	T	G	K	G	G	G	G	G	G	K	G	G	G	G	K	G	K	G	G	G	G	G	G	G	G	G	T	G	G	G	G	G	T	G	G	G	G	G	G	G	G	G
rs28733857	G/K	2	28733857	G	G	G	G	K	G	G	G	G	G	G	K	G	G	G	G	G	G	K	G	G	G	K	G	G	K	G	G	G	G	T	G	G	G	G	G	G	G	G	G	G	G	G	G	G	K
rs28757088	C/M	2	28757088	C	C	C	C	C	C	C	C	C	C	C	C	C	C	C	C	C	C	C	C	C	C	C	C	C	C	C	C	C	C	C	C	C	C	C	C	M	C	C	A	C	C	C	A	C	C
rs28757090	T/A	2	28757090	T	T	T	T	T	T	T	T	T	T	T	T	T	T	T	T	T	T	T	T	T	T	T	T	T	T	T	T	T	T	T	T	T	T	T	T	A	T	T	A	T	T	T	A	T	T
rs28766737	G/A	2	28766737	G	R	G	G	G	G	G	R	G	G	G	G	G	G	G	G	G	G	G	G	G	G	G	G	G	G	G	G	G	G	G	G	G	G	G	G	G	G	R	G	G	G	G	G	G	G
rs28766740	T/W	2	28766740	T	W	T	A	T	T	T	T	T	T	T	T	T	T	W	T	T	T	T	T	T	T	T	T	T	T	T	T	T	T	T	T	T	T	T	T	T	T	W	T	T	T	T	T	T	T
rs28778816	G/T	2	28778816	G	G	G	T	T	G	G	G	G	G	G	G	G	G	T	G	G	G	G	G	G	K	G	G	G	K	G	G	G	G	T	G	G	G	G	G	G	G	G	G	G	G	G	G	G	G
rs28801039	G/T	2	28801039	G	G	G	G	G	G	G	G	G	G	G	G	G	G	G	G	G	G	G	G	T	G	G	G	G	G	G	G	G	G	G	G	G	G	G	G	T	G	G	T	G	T	T	G	G	G
rs29406840	C/T	2	29406840	C	C	C	C	T	C	C	Y	T	C	T	C	C	T	T	C	T	C	T	T	T	T	C	C	T	C	T	C	C	C	T	C	C	T	C	C	T	C	C	C	C	T	C	T	T	C
rs29413627	A/T	2	29413627	A	A	A	A	A	A	A	A	A	T	T	T	A	T	A	A	A	A	T	T	T	T	A	A	T	A	T	A	A	A	T	A	A	T	A	A	A	A	A	A	A	T	A	T	T	A
rs29523042	C/A	2	29523042	C	C	C	C	M	C	C	C	C	C	C	C	C	C	C	A	C	C	A	C	C	C	C	C	C	C	C	C	C	C	C	C	C	C	C	C	C	C	C	C	C	C	C	C	C	C
rs29631217	T/C	2	29631217	T	C	C	T	C	T	T	T	C	C	T	C	C	T	T	T	T	T	C	T	C	C	T	T	T	T	C	T	T	C	C	T	C	T	T	T	T	C	C	T	T	T	T	T	T	T
rs29631224	A/G	2	29631224	A	G	G	A	G	A	A	A	G	G	G	G	G	A	A	A	A	A	G	R	G	G	A	A	A	A	G	A	A	G	G	A	G	A	A	A	A	G	G	A	A	A	A	A	A	A
rs29748491	G/T	2	29748491	G	G	G	G	G	G	G	G	G	G	T	G	G	G	G	G	G	G	K	K	G	G	G	G	G	G	G	G	G	G	G	G	G	G	G	G	G	G	K	G	G	G	G	G	G	G
rs29748495	G/R	2	29748495	G	G	G	G	R	G	G	G	G	G	G	G	G	G	G	G	G	R	G	G	G	G	G	G	G	R	G	G	G	G	G	G	G	G	G	G	G	G	G	G	G	G	G	G	G	G
rs29748505	G/K	2	29748505	G	G	G	G	K	G	G	G	G	G	G	G	G	G	G	G	G	G	G	K	G	G	G	G	G	G	G	G	G	T	G	G	G	G	G	K	G	G	G	G	G	G	G	G	G	G
rs29778689	C/T	2	29778689	T	C	C	C	C	C	T	C	C	T	T	C	C	T	T	C	T	C	T	Y	T	T	C	C	C	C	T	C	C	C	T	C	C	T	C	C	C	C	C	C	C	C	C	T	T	C
rs29778697	G/A	2	29778697	G	A	G	G	G	G	G	G	G	G	G	A	G	G	G	G	G	A	G	R	G	G	G	G	A	G	G	G	G	A	G	G	G	G	G	G	G	G	G	G	A	G	G	G	G	G
rs29817148	G/T	2	29817148	G	G	G	G	T	G	G	G	G	G	G	T	G	G	G	G	G	G	G	G	G	G	G	G	T	G	G	G	G	G	G	G	G	G	G	G	G	G	G	G	G	G	G	G	G	G
rs29944102	C/T	2	29944102	T	C	C	T	C	C	T	T	C	C	C	C	C	C	T	C	C	C	T	C	C	C	T	T	C	T	C	C	C	C	C	C	C	C	C	C	C	C	C	T	C	C	C	C	C	C
rs30060967	G/T	2	30060967	G	G	G	G	T	G	G	G	G	T	G	T	G	G	G	G	G	G	G	G	G	G	G	G	G	T	G	G	G	T	G	G	G	G	G	G	G	G	G	G	G	G	G	G	G	G
rs30100712	G/T	2	30100712	G	T	G	G	G	G	G	G	G	G	G	T	G	G	T	G	G	T	G	K	G	G	G	G	T	G	G	G	G	T	G	G	G	G	G	G	G	G	G	G	T	G	G	G	G	G
rs30142268	A/G	2	30142268	A	A	A	A	A	A	A	A	A	A	A	G	A	A	A	A	A	G	A	A	A	A	A	A	G	A	A	A	A	G	A	A	A	A	A	A	A	A	A	A	G	A	A	A	A	A
rs30142297	C/Y	2	30142297	C	C	C	C	C	C	C	C	C	C	C	C	C	T	C	C	T	C	C	C	C	T	Y	C	C	Y	C	C	Y	C	C	Y	C	C	C	C	C	C	C	T	C	C	C	C	C	C
rs30242303	C/A	2	30242303	C	C	C	A	A	C	C	C	C	C	C	C	C	C	C	A	C	A	C	C	A	C	C	C	C	C	C	C	A	C	C	C	C	C	C	C	C	A	A	C	C	C	C	C	C	C
rs30242306	C/A	2	30242306	M	C	A	A	C	C	C	C	C	C	C	C	C	C	A	A	C	C	A	C	A	C	C	C	C	C	C	C	C	C	C	C	C	C	C	C	C	C	C	C	C	C	C	C	C	C
rs30435433	G/T	2	30435433	G	G	G	T	G	G	G	G	G	G	G	G	G	T	G	G	G	G	G	G	G	G	G	T	G	G	G	G	G	G	G	G	G	G	G	G	G	G	G	G	G	G	G	G	G	G
rs30435442	G/T	2	30435442	G	G	G	G	G	G	G	G	G	G	G	G	G	G	G	G	G	G	G	G	G	G	G	G	G	G	G	G	G	G	G	G	G	G	G	G	G	G	G	G	G	G	G	G	G	G
rs30473145	C/M	2	30473145	C	C	C	C	C	C	C	C	C	C	M	C	M	C	M	C	A	C	C	C	M	C	C	C	C	C	C	C	C	C	C	C	C	M	C	A	C	C	C	C	C	C	C	C	C	C
rs30473147	C/A	2	30473147	C	C	C	M	M	C	C	C	C	C	C	C	C	C	C	C	A	C	C	C	C	C	C	C	C	C	C	C	C	C	C	C	C	C	C	C	C	C	M	C	C	C	C	C	C	C
rs30473154	C/Y	2	30473154	C	C	C	C	C	C	C	C	C	C	C	C	C	Y	C	C	C	C	C	C	C	T	C	C	C	C	C	C	C	C	C	C	C	C	C	C	C	C	Y	C	C	C	C	C	Y	C
rs30537733	G/A	2	30537733	G	A	G	G	G	G	G	G	G	G	G	A	G	G	G	G	G	A	G	A	G	G	G	G	G	G	G	G	G	A	G	G	G	G	G	G	G	G	G	G	A	G	G	G	G	G
rs30648391	C/Y	2	30648391	C	Y	C	C	C	C	Y	C	C	C	C	C	C	C	C	Y	C	C	C	C	C	C	C	C	Y	C	C	C	Y	Y	C	C	C	Y	Y	C	Y	C	C	C	C	C	C	C	C	C
rs30664940	T/W	2	30664940	T	W	T	T	T	T	T	T	T	T	W	T	W	T	T	T	T	W	T	T	A	T	T	W	T	W	T	W	T	W	W	T	T	T	W	T	T	T	T	T	T	T	T	T	T	T
rs30664945	G/R	2	30664945	G	G	G	G	G	R	G	G	G	G	G	G	R	R	R	R	G	R	R	G	G	G	G	G	G	G	G	G	G	R	R	G	G	R	G	G	G	G	G	G	G	G	G	G	G	G
rs30729934	G/T	2	30729934	G	G	G	G	G	G	G	G	G	G	G	G	G	G	T	G	G	G	G	G	G	G	G	G	G	G	G	G	T	G	G	G	G	G	G	G	G	G	G	G	G	T	G	G	T	K
rs30761297	C/M	2	30761297	C	M	C	C	C	C	M	C	C	M	C	C	C	C	M	C	C	C	C	C	C	C	C	C	C	C	C	C	C	C	C	C	C	C	C	M	C	C	C	A	M	C	C	A	C	C
rs30769541	G/A	2	30769541	G	A	G	G	G	G	G	G	G	G	G	A	G	G	G	G	G	G	G	R	G	G	G	G	A	G	G	G	G	G	G	G	G	G	G	G	G	G	G	G	A	G	G	G	G	G
rs30852825	C/A	2	30852825	C	C	C	C	C	C	C	C	C	C	C	C	C	M	C	C	C	C	C	C	C	C	C	C	C	A	C	C	C	C	C	C	C	C	C	C	A	C	M	C	C	C	C	C	C	C
rs30870725	C/A	2	30870725	C	M	C	C	A	C	C	C	C	C	C	C	C	C	C	C	C	C	C	A	C	C	C	C	C	C	A	C	C	C	C	C	C	C	C	C	C	M	C	C	C	C	C	C	C	C
rs30871127	G/K	2	30871127	K	G	G	G	G	G	G	G	G	G	G	G	G	G	G	G	G	K	G	G	G	G	G	G	G	G	G	G	G	G	G	G	G	G	G	G	G	G	G	G	G	G	G	G	T	G
rs30872217	C/T	2	30872217	C	T	T	C	T	C	C	C	C	C	T	C	T	C	C	C	C	C	C	C	C	C	T	C	C	C	C	T	T	C	T	C	C	T	C	C	C	C	C	C	C	T	T	C	T	C
rs31050188	G/A	2	31050188	G	G	G	G	G	G	G	G	G	G	G	G	G	G	G	G	G	A	G	R	G	G	G	G	G	G	G	G	G	G	G	G	G	A	G	G	G	G	G	G	G	G	G	G	G	G
rs31132987	G/R	2	31132987	G	G	R	G	A	G	G	G	G	G	G	G	R	G	G	G	R	G	G	G	G	G	G	G	G	G	G	G	G	G	G	G	G	G	G	G	G	G	R	G	G	G	G	G	G	G
rs31132993	G/R	2	31132993	G	G	G	G	R	G	G	A	G	G	G	R	G	G	G	G	G	G	G	G	G	G	G	R	G	G	G	G	R	G	G	G	R	G	G	G	G	G	G	G	G	G	G	G	R	G
rs31148047	A/G	2	31148047	A	G	A	A	A	A	A	A	A	A	A	G	A	A	A	A	A	A	A	A	A	A	A	A	G	A	A	A	A	G	A	A	A	A	A	G	G	A	A	A	G	A	G	A	A	A
rs31155259	A/G	2	31155259	A	G	A	A	A	A	A	A	A	A	A	G	A	A	A	A	A	A	A	G	A	A	A	A	G	A	A	A	A	G	A	A	A	A	A	G	A	A	A	A	G	A	G	A	A	A
rs31155637	G/T	2	31155637	G	T	G	G	G	G	G	G	G	G	G	T	G	G	G	G	G	G	G	T	G	G	G	G	T	G	G	G	G	T	G	G	G	G	G	T	G	G	G	G	T	G	T	G	G	G
rs31289753	A/C	2	31289753	A	C	A	A	A	A	A	A	A	A	A	C	A	A	A	A	A	A	A	A	A	A	A	A	C	A	A	A	A	C	A	A	A	A	A	C	A	A	A	A	C	A	C	C	A	A
rs31301832	G/R	2	31301832	G	G	G	G	R	G	G	G	G	R	G	G	G	G	G	G	R	G	R	R	G	G	G	G	G	G	G	G	R	G	G	G	G	G	G	G	G	G	G	G	G	G	G	G	G	G
rs31385928	G/A	2	31385928	G	A	G	G	G	G	G	G	G	G	G	A	G	G	G	G	G	G	G	R	G	G	G	G	A	G	G	G	G	A	G	G	G	G	G	G	G	G	G	G	A	G	G	A	G	G
rs31389675	C/T	2	31389675	C	T	C	C	C	C	C	C	C	C	C	T	C	C	C	C	C	C	C	T	C	C	C	C	T	C	C	C	C	T	C	C	C	C	C	C	C	C	C	C	T	C	C	T	C	C
rs31423450	C/T	2	31423450	C	T	C	C	C	C	C	C	C	C	C	T	C	C	C	C	C	C	C	Y	C	C	C	C	T	C	C	C	C	T	C	C	C	C	C	C	C	C	C	C	T	C	C	T	C	C
rs31464681	T/C	2	31464681	T	C	T	T	T	T	T	T	T	T	T	C	T	T	T	T	T	T	T	C	T	T	T	T	C	T	T	T	T	C	T	T	T	T	T	C	T	T	T	C	C	T	T	C	T	T
rs31497304	G/A	2	31497304	G	A	G	G	G	G	G	G	G	G	G	A	G	G	G	G	G	G	G	R	G	G	G	G	A	G	G	G	G	A	G	G	G	G	G	G	G	G	G	G	A	G	G	A	G	G
rs31549915	G/A	2	31549915	G	A	G	G	G	G	G	G	G	G	G	A	G	G	G	G	G	G	G	A	G	G	G	G	A	G	A	G	G	A	G	G	G	G	G	A	R	G	G	A	A	G	A	A	G	G
rs31550567	A/G	2	31550567	A	G	A	A	A	A	A	A	A	A	A	G	A	A	A	A	A	A	A	A	A	A	A	A	G	A	A	A	A	G	A	A	A	A	A	G	G	A	A	R	G	A	G	G	A	A
rs31569038	T/C	2	31569038	T	C	T	T	T	T	T	T	T	T	T	C	T	T	T	T	T	T	T	C	T	T	T	T	C	T	T	T	T	C	T	T	T	T	T	C	T	T	T	C	C	T	C	C	T	T
rs31590485	G/A	2	31590485	G	A	G	G	G	G	G	G	G	G	G	A	G	G	G	G	G	G	G	A	G	G	G	G	A	G	G	G	G	A	G	G	G	G	G	A	A	G	G	A	A	G	A	G	G	G
rs31676767	A/G	2	31676767	A	G	A	A	A	A	A	A	A	A	A	G	A	A	A	A	A	A	A	G	A	A	A	A	G	A	A	A	A	G	A	A	A	A	A	G	R	A	A	G	G	A	G	G	A	A
rs31696193	G/A	2	31696193	G	A	G	G	G	G	G	G	G	G	G	A	G	G	G	G	G	G	G	A	G	G	G	G	A	G	G	G	G	A	G	G	G	G	G	A	R	G	G	A	A	G	A	G	G	G
rs31709598	C/A	2	31709598	C	A	C	C	C	C	C	C	C	C	C	A	C	C	C	C	C	C	C	A	C	C	C	C	A	C	C	C	C	A	C	C	C	C	C	A	A	C	C	A	A	C	A	C	C	C
rs31720555	C/A	2	31720555	C	A	C	C	C	C	C	C	C	C	C	A	M	C	C	C	C	C	C	M	C	C	M	C	A	C	C	C	C	A	C	C	C	C	C	A	M	C	C	A	A	C	A	C	C	C
rs31720896	A/G	2	31720896	A	G	A	A	A	A	A	A	A	A	A	G	A	A	A	A	A	A	A	A	A	A	A	A	G	A	A	A	A	G	A	A	A	A	A	G	R	A	A	G	G	A	G	A	A	A
rs31742844	C/M	2	31742844	C	C	C	C	C	C	C	C	C	C	C	C	C	C	M	C	A	C	C	C	C	C	C	M	C	C	M	C	C	C	M	C	C	M	C	C	C	C	C	C	A	C	C	C	C	M
rs31742848	G/A	2	31742848	G	A	G	G	G	G	G	G	G	G	G	A	G	G	G	G	G	G	G	R	G	G	G	G	G	G	G	G	G	A	G	G	G	G	G	A	G	G	G	A	A	G	A	G	G	G
rs31742853	C/A	2	31742853	C	C	C	C	A	C	C	C	C	C	C	C	C	C	A	C	C	C	C	C	C	C	A	C	C	C	C	C	C	C	C	C	C	C	C	C	C	C	C	C	C	C	C	C	C	C
rs31743210	C/G	2	31743210	C	G	C	C	C	C	C	C	C	C	C	G	C	C	C	C	C	C	C	S	C	C	C	C	G	C	C	C	C	G	C	C	C	C	C	G	S	C	C	G	G	C	G	C	C	C
rs31743532	T/G	2	31743532	T	G	T	T	T	T	T	T	T	T	T	G	T	T	T	T	T	T	T	G	T	T	T	T	G	T	T	T	T	G	T	T	T	T	T	G	T	T	T	G	G	T	G	T	T	T
rs31810464	G/A	2	31810464	G	A	G	G	G	G	G	G	G	G	G	A	G	G	G	G	G	G	G	A	G	G	G	G	A	G	G	G	G	A	G	G	G	G	G	A	A	G	G	A	A	G	A	A	G	G
rs31810877	A/T	2	31810877	A	T	A	A	A	A	A	A	A	A	A	T	A	A	A	A	A	A	A	T	A	A	A	A	T	A	A	A	A	T	A	A	A	A	A	T	T	A	A	T	T	A	T	T	A	A
rs31847615	T/C	2	31847615	T	C	T	T	T	T	T	T	T	T	T	C	T	T	T	T	T	T	T	Y	T	T	T	T	C	T	T	T	T	C	T	T	T	T	T	C	Y	Y	T	C	C	T	C	C	T	T
rs31847618	C/G	2	31847618	C	G	C	C	C	C	C	C	C	C	C	G	C	C	C	C	C	C	C	G	C	C	C	C	G	C	C	C	C	G	C	C	C	C	C	G	G	C	C	G	G	C	G	G	C	C
rs31847622	C/T	2	31847622	C	T	C	C	C	C	C	C	C	C	C	T	C	C	C	C	C	C	C	T	C	C	C	C	T	C	C	C	C	T	T	C	C	C	C	T	T	C	C	T	T	C	T	C	C	C
rs31847972	A/C	2	31847972	A	C	A	A	A	A	A	A	A	A	A	C	A	A	A	A	A	A	A	M	A	A	A	A	C	A	A	A	A	C	A	A	A	A	A	C	M	A	A	C	C	A	C	C	A	A
rs32171026	C/Y	2	32171026	C	C	C	C	C	C	Y	C	C	C	C	C	C	C	C	C	C	Y	C	Y	C	Y	Y	Y	C	C	Y	C	Y	C	C	C	C	Y	C	C	C	C	C	C	C	C	C	C	C	C
rs32171385	G/T	2	32171385	G	G	G	G	G	G	T	G	G	G	G	G	G	T	G	G	K	G	G	G	G	G	G	G	G	G	G	G	G	G	T	T	G	T	G	G	G	G	T	G	G	G	G	G	G	G
rs32186401	G/A	2	32186401	G	A	G	G	G	G	G	G	G	G	G	A	G	G	G	G	G	G	G	R	G	G	G	G	A	G	G	G	G	A	G	G	G	G	G	A	A	G	G	A	A	G	A	A	G	G
rs32207204	G/T	2	32207204	G	G	G	G	G	G	G	G	G	G	G	G	G	G	G	G	K	T	G	G	G	G	G	G	T	K	G	G	G	G	G	G	G	G	G	G	G	G	G	G	G	T	G	G	G	G
rs32235811	A/G	2	32235811	A	G	A	A	A	A	A	A	A	A	A	G	A	A	A	A	A	A	A	A	A	A	A	A	G	A	A	A	A	G	A	A	A	A	A	G	G	A	A	G	G	A	G	G	A	A
rs32257799	G/A	2	32257799	G	A	G	G	G	G	G	G	G	G	G	R	G	G	G	G	G	G	G	G	G	G	G	G	A	G	G	G	G	A	G	G	G	G	G	A	G	G	G	A	A	G	G	G	G	G
rs32265764	T/Y	2	32265764	T	T	T	T	T	T	T	T	T	T	T	T	T	T	T	T	T	T	T	T	T	T	T	T	T	T	T	T	T	T	T	T	T	T	T	T	T	T	T	T	C	T	T	T	T	T
rs32265773	G/A	2	32265773	G	G	G	G	G	G	A	G	A	G	A	G	G	G	G	G	G	G	G	G	G	G	G	G	G	G	G	G	G	G	A	G	G	G	G	G	G	G	G	G	G	G	G	G	G	G
rs32267513	C/A	2	32267513	C	A	C	C	C	C	C	C	C	C	C	A	C	C	C	C	C	C	C	C	C	C	C	C	A	C	C	C	C	A	C	C	C	C	C	C	C	C	C	A	A	C	C	C	C	A
rs32275662	A/G	2	32275662	A	G	A	A	A	A	A	A	A	A	A	G	A	A	A	A	A	A	A	R	A	A	A	A	G	A	A	A	A	G	A	A	A	A	A	G	A	A	A	G	G	A	G	G	A	A
rs32304858	G/A	2	32304858	G	A	G	G	G	G	G	G	G	G	G	A	G	G	G	G	G	G	G	R	G	G	G	G	A	G	G	G	G	A	G	G	G	G	G	G	G	G	G	G	A	G	G	G	G	G
rs32337659	T/G	2	32337659	T	G	T	T	T	T	T	T	T	T	T	G	T	T	T	T	T	T	T	G	T	T	T	T	G	T	T	T	T	G	T	T	T	T	T	G	G	T	G	G	G	T	G	G	T	T
rs32345216	T/C	2	32345216	T	C	T	T	T	T	T	T	T	T	T	T	T	T	T	T	C	C	T	T	T	T	T	T	T	C	T	T	T	T	C	T	T	T	T	T	T	T	T	T	T	T	T	T	T	T
rs32381128	C/T	2	32381128	C	T	C	C	C	C	C	T	C	C	C	T	C	C	C	C	C	C	C	T	C	C	C	C	T	C	T	C	C	T	C	C	C	C	C	C	C	C	T	T	T	C	T	C	C	C
rs32406997	G/T	2	32406997	G	G	G	G	T	G	G	G	G	G	G	G	G	G	G	G	T	G	G	T	G	T	G	G	G	G	G	G	G	G	G	G	G	T	G	G	G	G	G	G	G	G	G	G	G	G
[truncated: 22,181 more rows]
[truncated: 139 more columns]
