# Supplementary material for: Genome wide association mapping and candidate gene analysis for hundred seed weight in soybean [Glycine max (L.) Merrill]
Source: BMC Genomics. 2019 Aug 14;20:648. doi: 10.1186/s12864-019-6009-2 (PMC6693149; doi:10.1186/s12864-019-6009-2)
Supplement: Supplementary file 6 — SNP data of 20 soybean accessions generated from genome resequencing. (XLSX 299 kb) [file 12864_2019_6009_MOESM6_ESM.xlsx]

## Sheet: Sheet1
SNP	Alleles	Chromosome	Position	TF8	DN42	BF9	HF50	HF52	Conrad	Z27	Bayfield	Williams82	Charleston	L-10	DN49	DN594	HF45	JN20	Suinong4	DN48	HF25	SH10	Suinong8
Gm03-40255076	T/W	3	40255076	T	T	T	T	T	T	W	T	W	T	W	T	W	T	W	T	T	W	T	T
Gm03-40255118	C/Y	3	40255118	C	C	C	C	N	C	Y	C	Y	C	Y	C	Y	C	Y	C	C	Y	C	C
Gm03-40255155	C/Y	3	40255155	C	C	C	C	C	C	Y	C	Y	C	Y	C	Y	C	Y	C	C	C	C	C
Gm03-40316895	C/T	3	40316895	C	C	C	C	T	T	C	T	T	T	T	C	C	T	C	C	C	C	T	C
Gm03-40326562	C/A	3	40326562	C	C	C	C	A	A	C	C	A	A	A	C	C	A	C	C	C	C	A	C
Gm03-40340468	G/A	3	40340468	G	G	G	G	A	A	G	G	A	A	A	G	G	A	G	G	G	G	A	G
Gm03-40341742	C/T	3	40341742	T	C	C	C	T	C	T	C	C	C	T	C	C	C	T	C	C	T	C	C
Gm04-33043142	G/R	4	33043142	G	N	G	G	G	G	R	G	G	G	G	R	R	R	R	G	R	R	R	R
Gm04-33043152	C/Y	4	33043152	Y	C	C	C	C	C	Y	C	C	C	C	Y	Y	Y	Y	C	Y	Y	Y	Y
Gm04-33043176	Y/T	4	33043176	T	T	Y	T	T	Y	Y	T	T	T	T	Y	Y	Y	Y	T	Y	Y	Y	Y
Gm04-33043177	R/A	4	33043177	A	A	R	A	A	R	R	A	A	A	A	R	R	R	R	A	R	R	R	R
Gm04-33043189	T/Y	4	33043189	T	T	Y	T	T	Y	T	T	T	T	T	Y	Y	Y	Y	T	Y	Y	Y	Y
Gm04-33043267	R/A	4	33043267	R	R	R	A	A	R	R	A	A	A	R	R	R	R	R	R	R	R	R	R
Gm05-390180	T/A	5	390180	A	A	A	T	T	T	T	T	T	T	T	A	T	N	T	A	A	T	A	A
Gm05-390193	A/C	5	390193	C	C	C	A	A	A	A	A	A	A	A	C	A	N	A	C	C	A	C	C
Gm05-390214	G/T	5	390214	T	T	T	G	G	G	G	G	G	G	G	T	G	N	G	T	T	G	T	T
Gm05-391235	C/T	5	391235	T	T	T	C	C	C	C	C	C	C	C	T	C	C	C	T	T	C	T	T
Gm05-393513	G/T	5	393513	T	T	T	G	G	G	G	G	G	G	G	T	G	K	G	T	T	G	T	T
Gm05-394903	A/C	5	394903	C	C	C	A	A	A	A	A	A	A	A	C	A	N	A	C	C	A	C	C
Gm05-394977	A/G	5	394977	G	G	G	A	A	A	A	A	A	A	A	G	A	R	A	G	G	A	G	G
Gm05-395236	T/C	5	395236	C	Y	C	T	T	T	T	T	T	T	T	C	T	Y	T	C	C	T	C	C
Gm05-397975	A/G	5	397975	A	A	A	G	A	A	G	G	G	G	G	A	G	A	G	A	A	A	A	A
Gm05-398070	G/C	5	398070	G	G	G	C	G	G	C	C	C	C	C	G	C	G	C	G	G	G	G	G
Gm05-398350	G/A	5	398350	G	G	G	A	G	G	A	A	A	A	A	G	A	G	A	G	G	G	G	G
Gm05-398637	T/C	5	398637	T	T	T	C	T	T	C	C	C	C	C	T	C	T	C	T	T	T	T	T
Gm05-398660	G/T	5	398660	T	T	T	G	G	G	G	G	G	G	G	T	G	K	G	T	T	G	T	T
Gm05-398823	A/G	5	398823	G	G	G	A	A	A	A	A	A	A	A	G	A	N	A	G	G	A	G	G
Gm05-398866	T/A	5	398866	T	T	T	T	A	A	T	T	T	T	T	T	T	A	T	T	T	A	T	T
Gm05-399110	G/A	5	399110	A	A	A	G	G	G	G	G	G	G	G	A	G	N	G	A	A	G	A	A
Gm05-399159	T/C	5	399159	T	T	T	T	C	C	T	T	T	T	T	T	T	C	T	T	T	C	T	T
Gm05-399203	A/G	5	399203	G	G	G	A	A	A	A	A	A	A	A	G	A	A	A	G	G	A	G	G
Gm05-399237	A/T	5	399237	T	T	T	A	A	A	A	A	A	A	A	T	A	A	A	T	T	A	T	T
Gm05-399330	C/A	5	399330	C	C	M	A	C	C	A	A	A	A	A	C	A	C	A	C	C	C	C	C
Gm05-399491	C/T	5	399491	C	C	C	T	C	C	T	T	T	T	T	C	T	C	T	C	C	C	C	C
Gm05-399821	G/A	5	399821	G	G	G	A	G	G	A	A	A	A	A	G	A	G	A	G	G	G	G	G
Gm05-399993	G/A	5	399993	G	G	G	A	G	G	A	A	A	A	A	G	A	G	A	G	G	G	R	G
Gm05-400263	G/T	5	400263	T	T	T	G	G	G	G	G	G	G	G	T	G	G	G	T	T	G	T	T
Gm05-401192	G/A	5	401192	G	G	G	A	G	G	A	A	A	A	A	G	A	G	A	G	G	G	G	G
Gm05-401311	G/C	5	401311	G	G	G	C	G	G	C	C	C	C	C	G	C	G	C	G	G	G	G	G
Gm05-401472	G/A	5	401472	G	G	G	A	G	G	A	A	A	A	A	G	A	G	A	G	G	G	G	G
Gm05-401723	G/A	5	401723	G	G	G	G	A	A	G	G	G	G	G	G	G	A	G	G	G	A	G	G
Gm05-401897	A/G	5	401897	A	A	A	G	A	A	G	G	G	G	G	A	G	A	G	A	A	A	R	A
Gm05-401957	G/A	5	401957	G	G	G	G	A	A	G	G	G	G	G	G	G	A	G	G	G	A	G	G
Gm05-402357	A/T	5	402357	T	T	T	A	A	A	A	A	A	A	A	T	A	N	A	T	T	A	T	T
Gm05-402447	C/T	5	402447	C	C	C	T	C	C	T	T	T	T	T	C	T	C	T	C	C	C	C	C
Gm05-404984	G/A	5	404984	G	G	G	G	A	A	G	G	G	G	G	G	G	R	G	G	G	A	G	G
Gm05-405238	G/A	5	405238	G	G	G	A	G	G	A	A	A	A	A	G	A	R	A	G	G	G	G	G
Gm05-406372	T/C	5	406372	C	C	C	T	T	T	T	T	T	T	T	C	T	Y	T	C	C	T	C	C
Gm05-408389	T/A	5	408389	T	T	T	A	T	T	T	A	T	T	T	T	A	T	A	T	T	T	T	T
Gm05-409700	T/C	5	409700	T	T	T	C	T	T	C	C	C	C	C	T	C	T	C	T	T	T	T	T
Gm05-409808	G/A	5	409808	G	G	G	A	G	G	A	A	A	A	A	G	A	G	A	G	G	G	G	G
Gm05-410262	C/G	5	410262	C	C	C	C	G	G	C	C	C	C	C	C	C	S	C	C	C	G	C	C
Gm05-410455	C/T	5	410455	T	T	T	C	C	C	C	C	C	C	C	T	C	Y	C	T	T	C	T	T
Gm05-410512	C/T	5	410512	C	C	C	C	T	T	C	C	C	C	C	C	C	T	C	C	C	T	C	C
Gm05-410603	C/T	5	410603	C	C	C	C	T	T	C	C	C	C	C	C	C	Y	C	C	C	T	C	C
Gm05-410785	T/G	5	410785	T	T	T	T	G	G	T	T	T	T	T	T	T	K	T	T	T	G	T	T
Gm05-410809	T/G	5	410809	T	T	T	T	G	G	T	T	T	T	T	T	T	K	T	T	T	G	T	T
Gm05-410828	T/C	5	410828	T	T	T	T	C	C	T	T	T	T	T	T	T	Y	T	T	T	C	T	T
Gm05-410838	C/G	5	410838	C	C	C	C	G	G	C	C	C	C	C	C	C	S	C	C	C	G	C	C
Gm05-410883	C/T	5	410883	C	C	C	C	T	T	C	C	C	C	C	C	C	T	C	C	C	T	C	C
Gm05-410913	T/G	5	410913	T	T	T	T	G	G	T	T	T	T	T	T	T	G	T	T	T	G	T	T
Gm05-416067	A/G	5	416067	A	A	A	G	A	A	G	G	G	G	G	A	G	A	G	A	A	A	A	A
Gm05-416258	T/C	5	416258	T	T	T	C	T	T	C	C	C	C	C	T	C	T	C	T	T	T	T	T
Gm05-417461	A/G	5	417461	A	A	A	G	A	A	G	G	G	G	G	A	G	A	G	A	A	A	A	A
Gm05-417630	G/T	5	417630	G	G	G	T	G	G	T	T	T	T	T	G	T	G	T	G	G	G	G	G
Gm05-417841	T/A	5	417841	T	T	T	A	T	T	A	A	A	A	A	T	A	T	A	T	T	T	T	T
Gm05-417964	A/T	5	417964	A	A	A	T	A	A	T	T	T	T	T	A	T	A	T	A	A	A	A	A
Gm05-418071	G/A	5	418071	G	G	G	A	G	G	A	A	A	A	A	G	A	G	A	G	G	G	G	G
Gm05-428917	C/G	5	428917	S	G	G	C	C	C	C	C	C	C	C	G	C	N	C	G	G	C	G	G
Gm05-429322	A/C	5	429322	A	A	A	A	C	C	A	A	A	A	A	A	A	C	A	A	A	C	A	A
Gm05-429770	T/G	5	429770	T	T	T	T	G	G	T	T	T	T	T	T	T	G	T	T	T	G	T	T
Gm05-430730	T/G	5	430730	T	T	T	T	G	G	T	T	T	T	T	T	T	K	T	T	T	G	T	T
Gm05-431680	T/A	5	431680	T	T	T	T	A	A	T	T	T	T	T	T	T	W	T	T	T	A	T	T
Gm05-431722	A/T	5	431722	A	A	A	A	T	T	A	A	A	A	A	A	A	W	A	A	A	T	A	A
Gm05-431764	A/T	5	431764	A	A	A	A	T	T	A	A	A	A	A	A	A	W	A	A	A	T	A	A
Gm05-432661	C/T	5	432661	T	T	T	C	C	C	C	C	C	C	C	T	C	N	C	T	T	C	T	T
Gm05-434151	G/T	5	434151	G	G	G	G	T	T	G	G	G	G	G	G	G	T	G	G	G	T	G	G
Gm05-434451	T/C	5	434451	C	C	C	T	T	T	T	T	T	T	T	C	T	N	T	C	C	T	C	C
Gm05-434660	C/T	5	434660	C	C	C	C	T	T	C	C	C	C	C	C	C	T	C	C	C	T	C	C
Gm05-434956	A/G	5	434956	G	G	G	A	A	A	A	A	A	A	A	G	A	N	A	G	G	A	G	G
Gm05-435082	G/T	5	435082	G	G	G	T	G	G	T	T	T	T	T	G	T	G	T	G	G	G	G	G
Gm05-435178	C/A	5	435178	C	C	C	A	C	C	A	A	A	A	A	C	A	C	A	C	C	C	C	C
Gm05-435613	A/G	5	435613	G	G	G	A	A	A	A	A	A	A	A	G	A	N	A	G	G	A	G	G
Gm05-436102	A/G	5	436102	G	G	G	A	A	A	A	A	A	A	A	G	A	A	A	G	G	A	G	G
Gm05-436156	T/C	5	436156	T	C	C	T	C	T	T	T	T	T	T	T	T	T	T	C	C	T	C	T
Gm05-436205	A/G	5	436205	A	G	G	A	G	G	A	A	A	A	A	G	A	G	A	G	G	A	G	G
Gm05-436268	A/G	5	436268	A	A	A	G	A	A	G	G	G	G	G	A	G	A	G	A	A	A	A	A
Gm05-436410	G/A	5	436410	A	A	A	G	G	G	G	G	G	G	G	A	G	R	G	A	A	G	A	A
Gm05-436494	A/G	5	436494	A	A	A	A	G	G	A	A	A	A	A	A	A	A	A	A	A	G	A	A
Gm05-436542	T/G	5	436542	G	G	G	T	T	T	T	T	T	T	T	G	T	N	T	G	G	T	G	G
Gm05-436563	A/G	5	436563	G	G	G	A	A	A	A	A	A	A	A	G	A	N	A	G	G	A	G	G
Gm05-437341	T/C	5	437341	T	T	T	T	C	C	T	T	T	T	T	T	T	Y	T	T	T	C	T	T
Gm05-437841	G/A	5	437841	G	G	G	A	G	G	A	A	A	A	A	G	A	G	A	G	G	G	G	G
Gm05-437981	T/C	5	437981	T	T	T	T	C	C	T	T	T	T	T	T	T	C	T	T	T	C	T	T
Gm05-437982	G/A	5	437982	G	G	G	G	A	A	G	G	G	G	G	G	G	A	G	G	G	A	G	G
Gm05-438141	A/C	5	438141	C	C	C	A	A	A	A	A	A	A	A	C	A	A	A	C	C	A	C	C
Gm05-438201	G/A	5	438201	A	A	A	G	G	G	G	G	G	G	G	A	G	G	G	A	A	G	A	A
Gm05-438243	G/A	5	438243	G	G	G	A	G	G	A	A	A	A	A	G	A	G	A	G	G	G	G	G
Gm05-438245	G/A	5	438245	G	G	G	A	G	G	A	A	A	A	A	G	A	G	A	G	G	G	G	G
Gm05-438274	C/T	5	438274	T	T	T	C	C	C	C	C	C	C	C	T	C	C	C	T	T	C	T	T
Gm05-438278	C/T	5	438278	T	T	T	C	C	C	C	C	C	C	C	T	C	C	C	T	T	C	T	T
Gm05-438313	T/A	5	438313	A	A	A	T	T	T	T	T	T	T	T	A	T	N	T	A	A	T	A	A
Gm05-438368	A/T	5	438368	A	A	A	T	A	A	T	T	T	T	T	A	T	A	T	A	A	A	A	A
Gm05-438408	G/A	5	438408	A	A	A	G	G	G	G	G	G	G	G	A	G	N	G	A	A	G	A	A
Gm05-438429	G/A	5	438429	G	G	G	A	G	G	A	A	A	A	A	G	A	G	A	G	G	G	G	G
Gm05-438511	C/T	5	438511	T	T	T	C	C	C	C	C	C	C	C	T	C	T	C	T	T	C	T	T
Gm05-439250	T/C	5	439250	T	T	T	C	T	T	C	C	C	C	C	T	C	T	C	T	T	T	T	T
Gm05-439370	T/C	5	439370	T	T	T	C	T	T	C	C	C	C	C	T	C	T	C	T	T	T	T	T
Gm05-439763	G/A	5	439763	R	G	G	A	G	G	A	A	A	A	A	G	A	G	A	G	G	G	G	G
Gm05-440012	T/C	5	440012	Y	T	T	C	T	T	C	C	C	C	C	T	C	T	C	T	T	T	T	T
Gm05-440082	T/A	5	440082	W	T	T	A	T	T	A	A	A	A	A	T	A	T	A	T	T	T	T	T
Gm05-440092	A/T	5	440092	W	A	A	T	A	A	T	T	T	T	T	A	T	A	T	A	A	A	A	A
Gm05-440098	A/T	5	440098	W	A	A	T	A	A	T	T	T	T	T	A	T	A	T	A	A	A	A	A
Gm05-440107	G/A	5	440107	G	G	G	A	G	G	A	A	A	A	A	G	A	G	A	G	G	G	G	G
Gm05-440119	C/T	5	440119	C	C	C	T	C	C	T	T	T	T	T	C	T	C	T	C	C	C	C	C
Gm05-440180	C/G	5	440180	C	C	C	G	C	C	G	G	G	G	G	C	G	C	G	C	C	C	C	C
Gm05-440206	C/T	5	440206	C	C	C	T	C	C	T	T	T	T	T	C	T	C	T	C	C	C	C	C
Gm05-440233	T/C	5	440233	T	T	T	C	T	T	C	C	C	C	C	T	C	T	C	T	T	T	T	T
Gm05-440288	T/G	5	440288	T	T	T	G	T	T	G	G	G	G	G	T	G	T	G	T	T	T	T	T
Gm05-440291	C/A	5	440291	C	C	C	A	C	C	A	A	A	A	A	C	A	C	A	C	C	C	C	C
Gm05-440301	T/C	5	440301	T	T	T	C	T	T	C	C	C	C	C	T	C	T	C	T	T	T	T	T
Gm05-440576	A/G	5	440576	A	A	A	G	A	A	G	G	G	G	G	A	G	A	G	A	A	A	A	A
Gm05-440876	T/C	5	440876	T	T	T	C	T	T	C	C	C	C	C	Y	C	T	C	T	T	T	T	T
Gm05-441153	G/T	5	441153	G	G	G	T	G	G	T	T	T	T	T	G	T	G	T	G	G	G	G	G
Gm05-441267	A/C	5	441267	A	A	A	C	A	A	C	C	C	C	C	A	C	A	C	A	A	A	A	A
Gm05-441382	C/T	5	441382	C	C	C	T	C	C	T	T	T	T	T	C	T	C	T	C	C	C	Y	C
Gm05-441418	G/T	5	441418	G	G	G	T	G	G	T	T	T	T	T	G	T	G	T	G	G	G	G	G
Gm05-441436	T/A	5	441436	T	T	T	A	T	T	A	A	A	A	A	T	A	T	A	T	T	T	T	T
Gm05-441543	G/A	5	441543	G	G	G	A	G	G	A	A	A	A	A	G	A	G	A	G	G	G	G	G
Gm05-441608	A/G	5	441608	A	A	A	G	A	A	G	G	G	G	G	A	G	A	G	A	A	A	A	A
Gm05-441745	G/A	5	441745	G	G	G	A	G	G	A	A	A	A	A	G	A	G	A	G	G	G	G	G
Gm05-441775	T/C	5	441775	T	T	T	C	T	T	C	C	C	C	C	T	C	T	C	T	T	T	T	T
Gm05-441790	G/A	5	441790	G	G	G	A	G	G	A	A	A	A	A	G	A	G	A	G	G	G	G	G
Gm05-442578	A/G	5	442578	A	A	A	G	A	A	G	G	G	G	G	A	G	A	G	A	A	A	A	A
Gm05-442741	A/C	5	442741	A	A	A	C	A	A	C	C	C	C	C	A	C	A	C	A	A	A	A	A
Gm05-442835	G/A	5	442835	G	G	G	A	G	G	A	A	A	A	A	G	A	G	A	G	G	G	G	G
Gm05-443207	C/A	5	443207	C	C	C	A	C	C	A	A	A	A	A	C	A	C	A	C	C	C	C	C
Gm05-444014	T/C	5	444014	T	T	T	C	T	T	C	C	C	C	C	T	C	T	C	T	T	T	T	T
Gm05-444357	T/A	5	444357	T	T	T	A	T	T	A	A	A	A	A	T	A	T	A	T	T	T	T	T
Gm05-444794	A/G	5	444794	G	A	G	A	A	A	A	A	A	A	A	G	A	G	A	G	G	A	G	G
Gm05-444949	C/T	5	444949	C	C	C	T	C	C	T	T	T	T	T	C	T	C	T	C	C	C	C	C
Gm05-445117	A/C	5	445117	A	A	A	C	A	A	C	C	C	C	C	A	C	A	C	A	A	A	A	A
Gm05-445210	T/G	5	445210	T	T	T	G	T	T	G	G	G	G	G	T	G	T	G	T	T	T	T	T
Gm05-445350	T/C	5	445350	T	T	T	C	T	T	C	C	C	C	C	T	C	T	C	T	T	T	T	T
Gm05-445357	A/G	5	445357	A	A	A	G	A	A	G	G	G	G	G	A	G	A	G	A	A	A	A	A
Gm05-448232	A/G	5	448232	G	G	G	A	A	A	A	A	A	A	A	G	A	R	A	G	G	A	G	G
Gm05-448500	A/G	5	448500	G	G	G	A	A	A	A	A	A	A	A	G	A	N	A	G	G	A	G	G
Gm05-448732	A/T	5	448732	A	A	A	T	A	A	T	T	T	T	T	A	T	A	T	A	A	A	A	A
Gm05-449259	G/A	5	449259	G	G	G	A	G	G	A	A	A	A	A	G	A	G	A	G	G	G	G	G
Gm05-449305	G/A	5	449305	A	A	A	G	G	G	G	G	G	G	G	A	G	N	G	A	A	G	A	A
Gm05-449574	A/T	5	449574	A	A	A	T	A	A	T	T	T	T	T	A	T	A	T	A	A	A	A	A
Gm05-449677	A/T	5	449677	A	A	A	T	A	A	T	T	T	T	T	A	T	A	T	A	A	A	A	A
Gm05-449933	C/T	5	449933	T	T	T	C	C	C	C	C	C	C	C	T	C	C	C	T	T	C	T	T
Gm05-450712	A/C	5	450712	C	C	C	A	A	A	A	A	A	A	A	C	A	A	A	C	C	A	C	C
Gm05-450796	C/T	5	450796	C	C	C	T	C	C	T	T	T	T	T	C	T	C	T	C	C	C	C	C
Gm05-451090	T/C	5	451090	C	C	C	T	T	T	T	T	T	T	T	C	T	T	T	C	C	T	C	C
Gm05-458699	T/C	5	458699	T	T	T	C	T	T	C	C	C	C	C	T	C	T	C	T	T	T	T	T
Gm05-458771	T/A	5	458771	A	A	A	T	T	T	T	T	T	T	T	A	T	A	T	A	A	T	A	A
Gm05-459005	C/A	5	459005	A	A	A	C	C	C	C	C	C	C	C	A	C	A	C	A	A	C	A	A
Gm05-459022	C/A	5	459022	A	A	A	C	C	C	C	C	C	C	C	A	C	N	C	A	A	C	A	A
Gm05-459211	A/G	5	459211	A	A	A	G	A	A	G	G	G	G	G	A	G	A	G	A	A	A	A	A
Gm05-459249	G/A	5	459249	G	G	G	A	G	G	A	A	A	A	A	G	A	G	A	G	G	G	G	G
Gm05-459255	T/A	5	459255	T	T	T	A	T	T	A	A	A	A	A	T	A	T	A	T	T	T	T	T
Gm05-459299	T/C	5	459299	T	T	T	C	T	T	C	C	C	C	C	T	C	T	C	T	T	T	T	T
Gm05-459338	T/C	5	459338	T	T	T	C	T	T	C	C	C	C	C	T	C	T	C	T	T	T	T	T
Gm05-459426	T/C	5	459426	C	C	C	T	T	T	T	T	T	T	T	C	T	N	T	C	C	T	C	C
Gm05-459434	A/T	5	459434	T	T	T	A	A	A	A	A	A	A	A	T	A	N	A	T	T	A	T	T
Gm05-459454	A/T	5	459454	T	T	T	A	A	A	A	A	A	A	A	T	A	A	A	T	T	A	T	T
Gm05-459602	G/A	5	459602	G	G	G	G	A	A	G	G	G	G	G	G	G	A	G	G	G	A	G	G
Gm05-459729	A/C	5	459729	C	C	C	A	A	A	A	A	A	A	A	C	A	A	A	C	C	A	C	C
Gm05-459902	T/C	5	459902	C	C	C	T	T	T	T	T	T	T	T	C	T	T	T	C	C	T	C	C
Gm05-460243	G/T	5	460243	T	T	T	G	G	G	G	G	G	G	G	T	G	G	G	T	T	G	T	T
Gm05-460257	T/G	5	460257	G	G	G	T	T	T	T	T	T	T	T	G	T	T	T	G	G	T	G	G
Gm05-460273	A/G	5	460273	A	A	A	A	G	G	A	A	A	A	A	A	A	G	A	A	A	G	A	A
Gm05-460389	G/A	5	460389	G	G	G	A	G	G	A	A	A	A	A	G	A	G	A	G	G	G	G	G
Gm05-460410	T/C	5	460410	T	T	T	C	T	T	C	C	C	C	C	T	C	T	C	T	T	T	T	T
Gm05-460655	T/C	5	460655	T	T	T	C	T	T	C	C	C	C	C	T	C	T	C	T	T	T	T	T
Gm05-460887	A/G	5	460887	A	A	A	G	A	A	G	G	G	G	G	A	G	A	G	A	A	A	A	A
Gm05-461003	C/T	5	461003	C	C	C	T	C	C	T	T	T	T	T	C	T	C	T	C	C	C	C	C
Gm05-461111	A/G	5	461111	A	A	A	G	A	A	G	G	G	G	G	A	G	A	G	A	A	A	A	A
Gm05-461144	G/A	5	461144	G	G	G	A	G	G	A	A	A	A	A	G	A	G	A	G	G	G	G	G
Gm05-461196	T/C	5	461196	T	T	T	C	T	T	C	C	C	C	C	T	C	T	C	T	T	T	T	T
Gm05-461314	G/A	5	461314	A	A	A	G	G	G	R	G	G	G	G	A	G	N	G	A	A	G	A	A
Gm05-461876	G/T	5	461876	T	T	T	G	G	G	G	G	G	G	G	T	G	N	G	T	T	G	T	T
Gm05-461947	G/C	5	461947	G	G	G	C	G	G	C	C	C	C	C	G	C	G	C	G	G	G	G	G
Gm05-462418	G/A	5	462418	G	G	G	A	G	G	A	A	A	A	A	G	A	G	A	G	G	G	G	G
Gm05-462564	C/T	5	462564	C	C	C	T	C	C	T	T	T	T	T	C	T	C	T	C	C	C	C	C
Gm05-462716	T/C	5	462716	T	T	T	C	T	T	C	C	C	C	C	T	C	T	C	T	T	T	T	T
Gm05-463540	A/T	5	463540	T	T	T	A	A	A	A	A	A	A	A	T	A	A	A	T	T	A	T	T
Gm05-463556	T/C	5	463556	C	N	T	T	T	T	T	T	T	T	T	T	T	T	T	T	C	C	T	C
Gm05-464080	A/T	5	464080	A	A	A	A	T	T	A	A	A	A	A	A	A	W	A	A	A	T	A	A
Gm05-464115	G/A	5	464115	G	G	G	A	G	G	A	A	A	A	A	G	A	G	A	G	G	G	G	G
Gm05-464174	T/A	5	464174	T	T	T	A	T	T	A	A	A	A	A	T	A	T	A	T	T	T	T	T
Gm05-464189	A/C	5	464189	A	A	A	C	A	A	C	C	C	C	C	A	C	A	C	A	A	A	A	A
Gm05-464349	A/G	5	464349	A	A	A	G	A	A	G	G	G	G	G	A	G	A	G	A	A	A	A	A
Gm05-464472	T/A	5	464472	W	T	T	A	T	T	A	A	A	A	A	T	A	T	A	T	T	T	T	T
Gm05-464546	C/T	5	464546	Y	T	T	C	C	C	C	C	C	C	C	T	C	C	C	T	T	C	T	T
Gm05-464582	G/A	5	464582	G	G	G	A	G	G	A	A	A	A	A	G	A	G	A	G	G	G	G	G
Gm05-464784	G/T	5	464784	G	G	G	T	G	G	T	T	T	T	T	K	T	G	T	G	G	G	G	G
Gm05-464866	C/T	5	464866	C	C	C	C	T	T	C	C	C	C	C	C	C	Y	C	C	C	T	C	C
Gm05-465325	C/T	5	465325	C	C	C	T	C	C	T	T	T	T	T	C	T	C	T	C	C	C	C	C
Gm05-465921	C/T	5	465921	C	C	C	T	C	C	T	T	T	T	T	C	T	C	T	C	C	C	C	C
Gm05-465929	T/C	5	465929	C	C	C	T	T	T	T	T	T	T	T	C	T	N	T	C	C	T	C	C
Gm05-467832	T/A	5	467832	T	T	T	A	T	T	A	A	A	A	A	T	A	T	A	T	T	T	T	T
Gm05-468316	A/G	5	468316	A	A	A	G	A	A	G	G	G	G	G	A	G	A	G	A	A	A	A	A
Gm05-468712	C/A	5	468712	C	C	C	A	C	C	A	A	A	A	A	C	A	C	A	C	C	C	C	C
Gm05-469048	T/A	5	469048	T	T	T	T	A	A	T	T	T	T	T	T	T	A	T	T	T	A	T	T
Gm05-469098	C/T	5	469098	C	C	C	T	C	C	T	T	T	T	T	C	T	C	T	C	C	C	C	C
Gm05-469239	G/A	5	469239	A	A	A	G	G	G	G	G	G	G	G	A	G	G	G	A	A	G	A	A
Gm05-469364	G/A	5	469364	G	G	G	A	G	G	A	A	A	A	A	G	A	G	A	G	G	G	G	G
Gm05-469553	G/A	5	469553	A	A	A	G	G	G	G	G	G	G	G	A	G	N	G	A	A	G	A	A
Gm05-469910	T/C	5	469910	C	C	C	T	T	T	T	T	T	T	T	C	T	N	T	C	C	T	C	C
Gm05-469914	G/K	5	469914	G	G	G	K	G	G	G	G	G	G	G	G	K	G	K	G	G	G	G	G
Gm05-469918	A/W	5	469918	A	A	A	W	A	A	A	A	A	A	A	A	W	A	W	A	A	A	A	A
Gm05-469960	T/Y	5	469960	T	T	Y	Y	T	T	T	T	T	T	T	Y	Y	Y	Y	T	T	T	Y	T
Gm05-469983	C/S	5	469983	C	C	S	S	C	C	C	S	C	C	C	S	S	S	S	C	C	C	S	C
Gm05-470001	G/K	5	470001	G	G	K	K	G	G	G	K	G	G	G	K	K	K	K	G	G	G	K	G
Gm05-470002	A/W	5	470002	A	A	W	W	A	A	A	W	A	A	A	W	W	W	W	A	A	A	W	A
Gm05-470004	A/W	5	470004	A	A	W	W	A	A	A	W	A	A	A	W	W	W	W	A	A	A	W	A
Gm05-470086	A/W	5	470086	A	A	W	W	A	W	A	W	A	A	A	W	W	A	W	A	A	A	W	W
Gm05-470089	C/Y	5	470089	C	C	Y	Y	C	Y	C	Y	C	C	C	Y	Y	C	Y	C	C	C	Y	Y
Gm05-470103	T/W	5	470103	T	T	W	W	T	W	T	T	T	T	T	W	W	T	W	T	T	T	W	W
Gm05-470163	Y/T	5	470163	T	T	Y	Y	T	Y	T	Y	T	T	T	Y	Y	Y	Y	Y	T	T	Y	Y
Gm05-470173	K/G	5	470173	G	G	K	K	G	K	G	K	G	G	G	K	K	K	K	K	G	G	K	K
Gm05-470186	A/R	5	470186	A	A	R	R	A	A	A	R	A	A	A	A	R	R	R	R	A	A	R	R
Gm05-470198	C/Y	5	470198	C	C	Y	Y	C	C	C	T	C	C	C	C	Y	Y	Y	C	C	C	Y	Y
Gm05-470199	C/Y	5	470199	C	C	Y	C	C	C	C	T	C	C	C	Y	Y	Y	Y	C	C	C	Y	Y
Gm05-470204	A/W	5	470204	A	A	W	A	A	A	A	W	A	A	A	W	W	W	A	A	A	A	W	W
Gm05-470210	G/K	5	470210	G	G	K	G	G	G	G	K	G	G	G	K	K	K	K	G	G	G	K	K
Gm05-470280	S/C	5	470280	C	S	S	S	C	S	C	S	C	C	C	S	S	S	C	S	S	C	S	S
Gm05-470313	R/A	5	470313	A	R	R	A	A	R	A	R	A	A	A	R	R	R	A	R	R	A	R	R
Gm05-470332	R/G	5	470332	G	R	R	G	G	R	G	R	G	G	G	R	R	R	G	R	R	G	R	R
Gm05-470334	A/R	5	470334	A	R	R	A	A	R	A	A	A	A	A	R	R	R	A	R	R	A	R	R
Gm05-470338	G/S	5	470338	G	S	S	G	G	S	G	G	G	G	G	S	S	S	G	S	S	G	S	G
Gm05-470350	G/K	5	470350	G	K	K	G	G	G	G	K	G	G	G	K	K	K	G	K	K	G	K	G
Gm05-470395	T/A	5	470395	A	A	A	T	T	T	T	A	T	T	T	A	T	A	T	A	A	T	A	T
Gm05-471722	T/C	5	471722	C	C	C	T	T	T	T	T	T	T	T	C	T	T	T	C	C	T	Y	C
Gm05-471798	A/C	5	471798	C	C	C	A	A	A	A	A	A	A	A	C	A	M	A	C	C	A	M	C
Gm05-471892	T/A	5	471892	A	A	A	T	T	T	T	T	T	T	T	A	T	T	T	A	A	T	W	A
Gm05-473379	G/T	5	473379	G	G	G	T	G	G	T	T	T	T	T	G	T	G	T	G	G	G	G	G
Gm05-473629	C/G	5	473629	G	G	G	C	C	C	C	C	C	C	C	G	C	S	C	G	G	C	G	G
Gm05-473820	A/T	5	473820	T	T	T	A	A	A	A	A	A	A	A	T	A	N	A	T	T	A	T	T
Gm05-474141	A/G	5	474141	G	G	G	A	A	A	A	A	A	A	A	G	A	A	A	G	G	A	G	G
Gm05-474393	G/T	5	474393	G	G	G	T	G	G	T	T	T	T	T	G	T	G	T	G	G	G	G	G
Gm05-474512	T/C	5	474512	T	T	T	T	C	C	T	T	T	T	T	T	T	C	T	T	T	C	T	T
Gm05-474515	C/T	5	474515	C	C	C	T	C	C	T	T	T	T	T	C	T	C	T	C	C	C	C	C
Gm05-475041	T/G	5	475041	T	T	T	T	G	G	T	T	T	T	T	T	T	G	T	T	T	G	T	T
Gm05-475148	A/T	5	475148	A	A	A	A	T	T	A	A	A	A	A	A	A	T	A	A	A	T	A	A
Gm05-475156	G/T	5	475156	G	G	G	G	T	T	G	G	G	G	G	G	G	T	G	G	G	T	G	G
Gm05-475337	A/T	5	475337	A	A	A	A	T	T	A	A	A	A	A	A	A	W	A	A	A	T	A	A
Gm05-475411	C/T	5	475411	T	T	T	C	C	C	C	C	C	C	C	Y	C	C	C	T	T	C	T	T
Gm05-475420	G/T	5	475420	T	T	T	G	G	G	G	G	G	G	G	K	G	G	G	T	T	G	T	T
Gm05-475574	A/G	5	475574	A	A	A	A	G	G	A	A	A	A	A	A	A	R	A	A	A	G	A	A
Gm05-475926	A/G	5	475926	A	A	A	A	G	G	A	A	A	A	A	A	A	G	A	A	A	G	A	A
Gm05-475948	C/G	5	475948	C	C	C	C	G	G	C	C	C	C	C	C	C	G	C	C	C	G	C	C
Gm05-476076	G/T	5	476076	G	G	G	T	G	G	T	T	T	T	T	G	T	G	T	G	G	G	G	G
Gm05-476113	G/C	5	476113	G	G	G	C	G	G	C	C	C	C	C	G	C	G	C	G	G	G	G	G
Gm05-476250	G/A	5	476250	G	G	G	A	G	G	A	A	A	A	A	G	A	G	A	G	G	G	G	G
Gm05-476278	A/C	5	476278	A	A	A	C	A	A	C	C	C	C	C	A	C	A	C	A	A	A	A	A
Gm05-476327	A/G	5	476327	A	A	A	G	A	A	G	G	G	G	G	A	G	A	G	A	A	A	A	A
Gm05-476430	A/G	5	476430	A	A	A	G	A	A	G	G	G	G	G	A	G	A	G	A	A	A	A	A
Gm05-476518	G/A	5	476518	G	G	G	A	G	G	A	A	A	A	A	G	A	G	A	G	G	G	G	G
Gm05-476816	A/T	5	476816	A	A	A	T	A	A	T	T	T	T	T	A	T	A	T	A	A	A	A	A
Gm05-476938	A/C	5	476938	M	C	C	A	A	A	A	A	A	A	A	C	A	A	A	C	C	A	C	C
Gm05-477025	T/C	5	477025	Y	C	C	T	T	T	T	T	T	T	T	C	T	T	T	C	C	T	C	C
Gm05-477892	T/C	5	477892	C	C	C	T	T	T	T	T	T	T	T	C	T	T	T	C	C	T	C	C
Gm05-38017193	C/T	5	38017193	T	C	T	C	C	C	T	C	C	C	C	T	T	T	C	C	Y	T	T	T
Gm05-38017240	A/C	5	38017240	A	A	A	A	A	A	C	A	A	A	A	C	C	C	A	A	A	C	A	C
Gm05-38017269	C/T	5	38017269	C	C	C	C	C	C	T	C	C	C	C	T	T	T	C	C	C	T	C	T
Gm05-38017308	C/T	5	38017308	C	C	C	C	C	C	T	C	C	C	C	T	T	T	C	C	C	T	C	T
Gm05-38017344	G/C	5	38017344	G	G	G	G	G	G	C	G	G	G	G	C	C	C	G	G	G	C	G	C
Gm05-38017347	G/A	5	38017347	G	G	G	G	G	G	A	G	G	G	G	A	A	A	G	G	G	A	G	A
Gm05-38017358	C/T	5	38017358	C	C	C	C	C	C	T	C	C	C	C	T	T	T	C	C	C	T	C	T
Gm05-38017413	C/T	5	38017413	T	C	T	C	C	C	T	C	C	C	C	T	T	T	C	C	Y	T	T	T
Gm05-38017414	A/G	5	38017414	G	A	G	A	A	A	G	A	A	A	A	G	G	G	A	A	R	G	G	G
Gm05-38017415	A/G	5	38017415	G	A	G	A	A	A	G	A	A	A	A	G	G	G	A	A	R	G	G	G
Gm05-38017421	T/C	5	38017421	C	T	C	T	T	T	C	T	T	T	T	C	C	C	T	T	Y	C	C	C
Gm05-38018631	G/A	5	38018631	A	G	A	G	G	G	G	G	G	G	G	G	G	G	G	G	G	G	A	G
Gm05-38018652	G/A	5	38018652	A	G	A	G	G	G	G	G	G	G	G	G	G	G	G	G	G	G	A	G
Gm05-38018779	G/C	5	38018779	C	G	C	G	G	G	C	G	G	G	G	C	C	C	G	G	G	C	C	C
Gm05-38018850	G/C	5	38018850	C	G	C	G	G	G	C	G	G	G	G	C	C	C	G	G	G	C	C	C
Gm05-38019038	A/C	5	38019038	A	A	M	A	A	A	C	A	A	A	A	C	C	C	A	A	A	C	A	C
Gm05-38019110	A/T	5	38019110	T	A	W	A	A	A	T	A	A	A	A	T	T	T	A	A	A	T	A	T
Gm05-38019128	C/A	5	38019128	A	C	A	C	C	C	A	C	C	C	C	A	A	A	C	C	C	A	A	A
Gm05-38019523	A/C	5	38019523	C	A	C	A	A	A	C	A	A	A	A	C	C	C	A	A	A	C	C	C
Gm05-38019748	C/G	5	38019748	G	C	G	C	C	C	G	C	C	C	C	G	G	G	C	C	S	G	G	G
Gm05-38019853	C/A	5	38019853	A	C	A	C	C	C	A	C	C	C	C	A	A	A	C	C	M	A	A	A
Gm05-38019901	C/T	5	38019901	T	C	T	C	C	C	T	C	C	C	C	T	T	T	C	C	C	T	T	T
Gm05-38020101	C/T	5	38020101	C	C	C	C	C	C	T	C	C	C	C	T	T	T	C	C	C	T	C	T
Gm05-38020179	C/T	5	38020179	C	C	C	C	C	C	T	C	C	C	C	T	T	T	C	C	C	T	C	T
Gm05-38020192	T/C	5	38020192	C	T	C	T	T	T	C	T	T	T	T	C	C	C	T	T	T	C	C	C
Gm05-38020196	T/C	5	38020196	C	T	C	T	T	T	C	T	T	T	T	C	C	C	T	T	T	C	C	C
Gm05-38024412	A/G	5	38024412	G	A	G	A	A	A	G	A	A	A	A	G	G	G	A	A	R	G	G	G
Gm05-38025158	T/C	5	38025158	C	T	C	T	T	T	C	T	T	T	T	T	C	T	T	T	T	T	T	T
Gm05-38025167	A/G	5	38025167	G	A	A	A	A	A	G	G	A	A	A	A	G	A	A	A	A	A	G	A
Gm05-38025169	G/C	5	38025169	C	G	C	G	G	G	C	C	G	G	G	C	C	G	G	G	G	G	C	G
Gm05-38025194	T/C	5	38025194	C	T	C	T	T	T	C	T	T	T	T	C	C	C	T	T	T	C	C	C
Gm05-38025203	C/T	5	38025203	T	C	T	C	C	C	T	C	C	C	C	T	T	T	C	C	C	T	T	T
Gm05-38025209	A/T	5	38025209	T	A	T	A	A	A	T	A	A	A	A	T	T	T	A	A	A	T	T	T
Gm05-38025253	G/C	5	38025253	C	G	C	G	G	G	C	G	G	G	G	C	C	C	G	G	G	C	C	C
Gm05-38025256	A/T	5	38025256	T	A	T	A	A	A	T	A	A	A	A	T	T	T	A	A	A	T	T	T
Gm05-38025280	G/A	5	38025280	A	G	A	G	G	G	A	G	G	G	G	A	A	A	G	G	G	A	A	A
Gm05-38025328	A/T	5	38025328	T	A	T	A	A	A	T	A	A	A	A	T	T	T	A	A	W	T	T	T
Gm05-38025332	T/G	5	38025332	G	T	G	T	T	T	G	T	T	T	T	G	G	G	T	T	K	G	G	G
Gm05-38025361	C/A	5	38025361	A	C	A	C	C	C	A	C	C	C	C	A	A	A	C	C	C	A	A	A
Gm05-38025476	G/A	5	38025476	A	G	A	G	G	G	A	G	G	G	G	A	A	A	G	G	G	A	A	A
Gm05-38025494	C/G	5	38025494	G	C	G	C	C	C	G	C	C	C	C	G	G	G	C	C	C	G	G	G
Gm05-38025658	T/C	5	38025658	C	T	C	T	T	T	C	T	T	T	T	C	C	C	T	T	T	C	C	C
Gm05-38025845	C/T	5	38025845	T	C	T	C	C	C	T	C	C	C	C	T	T	T	C	C	C	T	T	T
Gm05-38025968	A/C	5	38025968	C	A	C	A	A	A	C	A	A	A	A	C	C	C	A	A	A	C	C	C
Gm05-38025974	G/T	5	38025974	T	G	T	G	G	G	T	G	G	G	G	T	T	T	G	G	G	T	T	T
Gm05-38026029	C/G	5	38026029	G	C	G	C	C	C	G	C	C	C	C	G	G	G	C	C	C	G	G	G
Gm05-38026066	C/T	5	38026066	T	C	T	C	C	C	T	C	C	C	C	T	T	T	C	C	C	T	T	T
Gm05-38027056	A/T	5	38027056	T	A	T	A	A	A	T	A	A	A	A	T	T	T	A	A	W	T	T	T
Gm05-38027205	G/T	5	38027205	T	G	T	G	G	G	T	G	G	G	G	T	T	T	G	G	K	T	T	T
Gm05-38027388	G/C	5	38027388	C	G	C	G	G	G	C	G	G	G	G	C	C	C	G	G	G	C	C	C
Gm05-38027697	A/T	5	38027697	T	A	T	A	A	A	T	A	A	A	A	T	T	T	A	A	A	T	T	T
Gm05-38027778	G/A	5	38027778	A	G	A	G	G	G	A	G	G	G	G	A	A	A	G	G	G	A	A	A
Gm05-38027998	A/G	5	38027998	G	A	G	A	A	A	G	A	A	A	A	G	G	G	A	A	A	G	G	G
Gm05-38028012	C/T	5	38028012	T	C	T	C	C	C	T	C	C	C	C	T	T	T	C	C	C	T	T	T
Gm05-38028037	G/A	5	38028037	A	G	A	G	G	G	A	G	G	G	G	A	A	A	G	G	G	A	A	A
Gm05-38028181	T/C	5	38028181	T	T	T	C	C	T	T	T	C	T	T	T	T	T	C	C	C	T	T	T
Gm05-38028515	A/G	5	38028515	G	A	G	A	A	A	G	A	A	A	A	G	G	G	A	A	R	G	G	G
Gm05-38028677	A/G	5	38028677	G	A	G	A	A	A	G	A	A	A	A	G	G	G	A	A	R	G	G	G
Gm05-38028872	G/A	5	38028872	A	G	A	G	G	G	A	G	G	G	G	A	A	A	G	G	R	A	A	A
Gm05-38028879	G/A	5	38028879	A	G	A	G	G	G	A	G	G	G	G	A	A	A	G	G	R	A	A	A
Gm05-38028901	C/T	5	38028901	T	C	T	C	C	C	T	C	C	C	C	T	T	T	C	C	Y	T	T	T
Gm05-38028954	C/T	5	38028954	T	C	T	C	C	C	T	C	C	C	C	T	T	T	C	C	C	T	T	T
Gm05-38029306	C/T	5	38029306	T	C	T	C	C	C	T	C	C	C	C	T	T	T	C	C	C	T	T	T
Gm05-38029447	T/C	5	38029447	C	T	C	T	T	T	C	T	T	T	T	C	C	C	T	T	T	C	C	C
Gm05-38029468	G/T	5	38029468	T	G	T	G	G	G	T	G	G	G	G	T	T	T	G	G	G	T	T	T
Gm05-38029812	G/T	5	38029812	T	G	T	G	G	G	T	G	G	G	G	T	T	T	G	G	K	T	T	T
Gm05-38029828	G/A	5	38029828	A	G	A	G	G	G	A	G	G	G	G	A	A	A	G	G	R	A	A	A
Gm05-38030025	G/C	5	38030025	C	G	C	G	G	G	C	G	G	G	G	C	C	C	G	G	G	C	S	C
Gm05-38030039	T/C	5	38030039	C	T	C	T	T	T	C	T	T	T	T	C	C	C	T	T	T	C	Y	C
Gm05-38030072	G/A	5	38030072	A	G	A	G	G	G	A	G	G	G	G	A	A	A	G	G	G	A	R	A
Gm05-38030162	A/C	5	38030162	C	A	C	A	A	A	C	A	A	A	A	C	C	C	A	A	M	C	M	C
Gm05-38030210	C/T	5	38030210	T	C	T	C	C	C	T	C	C	C	C	T	T	T	C	C	Y	T	T	T
Gm05-38030312	C/T	5	38030312	T	C	T	C	C	C	T	C	C	C	C	T	T	T	C	C	Y	T	T	T
Gm05-38030574	C/T	5	38030574	T	C	T	C	C	C	T	C	C	C	C	T	T	T	C	C	C	T	T	T
Gm05-38030617	G/A	5	38030617	A	G	A	G	G	G	A	G	G	G	G	A	A	A	G	G	G	A	A	A
Gm05-38030865	T/A	5	38030865	A	T	A	T	T	T	A	T	T	T	T	A	A	A	T	T	T	A	A	A
Gm05-38031283	T/C	5	38031283	C	T	C	T	T	T	C	T	T	T	T	C	C	C	T	T	T	C	C	C
Gm05-38031758	C/T	5	38031758	T	C	T	C	C	C	T	C	C	C	C	T	T	T	C	C	Y	T	T	T
Gm05-38031978	A/G	5	38031978	G	A	G	A	A	A	G	A	A	A	A	G	G	G	A	A	R	G	G	G
Gm05-38032087	T/G	5	38032087	T	T	T	T	T	T	T	T	T	T	T	G	G	G	T	T	T	G	T	G
Gm05-38032201	T/C	5	38032201	C	T	C	T	T	T	C	T	T	T	T	C	C	C	T	T	T	C	C	C
Gm05-38034616	A/G	5	38034616	G	A	G	A	A	A	G	A	A	A	A	G	G	G	A	A	A	G	G	G
Gm05-38034651	C/T	5	38034651	T	C	T	C	C	C	T	C	C	C	C	T	T	T	C	C	C	T	T	T
Gm05-38034925	T/A	5	38034925	A	T	A	T	T	T	A	T	T	T	T	W	A	A	T	T	W	A	A	A
Gm05-38034973	T/G	5	38034973	G	T	G	T	T	T	G	T	T	T	T	K	G	G	T	T	K	G	G	G
Gm05-38035040	G/T	5	38035040	T	G	T	G	G	G	T	G	G	G	G	T	T	T	G	G	K	T	T	T
Gm05-38035136	T/A	5	38035136	A	T	A	T	T	T	A	T	T	T	T	W	A	A	T	T	W	A	A	A
Gm05-38037768	T/C	5	38037768	C	T	C	T	T	T	C	T	T	T	T	C	C	C	T	T	T	C	C	C
Gm05-38038175	G/A	5	38038175	G	G	G	G	G	G	A	G	G	G	G	A	A	A	G	G	G	A	G	A
Gm05-38038578	C/G	5	38038578	C	C	C	C	C	C	G	C	C	C	C	G	G	G	C	C	C	G	C	G
Gm05-38038584	T/A	5	38038584	A	T	A	T	T	T	A	T	T	T	T	A	A	A	T	T	W	A	A	A
Gm05-38052658	G/A	5	38052658	A	G	A	G	G	G	A	G	G	G	G	A	A	A	G	G	R	A	A	A
Gm05-38053219	C/G	5	38053219	G	C	G	C	C	C	G	C	C	C	C	G	G	G	C	C	S	G	G	G
Gm05-38053850	A/G	5	38053850	G	A	G	A	A	A	G	A	A	A	A	G	G	G	A	A	R	G	G	G
Gm05-38054448	C/T	5	38054448	T	C	T	C	C	C	T	C	C	C	C	T	T	T	C	C	Y	T	T	T
Gm05-38054692	G/T	5	38054692	T	G	T	G	G	G	T	G	G	G	G	T	T	T	G	G	K	T	T	T
Gm05-38054718	A/G	5	38054718	G	A	G	A	A	A	G	A	A	A	A	G	G	G	A	A	R	G	G	G
Gm05-38054775	A/M	5	38054775	A	A	A	A	A	A	M	A	M	A	A	A	A	M	A	M	A	M	A	M
Gm05-38054790	T/K	5	38054790	T	T	T	T	T	T	K	T	K	T	T	T	T	K	T	K	T	K	T	K
Gm05-38054832	T/W	5	38054832	W	T	T	T	T	T	W	T	W	W	W	T	T	T	W	W	T	W	W	W
Gm05-38054840	T/K	5	38054840	K	T	T	T	T	T	K	T	K	K	K	T	T	T	K	K	T	K	K	K
Gm05-38054849	S/C	5	38054849	S	S	C	C	C	C	S	C	S	S	S	C	C	C	S	S	C	S	S	S
Gm05-38054866	R/G	5	38054866	R	R	G	G	G	G	R	G	R	R	R	G	G	R	R	R	G	G	R	R
Gm05-38054885	Y/T	5	38054885	Y	Y	T	T	T	T	Y	T	Y	Y	Y	T	T	Y	Y	Y	T	T	Y	Y
Gm05-38054891	W/T	5	38054891	W	W	T	T	T	T	W	T	W	W	T	T	W	W	W	W	W	T	W	W
Gm05-38054898	R/A	5	38054898	R	R	A	A	A	A	R	A	R	R	A	A	R	R	R	R	R	A	R	R
Gm05-38054907	Y/C	5	38054907	C	Y	Y	C	C	C	Y	C	Y	Y	C	C	Y	Y	Y	Y	Y	C	Y	Y
Gm05-38054939	R/G	5	38054939	G	R	G	G	G	G	R	G	R	R	G	G	R	R	G	R	R	R	R	R
Gm05-38055033	C/S	5	38055033	S	C	C	C	C	C	S	C	C	C	C	C	S	C	C	C	S	C	C	C
Gm05-38055356	A/G	5	38055356	G	A	G	A	A	A	G	A	A	A	A	G	G	G	A	A	R	G	G	G
Gm05-38055364	G/A	5	38055364	A	G	A	G	G	G	A	G	G	G	G	A	A	A	G	G	R	A	A	A
Gm05-38055418	G/A	5	38055418	A	G	A	G	G	G	A	G	G	G	G	A	A	A	G	G	R	A	A	A
Gm05-38055481	G/A	5	38055481	A	G	A	G	G	G	A	G	G	G	G	A	A	A	G	G	R	A	A	A
Gm05-38055491	G/C	5	38055491	C	G	C	G	G	G	C	G	G	G	G	C	C	C	G	G	S	C	C	C
Gm05-38055500	G/C	5	38055500	C	G	C	G	G	G	C	G	G	G	G	C	C	C	G	G	S	C	C	C
Gm05-38055511	T/C	5	38055511	C	T	C	T	T	T	C	T	T	T	T	C	C	C	T	T	Y	C	C	C
Gm05-38055513	T/C	5	38055513	C	T	C	T	T	T	C	T	T	T	T	C	C	C	T	T	Y	C	C	C
Gm05-38055531	A/G	5	38055531	G	A	G	A	A	A	G	A	A	A	A	G	G	G	A	A	R	G	G	G
Gm05-38055533	T/C	5	38055533	C	T	C	T	T	T	C	T	T	T	T	C	C	C	T	T	Y	C	C	C
Gm05-38055542	C/T	5	38055542	T	C	T	C	C	C	T	C	C	C	C	T	T	T	C	C	Y	T	T	T
Gm05-38055552	A/G	5	38055552	G	A	G	A	A	A	G	A	A	A	A	G	G	G	A	A	R	G	G	G
Gm05-38055556	C/T	5	38055556	T	C	T	C	C	C	T	C	C	C	C	T	T	T	C	C	Y	T	T	T
Gm05-38055561	G/A	5	38055561	A	G	A	G	G	G	A	G	G	G	G	A	A	A	G	G	R	A	A	A
Gm05-38055577	G/A	5	38055577	A	G	A	G	G	G	A	G	G	G	G	A	A	A	G	G	R	A	A	A
Gm05-38061621	A/G	5	38061621	G	A	G	A	A	A	G	A	A	A	A	G	G	G	A	A	R	G	G	G
Gm05-38061702	A/G	5	38061702	G	A	G	A	A	A	G	A	A	A	A	G	G	G	A	A	R	G	G	G
Gm05-38062659	G/T	5	38062659	G	T	G	T	G	G	G	G	G	G	G	G	G	G	T	T	K	G	G	G
Gm05-38062768	A/T	5	38062768	T	A	T	A	A	A	T	A	A	A	A	W	T	T	A	A	W	T	T	T
Gm05-38063211	C/T	5	38063211	C	C	C	C	C	C	T	C	C	C	C	T	T	T	C	C	C	T	C	T
Gm05-38063288	T/C	5	38063288	T	T	T	T	T	T	C	T	T	T	T	C	C	C	T	T	T	C	T	C
Gm05-38063293	T/A	5	38063293	T	T	T	T	T	T	A	T	T	T	T	A	A	A	T	T	T	A	T	A
Gm05-38063294	A/T	5	38063294	A	A	A	A	A	A	T	A	A	A	A	T	T	T	A	A	A	T	A	T
Gm05-38063621	T/C	5	38063621	T	T	T	T	T	T	T	T	T	T	T	C	C	C	T	T	T	C	T	C
Gm05-38063892	A/G	5	38063892	G	A	G	A	A	A	G	A	A	A	A	G	G	G	A	A	A	G	G	G
Gm05-38063999	C/G	5	38063999	G	C	G	C	C	C	G	C	C	C	C	G	G	G	C	C	S	G	G	G
Gm05-38064426	C/T	5	38064426	T	C	T	C	C	C	T	C	C	C	C	T	T	T	C	C	Y	T	T	T
Gm05-38064674	T/A	5	38064674	A	T	A	T	T	T	A	T	T	T	T	A	T	A	T	T	T	T	A	T
Gm05-38064675	G/T	5	38064675	G	G	G	G	G	G	G	G	G	G	G	T	T	T	G	G	G	T	G	T
Gm05-38065130	T/A	5	38065130	A	T	A	T	T	T	T	T	T	T	T	T	T	A	A	T	A	T	A	T
Gm05-38065166	C/T	5	38065166	T	C	T	C	C	C	T	C	C	C	C	T	T	T	C	C	T	T	T	T
Gm05-38065203	C/T	5	38065203	T	C	T	C	C	C	T	C	C	C	C	T	T	T	C	C	Y	T	T	T
Gm05-38065221	A/T	5	38065221	T	A	T	A	A	A	A	A	A	A	A	A	A	A	T	A	W	A	T	A
Gm05-38065256	A/G	5	38065256	G	A	G	A	A	A	G	A	A	A	A	G	G	G	A	A	R	G	G	G
Gm05-38065496	A/G	5	38065496	A	A	A	A	A	A	A	A	A	A	A	G	G	G	A	A	A	G	A	G
Gm05-38065609	T/A	5	38065609	A	T	A	T	T	T	A	T	T	T	T	A	A	A	T	T	T	A	A	A
Gm05-38065618	C/T	5	38065618	C	C	C	C	C	C	C	C	C	C	C	T	T	T	C	C	C	T	C	T
Gm05-38065803	A/T	5	38065803	A	A	A	A	A	A	A	A	A	A	A	T	W	T	A	A	A	T	A	T
Gm05-38065934	G/A	5	38065934	G	G	G	G	G	G	G	G	G	G	G	A	A	A	G	G	G	A	G	A
Gm05-38065986	G/A	5	38065986	G	G	G	G	G	G	G	G	G	G	G	A	R	A	G	G	G	A	G	A
Gm05-38066157	C/G	5	38066157	G	C	G	C	C	C	G	C	C	C	C	G	G	G	C	C	S	G	G	G
Gm05-38066187	G/A	5	38066187	A	G	A	G	G	G	A	G	G	G	G	A	A	A	G	G	R	A	A	A
Gm05-38066205	G/A	5	38066205	G	G	G	G	G	G	G	G	G	G	G	A	A	A	G	G	G	A	G	A
Gm05-38066207	A/G	5	38066207	G	A	G	A	A	A	G	A	A	A	A	A	A	A	A	A	R	A	G	A
Gm05-38066279	C/A	5	38066279	A	C	A	C	C	C	A	C	C	C	C	A	A	A	C	C	C	A	A	A
Gm05-38066447	T/C	5	38066447	C	T	C	T	T	T	C	T	T	T	T	C	C	C	T	T	T	C	C	C
Gm05-38066579	T/C	5	38066579	C	T	C	T	T	T	C	T	T	T	T	C	C	C	T	T	Y	C	C	C
Gm05-38066599	A/G	5	38066599	G	A	G	A	A	A	G	A	A	A	A	G	G	G	A	A	R	G	G	G
Gm05-38066749	A/G	5	38066749	G	A	G	A	A	A	G	A	A	A	A	G	G	G	A	A	A	G	G	G
Gm05-38066768	C/A	5	38066768	A	C	A	C	C	C	A	C	C	C	C	A	A	A	C	C	C	A	A	A
Gm05-38066968	T/C	5	38066968	C	T	C	T	T	T	C	T	T	T	T	C	C	C	T	T	T	C	C	C
Gm05-38067044	T/A	5	38067044	A	T	A	T	T	T	A	T	T	T	T	A	A	A	T	T	T	A	A	A
Gm05-38067120	C/T	5	38067120	T	C	T	C	C	C	T	C	C	C	C	T	T	T	C	C	Y	T	T	T
Gm05-38067173	G/A	5	38067173	A	G	A	G	G	G	A	G	G	G	G	A	A	A	G	G	R	A	A	A
Gm05-38067479	T/A	5	38067479	T	T	T	T	T	T	T	T	T	T	T	A	A	A	T	T	T	A	T	A
Gm05-38067536	A/T	5	38067536	A	A	T	A	A	A	A	A	A	A	A	T	T	T	A	A	A	T	A	T
Gm05-38068038	T/A	5	38068038	A	T	A	T	T	T	A	T	T	T	T	A	A	A	T	T	T	A	A	A
Gm05-38068767	A/T	5	38068767	T	A	T	A	A	A	T	A	A	A	A	T	T	T	A	A	W	T	T	T
Gm05-38068807	G/C	5	38068807	C	G	C	G	G	G	C	G	G	G	G	C	C	C	G	G	S	C	C	C
Gm05-38068895	G/A	5	38068895	A	G	A	G	G	G	A	G	G	G	G	A	A	A	G	G	G	A	A	A
Gm05-38069014	G/C	5	38069014	C	G	C	G	G	S	C	G	G	G	G	C	C	C	G	G	G	C	C	C
Gm05-38069070	A/G	5	38069070	A	A	A	G	G	R	A	G	G	G	G	A	A	A	A	G	G	A	A	A
Gm05-38069124	A/G	5	38069124	G	A	G	A	A	A	G	A	A	A	A	G	G	G	A	A	A	G	G	G
Gm05-38069260	T/A	5	38069260	A	T	A	T	T	T	A	T	T	T	T	A	A	A	T	T	W	A	A	A
Gm05-38069300	T/C	5	38069300	T	T	T	T	T	T	T	T	T	T	T	C	C	C	T	T	T	C	T	C
Gm05-38069314	T/G	5	38069314	G	T	G	T	T	T	G	T	T	T	T	G	G	G	T	T	K	G	G	G
Gm05-38069383	G/C	5	38069383	C	G	C	G	G	G	C	G	G	G	G	C	C	C	G	G	S	C	C	C
Gm05-38069473	G/T	5	38069473	T	G	T	G	G	G	T	G	G	G	G	T	T	T	G	G	G	T	T	T
Gm05-38069518	G/C	5	38069518	C	G	C	G	G	G	C	G	G	G	G	C	C	C	G	G	S	C	C	C
Gm05-38070712	A/C	5	38070712	C	A	C	A	A	A	C	A	A	A	A	C	C	C	A	A	A	C	C	C
Gm05-38070798	A/T	5	38070798	A	A	A	A	A	A	A	A	A	A	A	T	T	T	A	A	A	T	A	T
Gm05-38070819	A/T	5	38070819	T	A	T	A	A	A	T	A	A	A	A	T	T	T	A	A	A	T	T	T
Gm05-38070885	G/C	5	38070885	C	G	C	G	G	G	C	G	G	G	G	C	C	C	G	G	S	C	C	C
Gm05-38071082	A/G	5	38071082	A	A	A	A	A	A	A	A	A	A	A	G	G	G	A	A	A	G	A	G
Gm05-38071368	C/T	5	38071368	C	T	C	T	T	T	C	T	T	T	T	C	C	C	T	T	C	C	C	C
Gm05-38071411	G/C	5	38071411	C	G	G	G	G	G	C	G	G	G	G	G	G	G	G	G	C	G	C	C
Gm05-38071717	C/T	5	38071717	T	C	T	C	C	C	T	C	C	C	C	T	T	T	C	C	Y	T	T	T
Gm05-38071754	A/G	5	38071754	G	A	G	A	A	A	G	A	A	A	A	G	G	G	A	A	A	G	G	G
Gm05-38071905	G/T	5	38071905	T	G	T	G	G	G	T	G	G	G	G	T	T	T	G	G	G	T	T	T
Gm05-38072096	T/G	5	38072096	G	T	G	T	T	T	G	T	T	T	T	G	G	G	T	T	T	G	G	G
Gm05-38072551	C/G	5	38072551	G	C	G	C	C	C	G	C	C	C	C	G	G	G	C	C	C	G	G	G
Gm05-38072605	T/C	5	38072605	C	T	C	T	T	T	C	T	T	T	T	C	C	C	T	T	T	C	C	C
Gm05-38072669	G/C	5	38072669	C	G	C	G	G	G	C	G	G	G	G	C	C	C	G	G	S	C	C	C
Gm05-38072732	T/A	5	38072732	A	T	A	T	T	T	A	T	T	T	T	A	A	A	T	T	W	A	A	A
Gm05-38072979	C/T	5	38072979	T	C	T	C	C	C	T	C	C	C	C	C	C	C	C	C	C	C	T	C
Gm05-38073128	T/C	5	38073128	C	T	C	T	T	T	C	T	T	T	T	T	T	T	T	T	Y	T	C	T
Gm05-38073542	T/A	5	38073542	A	T	A	T	T	T	A	T	T	T	T	A	A	A	T	T	T	A	A	A
Gm05-38073703	T/C	5	38073703	C	T	C	T	T	T	C	T	T	T	T	C	C	C	T	T	Y	C	C	C
Gm05-38073905	T/A	5	38073905	T	T	T	T	T	T	T	T	T	T	T	A	A	A	T	T	T	A	T	A
Gm05-38073915	C/T	5	38073915	C	C	C	C	C	C	C	C	C	C	C	T	T	T	C	C	C	T	C	T
Gm05-38073981	A/G	5	38073981	A	A	A	A	A	A	A	A	A	A	A	G	G	G	A	A	A	G	A	G
Gm05-38074019	A/G	5	38074019	G	A	G	A	A	A	G	A	A	A	A	G	G	G	A	A	R	G	G	G
Gm05-38074029	C/T	5	38074029	T	C	C	C	C	C	T	C	C	C	C	C	C	C	C	C	Y	C	T	C
Gm05-38074173	A/G	5	38074173	G	A	G	A	A	A	G	A	A	A	A	G	G	G	A	A	A	G	G	G
Gm05-38074217	G/A	5	38074217	G	G	A	G	G	G	A	G	G	G	G	A	A	A	G	G	G	A	G	A
Gm05-38074295	A/T	5	38074295	A	A	A	A	A	A	A	A	A	A	A	A	T	T	A	A	A	T	A	T
Gm05-38074325	T/A	5	38074325	A	T	A	T	T	T	A	T	T	T	T	T	T	T	T	T	T	T	T	T
Gm05-38074386	C/T	5	38074386	T	C	T	C	C	C	T	C	C	C	C	C	C	C	C	C	C	C	T	C
Gm05-38074387	T/C	5	38074387	C	T	C	T	T	T	C	T	T	T	T	C	C	C	T	T	T	C	C	C
Gm05-38074530	G/A	5	38074530	A	G	A	G	G	G	G	G	G	G	G	A	A	G	G	G	G	G	G	A
Gm05-38074546	C/T	5	38074546	T	C	T	C	C	C	T	C	C	C	C	T	T	C	C	T	T	C	T	C
Gm05-38075017	A/T	5	38075017	A	T	A	T	T	T	A	T	T	T	T	A	A	A	T	A	T	A	A	A
Gm05-38075424	T/A	5	38075424	A	T	A	T	T	T	A	T	T	T	T	A	A	A	T	T	T	A	A	A
Gm05-38075744	G/C	5	38075744	C	G	C	G	G	G	C	G	G	G	G	C	C	C	G	G	G	C	C	C
Gm05-38075820	T/G	5	38075820	G	T	G	T	T	T	G	T	T	T	T	G	G	G	T	T	T	G	G	G
Gm05-38076147	A/G	5	38076147	G	A	G	A	A	A	G	A	A	A	A	G	G	G	A	A	R	G	G	G
Gm05-38076930	A/G	5	38076930	A	A	G	A	A	A	A	A	A	A	A	G	G	G	A	A	A	G	G	G
Gm05-38076943	C/G	5	38076943	G	C	G	C	C	C	G	C	C	C	C	G	G	G	C	C	S	G	G	G
Gm05-38077375	C/G	5	38077375	G	C	G	C	C	C	G	C	C	C	C	G	G	G	C	C	S	G	G	G
Gm05-38080655	T/C	5	38080655	C	T	C	T	T	T	C	T	T	T	T	C	C	C	C	T	T	C	T	T
Gm05-38080702	T/C	5	38080702	C	T	C	T	T	T	C	T	T	T	T	C	C	C	T	T	T	C	C	C
Gm05-38080714	A/G	5	38080714	G	A	G	A	A	A	G	A	A	A	A	G	G	G	A	A	A	G	G	G
Gm05-38081132	G/C	5	38081132	C	G	C	G	G	G	C	G	G	G	G	C	C	C	G	G	G	C	G	C
Gm05-38081193	A/C	5	38081193	C	A	C	A	A	A	C	A	A	A	A	C	C	C	A	A	M	C	A	C
Gm05-38081369	A/T	5	38081369	T	A	T	A	A	A	T	A	A	A	A	T	T	T	A	A	A	T	T	T
Gm05-38082909	A/C	5	38082909	C	A	C	A	A	A	C	A	A	A	A	C	C	C	A	A	M	C	C	C
Gm05-38082940	G/A	5	38082940	A	G	A	G	G	G	A	G	G	G	G	A	A	A	G	G	R	A	A	A
Gm05-38082978	A/G	5	38082978	G	A	G	A	A	A	G	A	A	A	A	G	G	G	A	A	R	G	G	G
Gm05-38083185	C/G	5	38083185	G	C	G	C	C	C	G	C	C	C	C	G	G	G	C	C	S	G	G	G
Gm05-38083443	C/T	5	38083443	T	C	T	C	C	C	T	C	C	C	C	T	T	T	C	C	C	T	T	T
Gm05-38083650	T/C	5	38083650	C	T	C	T	T	T	C	T	T	T	T	C	C	C	T	T	T	C	C	C
Gm05-38083709	G/T	5	38083709	T	G	T	G	G	G	T	G	G	G	G	T	T	T	G	G	G	T	T	T
Gm05-38083723	C/A	5	38083723	A	C	A	C	C	C	A	C	C	C	C	A	A	A	C	C	C	A	A	A
Gm05-38083954	G/A	5	38083954	A	G	A	G	G	G	A	G	G	G	G	A	A	A	G	G	G	A	A	A
Gm05-38084659	A/G	5	38084659	G	A	G	A	A	A	G	A	A	A	A	G	G	G	A	A	A	G	G	G
Gm05-38085152	C/A	5	38085152	A	C	A	C	C	C	A	C	C	C	C	A	A	A	C	C	C	A	A	A
Gm05-38092939	G/A	5	38092939	R	G	A	G	G	G	A	G	G	G	G	A	A	A	G	G	R	A	G	A
Gm05-38093532	A/C	5	38093532	C	A	C	A	A	A	C	A	A	A	A	C	C	C	A	A	A	C	A	C
Gm05-38093813	T/C	5	38093813	C	T	C	T	T	T	C	T	T	T	T	C	C	C	T	T	Y	C	C	C
Gm05-38093850	A/G	5	38093850	G	A	G	A	A	A	G	A	A	A	A	G	G	G	A	A	R	G	A	G
Gm05-38093902	C/T	5	38093902	T	C	T	C	C	C	T	C	C	C	C	T	T	T	C	C	Y	T	C	T
Gm05-38093903	T/A	5	38093903	A	T	A	T	T	T	A	T	T	T	T	A	A	A	T	T	W	A	T	A
Gm05-38094035	A/G	5	38094035	R	A	G	A	A	A	G	A	A	A	A	G	G	G	A	A	R	G	A	G
Gm05-38094174	A/G	5	38094174	G	A	G	A	A	A	G	A	A	A	A	G	G	G	A	A	R	G	A	G
Gm05-38094349	G/T	5	38094349	T	G	T	G	G	G	K	G	G	G	G	T	T	T	G	G	K	T	G	T
Gm05-38094688	C/A	5	38094688	A	C	A	C	C	C	A	C	C	C	C	A	A	A	C	C	C	A	C	A
Gm05-38095621	A/T	5	38095621	T	A	T	A	A	A	T	A	A	A	A	T	W	T	A	A	A	T	A	T
Gm05-38095770	C/T	5	38095770	T	C	T	C	C	C	T	C	C	C	C	T	T	T	C	C	Y	T	C	T
Gm05-38095994	T/G	5	38095994	G	T	G	T	T	T	G	T	T	T	T	G	G	G	T	T	K	G	T	G
Gm05-38096066	T/C	5	38096066	C	T	C	T	T	T	C	T	T	T	T	T	C	T	T	T	T	C	T	T
Gm05-38096217	C/S	5	38096217	S	C	C	C	S	C	C	C	S	S	C	C	C	C	C	C	C	S	C	S
Gm05-38096222	G/R	5	38096222	R	G	G	G	R	G	G	G	R	R	G	G	G	G	G	G	G	R	G	R
Gm05-38096511	A/T	5	38096511	T	A	T	A	A	A	W	A	A	A	A	T	T	T	A	A	A	T	A	T
Gm05-38096808	G/A	5	38096808	A	G	A	G	G	G	A	G	G	G	G	A	A	A	G	G	G	A	G	A
Gm05-38096920	C/T	5	38096920	T	C	T	C	C	C	T	C	C	C	C	T	T	T	C	C	C	T	C	T
Gm05-38097067	G/A	5	38097067	A	G	A	G	G	G	A	G	G	G	G	A	A	A	G	G	R	A	G	A
Gm05-38097230	A/G	5	38097230	G	A	G	A	A	A	G	A	A	A	A	G	G	G	A	A	R	G	A	G
Gm05-38097586	T/A	5	38097586	A	T	A	T	T	T	A	T	T	T	T	A	A	A	T	T	W	A	A	A
Gm05-38097732	C/T	5	38097732	T	C	T	C	C	C	T	C	C	C	C	T	T	T	C	C	Y	T	C	T
Gm05-38099010	C/T	5	38099010	T	C	T	C	C	C	T	C	C	C	C	T	T	T	C	C	C	T	T	T
Gm05-38099215	T/C	5	38099215	C	T	C	T	T	T	C	T	T	T	T	C	C	C	T	T	Y	C	T	C
Gm05-38099227	A/T	5	38099227	T	A	T	A	A	A	T	A	A	A	A	T	T	T	A	A	W	T	A	T
Gm05-38099417	C/G	5	38099417	S	C	G	C	C	C	G	C	C	C	C	G	G	G	C	C	S	G	C	G
Gm05-38099881	T/C	5	38099881	C	T	C	T	T	T	C	T	T	T	T	C	C	C	T	T	T	C	T	C
Gm05-38099932	G/T	5	38099932	T	G	T	G	G	G	T	G	G	G	G	T	T	T	G	G	G	T	G	T
Gm05-38100355	G/A	5	38100355	A	G	A	G	G	G	A	G	G	G	G	A	A	A	G	G	G	A	G	A
Gm05-38100923	C/G	5	38100923	G	C	G	C	C	C	G	C	C	C	C	G	G	G	C	C	S	G	C	G
Gm05-38101929	T/C	5	38101929	C	T	C	T	T	T	C	T	T	T	T	C	C	C	T	T	T	C	T	C
Gm05-38101944	C/T	5	38101944	T	C	T	C	C	C	T	C	C	C	C	T	T	T	C	C	C	T	C	T
Gm05-38103002	A/C	5	38103002	C	A	C	A	A	A	C	A	A	A	A	C	C	C	A	A	A	C	A	C
Gm05-38103476	C/T	5	38103476	T	C	T	C	C	C	T	C	C	C	C	T	T	T	C	C	C	T	C	T
Gm05-38104922	T/C	5	38104922	C	T	C	T	T	T	C	T	T	T	T	C	C	C	T	T	T	C	T	C
Gm05-38104951	T/C	5	38104951	C	T	C	T	T	T	C	T	T	T	T	C	C	C	T	T	T	C	C	C
Gm05-38105206	C/T	5	38105206	T	C	T	C	C	C	T	C	C	C	C	T	T	T	C	C	Y	T	C	T
Gm05-38105596	C/A	5	38105596	A	C	A	C	C	C	A	C	C	C	C	A	A	A	C	C	C	A	C	A
Gm05-38106281	A/G	5	38106281	G	A	G	A	A	A	G	A	A	A	A	G	G	G	A	A	R	G	G	G
Gm05-38106547	A/T	5	38106547	T	A	T	A	A	A	T	A	A	A	A	T	W	T	A	A	A	T	A	T
Gm05-38106702	G/A	5	38106702	A	G	A	G	G	G	A	G	G	G	G	A	A	A	G	G	R	A	G	A
Gm05-38106759	T/C	5	38106759	C	T	C	T	T	T	C	T	T	T	T	C	C	C	T	T	Y	C	C	C
Gm05-38106760	G/A	5	38106760	A	G	A	G	G	G	A	G	G	G	G	A	A	A	G	G	R	A	G	A
Gm05-38106853	G/A	5	38106853	A	G	A	G	G	G	A	G	G	G	G	A	A	A	G	G	R	A	G	A
Gm05-38106908	C/T	5	38106908	T	C	T	C	C	C	T	C	C	C	C	T	T	T	C	C	Y	T	C	T
Gm05-38106967	C/T	5	38106967	T	C	T	C	C	C	T	C	C	C	C	T	T	T	C	C	Y	T	C	T
Gm05-38107005	T/C	5	38107005	C	T	C	T	T	T	C	T	T	T	T	C	C	C	T	T	T	C	C	C
Gm05-38107020	A/G	5	38107020	G	A	G	A	A	A	G	A	A	A	A	G	G	G	A	A	A	G	A	G
Gm05-38107212	G/A	5	38107212	A	G	A	G	G	G	A	G	G	G	G	A	A	A	G	G	R	A	A	A
Gm05-38107228	C/T	5	38107228	T	C	T	C	C	C	T	C	C	C	C	T	T	T	C	C	Y	T	C	T
Gm05-38107268	A/G	5	38107268	G	A	G	A	A	A	G	A	A	A	A	G	G	G	A	A	R	G	G	G
Gm05-38107455	C/T	5	38107455	T	C	T	C	C	C	T	C	C	C	C	T	T	T	C	C	Y	T	C	T
Gm05-38107569	G/A	5	38107569	A	G	A	G	G	G	A	G	G	G	G	A	A	A	G	G	R	A	A	A
Gm05-38107581	C/A	5	38107581	A	C	A	C	C	C	A	C	C	C	C	A	A	A	C	C	M	A	C	A
Gm05-38108148	C/T	5	38108148	T	C	T	C	C	C	T	C	C	C	C	T	T	T	C	C	Y	T	C	T
Gm05-38108808	C/T	5	38108808	T	C	T	C	C	C	T	C	C	C	C	T	T	T	C	C	C	T	C	T
Gm05-38108809	A/G	5	38108809	G	A	G	A	A	A	G	A	A	A	A	G	G	G	A	A	A	G	G	G
Gm05-38109033	C/A	5	38109033	A	C	A	C	C	C	A	C	C	C	C	A	A	A	C	C	C	A	C	A
Gm05-38109080	C/A	5	38109080	A	C	A	C	C	C	A	C	C	C	C	A	A	A	C	C	C	A	C	A
Gm05-38109465	G/A	5	38109465	A	G	A	G	G	G	A	G	G	G	G	A	A	A	G	G	R	A	G	A
Gm05-38109801	G/A	5	38109801	A	G	A	G	G	G	A	G	G	G	G	A	A	A	G	G	G	A	G	A
Gm05-38109840	T/G	5	38109840	G	T	G	T	T	T	G	T	T	T	T	G	G	G	T	T	T	G	T	G
Gm05-38109908	T/A	5	38109908	A	T	A	T	T	T	A	T	T	T	T	A	A	A	T	T	W	A	T	A
Gm05-38110230	C/T	5	38110230	T	C	T	C	C	C	T	C	C	C	C	T	T	T	C	C	C	T	C	T
Gm05-38110504	G/C	5	38110504	C	G	C	G	G	G	C	G	G	G	G	C	C	C	G	G	G	C	C	C
Gm05-38110514	T/A	5	38110514	A	T	A	T	T	T	A	T	T	T	T	A	A	A	T	T	T	A	T	A
Gm05-38110515	T/C	5	38110515	C	T	C	T	T	T	C	T	T	T	T	C	C	C	T	T	T	C	T	C
Gm05-38110576	A/G	5	38110576	G	A	G	A	A	A	G	A	A	A	A	G	G	G	A	A	A	G	A	G
Gm05-38110583	T/C	5	38110583	C	T	C	T	T	T	C	T	T	T	T	C	C	C	T	T	T	C	T	C
Gm05-38110624	T/C	5	38110624	C	T	C	T	T	T	C	T	T	T	T	C	C	C	T	T	T	C	C	C
Gm05-38110648	A/C	5	38110648	C	A	C	A	A	A	C	A	A	A	A	C	C	C	A	A	A	C	A	C
Gm05-38110668	A/T	5	38110668	T	A	T	A	A	A	T	A	A	A	A	T	T	T	A	A	A	T	A	T
Gm05-38110690	C/T	5	38110690	T	C	T	C	C	C	T	C	C	C	C	T	T	T	C	C	C	T	T	T
Gm05-38110709	T/C	5	38110709	C	T	C	T	T	T	C	T	T	T	T	C	C	C	T	T	T	C	T	C
Gm05-38110821	C/T	5	38110821	T	C	T	C	C	C	T	C	C	C	C	T	T	T	C	C	Y	T	C	T
Gm05-38111716	C/A	5	38111716	A	C	A	C	C	C	A	C	C	C	C	A	A	A	C	C	M	A	A	A
Gm05-38111757	C/G	5	38111757	G	C	G	C	C	C	G	C	C	C	C	G	G	G	C	C	S	G	G	G
Gm05-38111780	T/C	5	38111780	C	T	C	T	T	T	C	T	T	T	T	C	C	C	T	T	Y	C	C	C
Gm05-38111845	G/A	5	38111845	A	G	A	G	G	G	A	G	G	G	G	A	A	A	G	G	R	A	A	A
Gm05-38111969	G/A	5	38111969	A	G	A	G	G	G	A	G	G	G	G	A	A	A	G	G	G	A	A	A
Gm05-38112072	T/A	5	38112072	A	T	A	T	T	T	A	T	T	T	T	A	A	A	T	T	T	A	A	A
Gm05-38112073	G/T	5	38112073	T	G	T	G	G	G	T	G	G	G	G	T	T	T	G	G	G	T	T	T
Gm06-18552232	A/G	6	18552232	A	A	A	A	A	G	G	A	G	G	G	A	G	A	A	A	A	G	A	A
Gm06-18552333	A/G	6	18552333	A	A	A	A	A	G	G	A	G	G	G	A	G	A	A	A	A	G	A	A
Gm06-18552567	C/T	6	18552567	C	C	C	C	C	T	T	C	T	T	T	C	T	C	C	C	C	T	C	C
Gm06-18554527	A/T	6	18554527	A	A	A	A	A	T	T	A	T	T	T	A	T	A	A	A	A	T	A	A
Gm06-18555043	T/A	6	18555043	T	T	T	T	T	A	A	A	A	A	A	T	A	T	T	T	T	A	T	T
Gm06-18555866	C/T	6	18555866	C	C	C	C	C	T	T	C	T	T	T	C	T	C	C	C	C	T	C	C
Gm06-18556460	A/G	6	18556460	A	A	A	A	A	G	G	A	G	G	G	A	G	A	A	A	A	G	A	A
Gm06-18556863	A/G	6	18556863	A	A	A	A	A	G	G	A	G	G	G	A	G	A	A	A	A	G	A	A
Gm06-18556950	G/A	6	18556950	G	G	G	G	G	A	A	G	A	A	A	G	A	G	G	G	G	A	G	G
Gm06-18557313	T/A	6	18557313	T	T	T	T	T	A	A	T	A	A	A	T	A	T	T	T	T	A	T	T
Gm06-18557362	T/C	6	18557362	T	T	T	T	T	C	C	C	C	C	C	T	C	T	T	T	T	C	T	T
Gm06-18561347	A/G	6	18561347	A	A	A	A	A	G	G	A	G	G	G	A	G	A	A	A	A	G	A	A
Gm06-18576922	A/G	6	18576922	A	A	A	A	A	G	G	A	G	G	G	A	G	A	A	A	A	G	A	A
Gm06-18576932	G/A	6	18576932	G	G	G	G	G	A	A	A	A	A	A	G	A	G	G	G	G	A	G	G
Gm06-18577098	C/T	6	18577098	C	C	C	C	C	T	T	C	T	T	T	C	T	C	C	C	C	T	C	C
Gm06-18578069	T/C	6	18578069	T	T	T	T	T	C	C	T	C	C	C	T	C	T	T	T	T	C	T	T
Gm06-18578778	T/G	6	18578778	T	T	T	T	T	G	G	T	G	G	G	T	G	T	T	T	T	G	T	T
Gm06-18579466	C/A	6	18579466	C	C	C	C	C	A	A	A	A	A	A	C	A	C	C	C	C	A	C	C
Gm06-18580985	G/A	6	18580985	G	G	G	R	G	A	A	G	A	A	A	G	A	G	G	G	G	A	G	G
Gm06-18581086	C/Y	6	18581086	C	Y	C	Y	C	C	C	C	C	C	Y	C	Y	C	Y	C	C	C	C	C
Gm06-18581087	G/R	6	18581087	G	R	G	R	G	G	G	G	G	G	R	G	A	G	R	G	G	G	G	G
Gm06-18581114	G/R	6	18581114	G	R	G	R	G	G	G	G	G	G	R	G	R	G	R	G	G	G	G	G
Gm06-18581219	G/K	6	18581219	G	K	G	K	G	G	G	G	G	G	K	G	K	G	K	G	G	G	G	G
Gm06-18581271	G/S	6	18581271	G	S	G	S	G	G	G	G	G	G	S	G	S	G	S	G	S	G	G	G
Gm06-18586791	C/T	6	18586791	C	C	C	C	C	T	T	C	T	T	T	C	T	C	C	C	C	T	C	C
Gm06-18589544	A/G	6	18589544	A	A	A	A	A	G	G	A	G	G	G	A	G	A	A	A	A	G	A	A
Gm06-18591981	T/C	6	18591981	T	T	T	T	T	C	C	T	C	C	C	T	C	T	T	T	T	C	T	T
Gm06-18592357	A/G	6	18592357	A	A	A	A	A	G	G	A	G	G	G	A	G	A	A	A	A	G	A	A
Gm06-18593145	G/A	6	18593145	G	G	G	G	G	A	A	G	A	A	A	G	G	G	G	G	G	A	G	G
Gm06-18593474	T/C	6	18593474	T	T	T	T	T	C	C	T	C	C	C	T	T	T	T	T	T	C	T	T
Gm06-18595163	T/C	6	18595163	T	T	T	T	T	C	C	T	C	C	C	T	C	T	T	T	T	C	T	T
Gm06-18595880	G/C	6	18595880	G	G	G	G	G	C	C	G	C	C	C	G	C	G	G	G	G	C	G	G
Gm06-18597044	T/C	6	18597044	T	T	T	T	T	C	C	C	C	C	C	T	C	T	T	T	T	C	T	T
Gm06-18597713	T/C	6	18597713	T	T	T	T	T	C	C	T	C	C	C	T	C	T	T	T	T	C	T	T
Gm06-18597934	T/C	6	18597934	T	T	T	T	T	C	C	T	C	C	C	T	C	T	T	T	T	C	T	T
Gm06-18598358	G/C	6	18598358	G	G	G	G	G	C	C	G	C	C	C	G	C	G	G	G	G	C	G	G
Gm06-18602343	C/Y	6	18602343	C	C	C	Y	Y	Y	C	Y	C	C	C	C	C	Y	C	Y	C	C	C	Y
Gm06-18603996	A/G	6	18603996	A	A	A	A	A	G	G	G	G	G	G	A	G	R	A	A	R	G	A	A
Gm06-18604358	Y/C	6	18604358	Y	Y	Y	Y	Y	Y	C	Y	C	C	C	C	C	Y	C	Y	Y	C	C	Y
Gm06-18604556	C/Y	6	18604556	C	C	Y	Y	Y	Y	C	C	C	C	C	C	C	Y	C	Y	Y	C	C	Y
Gm06-18604670	T/Y	6	18604670	Y	T	T	Y	Y	Y	T	Y	T	T	T	T	T	Y	T	Y	T	T	Y	Y
Gm06-18604685	A/M	6	18604685	M	M	A	M	M	M	A	M	A	A	A	A	A	M	A	M	M	A	A	M
Gm06-18604922	M/C	6	18604922	M	C	M	M	M	M	C	C	C	C	C	M	C	M	M	C	M	C	M	M
Gm06-18605013	K/G	6	18605013	K	T	T	K	K	G	G	K	G	G	G	K	G	K	T	K	K	G	K	K
Gm06-18605038	C/Y	6	18605038	Y	C	C	Y	Y	Y	C	Y	C	C	C	C	C	T	C	Y	Y	C	Y	Y
Gm06-18605457	G/R	6	18605457	G	G	R	G	R	R	G	R	G	G	G	G	G	R	G	G	R	R	G	R
Gm06-18605716	G/A	6	18605716	G	G	A	G	G	R	A	G	A	A	A	G	G	G	R	G	G	A	G	G
Gm06-18605782	Y/T	6	18605782	T	T	Y	T	Y	C	C	Y	C	C	T	Y	T	Y	T	Y	Y	C	Y	Y
Gm06-18605810	A/G	6	18605810	A	A	A	A	R	G	G	R	G	G	G	A	G	A	A	R	R	G	A	A
Gm06-18606194	C/Y	6	18606194	C	C	C	C	C	C	C	Y	C	C	C	C	C	Y	C	C	C	C	C	C
Gm06-18606229	G/R	6	18606229	G	G	G	R	G	G	G	R	G	G	G	G	G	G	G	G	G	G	G	G
Gm06-18607338	T/G	6	18607338	T	T	T	T	T	G	G	T	G	G	G	T	G	T	T	T	T	G	T	T
Gm06-18611460	A/G	6	18611460	A	A	A	A	A	G	G	A	G	G	G	A	G	A	A	A	A	G	A	A
Gm06-18611784	T/C	6	18611784	T	T	T	T	T	C	C	C	C	C	C	T	C	T	T	T	T	C	T	T
Gm06-18612137	G/C	6	18612137	G	G	G	G	G	C	C	G	C	C	C	G	C	G	G	G	G	C	G	G
Gm06-18613102	A/C	6	18613102	A	A	A	A	A	C	C	A	C	C	C	A	C	A	A	A	A	C	A	A
Gm06-18614820	A/G	6	18614820	A	A	A	A	A	G	G	G	G	G	G	A	G	A	A	A	A	G	A	A
Gm06-18614926	T/G	6	18614926	T	T	T	T	T	G	G	T	G	G	G	T	G	T	T	T	T	G	T	T
Gm06-18617214	T/G	6	18617214	T	T	T	T	T	G	G	T	G	G	G	T	G	T	T	T	T	G	T	T
Gm06-18630364	G/A	6	18630364	G	G	G	G	G	A	A	G	A	A	A	G	G	G	G	G	G	A	G	G
Gm06-18631708	A/G	6	18631708	A	A	A	A	A	G	G	A	G	G	G	A	G	A	A	A	A	G	A	A
Gm06-18633211	A/T	6	18633211	A	A	A	A	A	T	T	A	T	T	T	A	T	A	A	A	A	T	A	A
Gm06-18633598	G/A	6	18633598	G	G	G	G	G	A	A	G	A	A	A	G	G	G	G	G	G	A	G	G
Gm06-18634049	A/T	6	18634049	A	A	A	A	A	T	T	A	T	T	T	A	T	A	A	A	A	T	A	A
Gm06-18634810	A/G	6	18634810	A	A	A	A	A	G	G	A	G	G	G	A	G	A	A	A	A	G	A	A
Gm06-18634903	A/G	6	18634903	A	A	A	A	A	G	G	A	G	G	G	A	G	A	A	A	A	G	A	A
Gm06-18635694	C/G	6	18635694	C	C	C	C	C	G	G	C	G	G	G	C	G	C	C	C	C	G	C	C
Gm06-18636328	T/C	6	18636328	T	T	T	T	T	T	C	T	C	C	C	T	C	T	T	T	T	T	T	T
Gm06-18636517	A/G	6	18636517	A	A	A	A	A	G	G	A	G	G	G	A	G	A	A	A	A	G	A	A
Gm06-34839130	Y/C	6	34839130	Y	Y	Y	Y	Y	Y	Y	Y	Y	Y	C	C	Y	C	Y	Y	Y	Y	Y	Y
Gm06-34923691	G/T	6	34923691	G	T	G	T	T	G	G	T	G	G	T	G	G	G	T	G	G	G	G	G
Gm06-41973281	A/C	6	41973281	C	A	A	C	A	A	A	C	A	A	A	A	A	A	A	A	A	A	A	A
Gm06-42027601	T/C	6	42027601	C	T	T	C	T	T	T	C	T	T	T	T	C	T	T	T	C	T	C	T
Gm08-20142699	A/R	8	20142699	R	R	A	A	R	A	A	R	A	A	A	A	R	A	A	A	R	A	A	A
Gm08-20142702	C/Y	8	20142702	Y	Y	C	C	Y	C	C	Y	C	C	C	C	Y	C	C	C	Y	C	C	C
Gm08-20142710	G/K	8	20142710	K	K	G	G	G	G	G	K	G	G	G	G	K	K	G	G	K	G	G	G
Gm08-20142717	G/R	8	20142717	R	R	G	G	G	G	G	R	G	G	G	G	R	G	G	G	R	G	G	G
Gm08-20142720	A/R	8	20142720	R	R	A	A	A	A	A	R	A	A	A	A	R	A	A	A	R	A	A	A
Gm08-20142762	A/R	8	20142762	A	R	A	R	A	A	A	R	A	A	A	A	A	A	A	A	R	A	A	A
Gm08-20142768	A/R	8	20142768	R	R	A	R	R	A	A	R	A	A	A	A	A	A	A	A	R	A	A	A
Gm08-20142801	G/R	8	20142801	G	G	G	R	G	G	G	R	G	G	G	G	R	G	G	G	R	R	G	G
Gm08-20142810	A/M	8	20142810	A	A	A	M	A	A	A	M	A	M	A	A	A	A	A	A	M	M	A	A
Gm08-20142846	C/Y	8	20142846	C	C	C	Y	Y	C	C	Y	C	Y	C	C	C	C	C	C	Y	Y	C	C
Gm08-20142852	G/R	8	20142852	G	G	G	R	R	G	G	R	G	G	G	G	G	G	G	G	R	R	G	G
Gm08-20142867	A/M	8	20142867	A	A	A	M	A	A	A	C	A	A	A	A	M	A	A	A	M	M	A	A
Gm08-20142879	A/M	8	20142879	A	A	A	M	A	A	A	C	A	M	A	A	M	A	A	A	M	M	A	A
Gm08-20142887	C/M	8	20142887	C	C	C	M	C	C	C	A	C	M	C	C	M	C	C	C	M	M	C	C
Gm08-20142897	G/R	8	20142897	G	G	G	R	R	G	G	R	G	R	G	G	R	G	G	G	R	R	G	G
Gm08-20142900	G/R	8	20142900	G	G	G	R	R	G	G	R	G	R	G	G	R	G	G	G	R	R	G	G
Gm08-20142912	A/R	8	20142912	A	A	A	R	A	A	A	R	A	R	A	A	R	A	A	A	R	R	A	A
Gm08-20142948	T/W	8	20142948	W	T	T	W	W	T	W	W	T	W	T	T	W	W	T	T	W	W	T	T
Gm08-20142954	T/K	8	20142954	K	T	T	K	K	T	K	K	T	K	T	T	K	T	T	T	K	K	T	T
Gm08-20142963	A/R	8	20142963	R	A	A	R	R	A	A	R	A	R	A	A	R	A	A	A	R	R	A	A
Gm08-20142972	A/W	8	20142972	W	A	A	W	W	A	A	W	A	W	A	A	W	A	A	A	W	W	A	A
Gm08-20142973	T/K	8	20142973	K	K	T	K	K	T	T	K	T	K	T	T	K	T	T	T	K	K	T	T
Gm08-20142975	A/R	8	20142975	R	A	A	R	R	A	A	R	A	R	A	A	R	A	A	A	R	R	A	A
Gm08-20143002	A/R	8	20143002	R	A	A	R	R	A	A	R	A	R	A	R	R	A	A	A	R	A	A	A
Gm08-20143020	T/Y	8	20143020	Y	T	T	T	Y	T	T	Y	T	Y	T	Y	Y	T	T	T	Y	T	T	T
Gm08-20143031	A/R	8	20143031	R	A	A	A	R	A	A	R	A	R	A	R	R	A	A	A	R	A	A	A
Gm08-20143044	A/R	8	20143044	R	A	A	R	A	A	A	R	A	R	A	R	R	A	R	A	R	A	A	A
Gm08-20143053	A/R	8	20143053	R	R	A	R	A	A	A	R	A	R	A	R	R	A	R	A	R	A	A	A
Gm08-20143071	T/Y	8	20143071	Y	N	T	Y	T	T	T	Y	T	Y	T	Y	Y	T	Y	T	Y	Y	T	T
Gm08-20143092	A/W	8	20143092	W	W	A	W	A	A	A	W	A	W	A	W	W	A	W	A	W	W	A	A
Gm08-20143099	G/K	8	20143099	K	G	G	K	G	G	G	K	G	K	G	K	K	G	K	G	G	G	G	G
Gm08-20143118	T/Y	8	20143118	Y	T	T	Y	T	T	T	Y	T	Y	T	Y	T	T	Y	T	T	T	T	T
Gm08-20143123	T/Y	8	20143123	Y	T	T	Y	T	T	T	Y	T	Y	T	Y	T	T	Y	T	T	T	T	T
Gm08-20143131	A/W	8	20143131	W	A	A	W	A	A	A	W	A	W	A	W	A	A	W	A	A	A	A	A
Gm08-20143146	C/Y	8	20143146	Y	C	C	Y	C	C	C	Y	C	Y	C	Y	C	C	Y	C	C	C	C	C
Gm08-20143151	G/R	8	20143151	R	G	G	R	G	G	G	R	G	R	G	R	G	G	R	G	G	G	G	G
Gm08-20143166	A/R	8	20143166	R	A	A	R	A	A	A	R	A	R	A	R	A	A	R	A	A	R	A	A
Gm08-20143181	A/R	8	20143181	R	A	A	R	A	A	A	A	A	A	A	A	A	A	R	A	A	A	A	A
Gm08-20143228	C/Y	8	20143228	Y	Y	C	C	C	C	C	C	C	C	C	C	C	C	C	C	C	C	C	C
Gm08-20143230	A/W	8	20143230	W	W	A	A	A	A	A	A	A	A	A	A	A	A	A	A	A	A	A	A
Gm08-43614635	A/T	8	43614635	A	A	A	A	T	T	T	A	T	T	T	A	A	T	A	A	T	T	T	A
Gm08-43614637	T/A	8	43614637	T	T	T	T	T	A	T	T	A	A	A	T	T	T	T	T	T	A	A	T
Gm08-43614712	T/A	8	43614712	T	T	T	T	A	T	T	T	T	T	T	T	T	A	T	T	A	T	T	T
Gm08-43615732	T/C	8	43615732	T	T	T	T	T	C	T	T	C	C	C	T	T	T	T	T	T	C	C	T
Gm08-43615904	A/C	8	43615904	C	C	C	C	A	A	A	C	A	A	A	C	C	A	C	C	A	A	A	C
Gm08-43617288	C/G	8	43617288	C	C	C	C	C	G	C	C	G	G	G	C	C	C	C	C	C	G	G	C
Gm08-43617520	A/G	8	43617520	A	A	A	A	G	G	G	A	G	G	G	A	A	G	A	A	G	G	G	A
Gm08-43617521	A/T	8	43617521	A	A	T	T	A	A	T	T	A	A	A	T	T	A	T	T	T	A	A	T
Gm08-43618464	T/G	8	43618464	T	T	T	T	G	G	G	T	G	G	G	T	T	G	T	T	T	G	G	T
Gm08-43618505	G/A	8	43618505	R	A	A	A	G	G	G	A	G	G	G	A	A	G	A	A	G	G	G	A
Gm08-43618549	A/G	8	43618549	A	A	A	A	G	G	G	A	G	G	G	A	A	G	A	A	G	G	G	A
Gm08-43618577	A/T	8	43618577	A	A	A	A	T	T	T	A	T	T	T	A	A	T	A	A	T	T	T	A
Gm08-43618608	A/G	8	43618608	G	G	G	G	A	A	A	G	A	A	A	G	G	A	G	G	A	A	A	G
Gm08-43619408	C/T	8	43619408	C	C	C	C	T	T	C	C	T	T	T	C	C	T	C	C	Y	T	T	C
Gm08-43619487	T/G	8	43619487	T	T	T	T	T	G	T	T	G	G	G	T	T	T	T	T	T	G	G	T
Gm08-43619516	A/T	8	43619516	A	A	A	A	T	T	A	A	T	T	T	A	A	T	A	A	W	T	T	A
Gm08-43619540	T/G	8	43619540	T	T	T	T	G	G	G	T	G	G	G	T	T	G	T	T	K	G	G	T
Gm08-43619611	A/C	8	43619611	A	A	A	A	C	C	A	A	C	C	C	A	A	C	A	A	M	C	C	A
Gm08-43619645	T/C	8	43619645	T	T	T	T	C	C	T	T	C	C	C	T	T	C	T	T	Y	C	C	T
Gm08-43619702	T/C	8	43619702	T	T	T	T	T	C	T	T	C	C	C	T	T	T	T	T	T	C	C	T
Gm08-43619720	A/G	8	43619720	A	A	A	A	G	G	A	A	G	G	G	A	A	G	A	A	R	G	G	A
Gm08-43619782	A/G	8	43619782	A	A	A	A	G	G	A	A	G	G	G	A	A	G	A	A	R	G	G	A
Gm08-43619862	T/C	8	43619862	T	T	T	T	C	C	T	T	C	C	C	T	T	C	T	T	Y	C	C	T
Gm08-43620051	G/C	8	43620051	G	G	G	G	C	C	C	G	C	C	C	G	G	C	G	G	S	C	C	G
Gm08-43620065	A/G	8	43620065	A	A	A	A	G	G	A	A	G	G	G	A	A	G	A	A	R	G	G	A
Gm08-43620259	C/A	8	43620259	C	C	C	C	A	A	A	C	A	A	A	C	C	A	C	C	M	A	A	C
Gm08-43621088	C/T	8	43621088	T	T	T	T	C	C	C	T	C	C	C	T	T	C	T	T	C	C	C	T
Gm08-43621142	A/G	8	43621142	A	A	A	A	A	G	A	A	G	G	G	A	A	A	A	A	A	G	G	A
Gm08-43621338	A/G	8	43621338	A	A	A	A	G	A	G	A	A	A	A	A	A	G	A	A	A	A	A	A
Gm08-43621641	T/C	8	43621641	T	T	T	T	C	T	C	T	T	T	T	T	T	C	T	T	Y	T	T	T
Gm08-43621843	G/A	8	43621843	G	G	G	G	A	A	A	G	A	A	A	G	G	A	G	G	R	A	A	G
Gm08-43626407	T/C	8	43626407	T	T	T	T	T	C	C	T	C	C	C	T	T	T	T	T	T	C	C	T
Gm08-43626534	C/T	8	43626534	C	C	C	C	T	C	C	C	C	C	C	C	C	T	C	C	T	C	C	C
Gm08-43626573	T/C	8	43626573	T	T	T	T	T	C	C	T	C	C	C	T	T	T	T	T	T	C	C	T
Gm08-43626595	T/G	8	43626595	G	G	G	G	T	T	T	G	T	T	T	G	G	T	G	G	T	T	T	G
Gm08-43626714	G/A	8	43626714	G	G	G	G	A	A	A	G	A	A	A	G	G	A	G	G	R	A	A	G
Gm08-43627233	G/A	8	43627233	G	G	G	G	A	A	A	G	A	A	A	G	G	A	G	G	R	A	A	G
Gm08-43627860	T/A	8	43627860	T	T	T	T	T	A	T	T	A	A	A	T	T	T	T	T	T	A	A	T
Gm08-43628489	A/G	8	43628489	A	A	A	A	A	G	G	A	G	G	G	A	A	A	A	A	A	G	G	A
Gm08-43628652	C/T	8	43628652	C	C	C	C	C	T	C	C	T	T	T	C	C	C	C	C	C	T	T	C
Gm08-43629652	A/G	8	43629652	A	A	A	A	A	G	A	A	G	G	G	A	A	A	A	A	A	G	G	A
Gm08-43630028	G/A	8	43630028	G	G	G	G	G	A	G	G	A	A	A	G	G	G	G	G	G	A	A	G
Gm08-43639466	T/C	8	43639466	T	T	T	T	T	C	T	T	C	C	C	T	T	T	T	T	T	C	C	T
Gm08-43639591	C/A	8	43639591	A	A	A	A	C	C	C	A	C	C	C	A	A	C	A	A	C	C	C	C
Gm08-43639619	T/G	8	43639619	T	G	T	T	G	G	G	T	G	G	G	T	T	T	T	T	T	G	G	G
Gm08-43639669	A/G	8	43639669	A	A	A	A	G	G	A	A	G	G	G	A	A	G	A	A	R	G	G	A
Gm08-43639701	G/A	8	43639701	A	G	G	G	G	G	G	A	G	G	G	G	A	G	A	G	R	G	G	G
Gm08-43639719	C/A	8	43639719	C	C	A	C	C	A	C	C	A	A	A	C	C	C	C	C	M	A	A	A
Gm08-43640012	A/T	8	43640012	A	A	A	A	T	A	T	A	A	A	A	A	A	T	A	A	W	A	A	A
Gm08-43640175	A/T	8	43640175	A	A	A	A	T	T	T	A	T	T	T	A	A	T	A	A	T	T	T	A
Gm08-43640241	G/C	8	43640241	G	G	G	G	C	C	C	G	C	C	C	G	G	C	G	G	S	C	C	G
Gm08-43640676	C/T	8	43640676	C	C	C	C	T	T	C	C	T	T	T	C	C	T	C	C	Y	T	T	C
Gm08-43641962	T/C	8	43641962	T	T	T	T	C	C	T	T	C	C	C	T	T	C	T	T	Y	C	C	T
Gm08-43642465	T/A	8	43642465	T	T	T	T	A	A	T	T	A	A	A	T	T	A	T	T	A	A	A	T
Gm08-43644213	C/A	8	43644213	C	C	C	C	C	A	C	C	A	A	A	C	C	C	C	C	C	A	A	C
Gm08-43644651	T/A	8	43644651	T	T	T	T	T	A	W	T	A	A	A	T	T	T	T	T	T	A	A	T
Gm08-43648431	C/T	8	43648431	C	C	C	C	T	T	T	C	T	T	T	C	C	T	C	C	Y	T	T	C
Gm08-43648727	T/G	8	43648727	T	T	T	T	G	G	G	T	G	G	G	T	T	G	T	T	T	G	G	T
Gm08-43649524	A/T	8	43649524	A	A	A	A	T	T	T	A	T	T	T	A	A	T	A	A	W	T	T	A
Gm08-43650622	A/T	8	43650622	T	T	T	T	A	A	A	T	A	A	A	T	T	A	T	T	A	A	A	T
Gm08-43650779	A/G	8	43650779	G	G	G	G	A	A	A	G	A	A	A	G	G	A	G	G	A	A	A	G
Gm08-43650991	C/A	8	43650991	C	C	C	C	A	A	C	C	A	A	A	C	C	A	C	C	C	A	A	C
Gm08-43651039	G/A	8	43651039	G	G	G	G	A	A	G	G	A	A	A	G	G	A	G	G	G	A	A	G
Gm08-43651103	C/T	8	43651103	C	C	C	C	T	T	C	C	T	T	T	C	C	T	C	C	C	T	T	C
Gm08-43651117	A/T	8	43651117	A	A	A	A	T	T	A	A	T	T	T	A	A	T	A	A	T	T	T	A
Gm08-43651119	G/C	8	43651119	G	G	G	G	C	C	G	G	C	C	C	G	G	C	G	G	C	C	C	G
Gm08-43651272	G/A	8	43651272	G	G	G	G	A	A	G	G	A	A	A	G	G	A	G	G	A	A	A	G
Gm08-43651300	G/A	8	43651300	G	G	G	G	A	A	G	G	A	A	A	G	G	A	G	G	R	A	A	G
Gm08-43651466	T/A	8	43651466	T	T	T	T	A	A	T	T	A	A	A	T	T	A	T	T	A	A	A	T
Gm08-43651909	T/C	8	43651909	T	T	T	T	T	C	T	T	C	C	C	T	T	T	T	T	T	C	C	T
Gm08-43652088	G/A	8	43652088	G	G	G	G	G	A	G	G	A	A	A	G	G	G	G	G	G	A	A	G
Gm08-43652130	C/A	8	43652130	M	A	A	A	C	C	C	A	C	C	C	A	A	C	M	A	M	C	C	A
Gm08-43652506	A/G	8	43652506	A	A	A	A	A	G	A	A	G	G	G	A	A	A	A	A	A	G	G	A
Gm08-43653516	G/A	8	43653516	G	G	G	G	G	A	G	G	A	A	A	G	G	G	G	G	G	A	A	G
Gm08-43653519	C/T	8	43653519	C	C	C	C	C	T	C	C	T	T	T	C	C	C	C	C	C	T	T	C
Gm08-43653561	G/A	8	43653561	G	G	G	G	G	A	G	G	A	A	A	G	G	G	G	G	G	A	A	G
Gm08-43653599	C/T	8	43653599	C	C	C	C	C	T	C	C	T	T	T	C	C	C	C	C	C	T	T	C
Gm08-43653620	A/G	8	43653620	A	A	A	A	A	G	A	A	G	G	G	A	A	A	A	A	A	G	G	A
Gm08-43653624	T/C	8	43653624	T	T	T	T	T	C	T	T	C	C	C	T	T	T	T	T	T	C	C	T
Gm08-43653633	G/A	8	43653633	G	G	G	G	G	A	G	G	A	A	A	G	G	G	G	G	G	A	A	G
Gm08-43653634	T/C	8	43653634	T	T	T	T	T	C	T	T	C	C	C	T	T	T	T	T	T	C	C	T
Gm08-43653638	T/C	8	43653638	T	T	T	T	T	C	T	T	C	C	C	T	T	T	T	T	T	C	C	T
Gm08-43653673	A/G	8	43653673	A	A	A	A	A	G	A	A	G	G	G	A	A	A	A	A	A	G	G	A
Gm08-43653698	T/C	8	43653698	T	T	T	T	C	C	C	T	C	C	C	T	T	C	T	T	Y	C	C	T
Gm08-43653767	C/T	8	43653767	C	C	C	C	C	T	C	C	T	T	T	C	C	C	C	C	C	T	T	C
Gm08-43653780	C/T	8	43653780	C	C	C	C	C	T	C	C	T	T	T	C	C	C	C	C	C	T	T	C
Gm08-43653967	A/G	8	43653967	A	A	A	A	A	G	A	A	G	G	G	A	A	A	A	A	A	G	G	A
Gm08-43654247	A/C	8	43654247	A	A	A	A	C	C	C	A	C	C	C	A	A	C	A	A	M	C	C	A
Gm08-43654593	T/A	8	43654593	T	T	T	T	T	A	T	T	A	A	A	T	T	T	T	T	T	A	A	T
Gm08-43654616	C/G	8	43654616	C	C	C	C	G	G	G	C	G	G	G	C	C	G	C	C	G	G	G	C
Gm08-43654791	A/C	8	43654791	A	A	A	A	A	C	A	M	C	C	C	A	A	C	A	A	A	C	C	A
Gm08-43654919	A/C	8	43654919	A	A	A	A	C	C	C	A	C	C	C	A	A	C	A	A	C	C	C	A
Gm08-43655013	T/A	8	43655013	T	T	T	T	T	A	T	T	A	A	A	T	T	T	T	T	T	A	A	T
Gm08-43655239	A/T	8	43655239	A	A	A	A	T	T	A	A	T	T	T	A	A	T	A	A	W	T	T	A
Gm08-43655264	T/A	8	43655264	T	T	T	T	A	A	T	T	A	A	A	T	T	A	T	T	W	A	A	T
Gm08-43655620	G/T	8	43655620	G	G	G	G	T	G	G	G	G	G	G	G	G	T	G	G	T	G	G	G
Gm08-43655701	A/T	8	43655701	A	A	A	A	T	A	A	A	A	A	A	A	A	T	A	A	T	A	A	A
Gm08-43655708	C/T	8	43655708	C	C	C	C	C	T	C	C	T	T	T	C	C	C	C	C	C	T	T	C
Gm08-43655726	T/A	8	43655726	T	T	T	T	A	T	T	T	T	T	T	T	T	A	T	T	A	T	T	T
Gm08-43655747	A/G	8	43655747	A	A	A	A	G	A	A	A	A	A	A	A	A	G	A	A	G	A	A	A
Gm08-43657637	A/C	8	43657637	A	A	A	A	A	C	A	A	C	C	C	A	A	A	A	A	A	C	C	A
Gm08-43657844	A/C	8	43657844	A	A	A	A	A	C	C	A	C	C	C	A	A	A	A	A	A	C	C	A
Gm08-43657882	T/A	8	43657882	T	T	T	T	T	A	T	T	A	A	A	T	T	T	T	T	T	A	A	T
Gm08-43657993	G/A	8	43657993	G	G	G	G	A	A	A	G	A	A	A	G	G	A	G	G	R	A	A	G
Gm08-43660224	T/C	8	43660224	T	T	T	T	C	C	C	T	C	C	C	T	T	C	T	T	Y	C	C	T
Gm08-43660588	G/A	8	43660588	G	G	G	G	A	A	A	G	A	A	A	G	G	A	G	G	R	A	A	G
Gm08-43660750	C/A	8	43660750	C	C	C	C	C	C	C	C	C	C	C	C	C	A	C	C	A	C	C	C
Gm08-43661043	C/T	8	43661043	C	C	C	C	C	T	C	C	T	T	T	C	C	C	C	C	C	T	T	C
Gm08-43661052	C/T	8	43661052	C	C	C	C	T	T	T	C	T	T	T	C	C	T	C	C	Y	T	T	C
Gm08-43661218	T/A	8	43661218	T	A	A	T	T	T	T	A	T	T	T	A	A	T	A	A	T	T	T	A
Gm08-43661395	C/A	8	43661395	C	C	C	C	C	A	C	C	A	A	A	C	C	C	C	C	C	A	A	C
Gm08-43661415	T/G	8	43661415	T	T	T	T	G	T	T	T	T	T	T	T	T	G	T	T	G	T	T	T
Gm08-43662049	A/T	8	43662049	A	A	A	A	T	T	T	A	T	T	T	A	A	T	A	A	T	T	T	A
Gm08-43662311	A/G	8	43662311	A	A	A	A	A	G	A	A	G	G	G	A	A	A	A	A	A	G	G	A
Gm08-43662926	G/T	8	43662926	G	G	G	G	G	T	G	G	T	T	T	G	G	G	G	G	G	T	T	G
Gm08-43663177	A/C	8	43663177	C	C	C	C	A	A	A	C	A	A	A	C	C	A	C	C	A	A	A	C
Gm08-43664723	C/T	8	43664723	C	C	C	C	T	C	C	C	C	C	C	C	C	T	C	C	T	C	C	C
Gm08-43664995	C/T	8	43664995	C	C	C	C	T	T	T	C	T	T	T	C	C	T	C	C	Y	T	T	C
Gm08-43665199	A/C	8	43665199	A	A	A	A	C	C	C	A	C	C	C	A	A	C	A	A	M	C	C	A
Gm08-43665297	T/C	8	43665297	T	T	T	T	C	C	C	T	C	C	C	T	T	C	T	T	Y	C	C	T
Gm08-43665357	C/T	8	43665357	C	C	C	C	T	T	C	C	T	T	T	C	C	T	C	C	C	T	T	C
Gm08-43665372	C/G	8	43665372	C	C	C	C	G	G	G	C	G	G	G	C	C	G	C	C	S	G	G	C
Gm08-43665452	G/A	8	43665452	G	G	G	G	A	A	A	G	A	A	A	G	G	A	G	G	R	A	A	G
Gm08-43665486	T/A	8	43665486	T	T	T	T	A	T	T	T	T	T	T	T	T	A	T	T	W	T	T	T
Gm08-43665495	A/T	8	43665495	A	A	A	A	T	T	T	A	T	T	T	A	A	T	A	A	W	T	T	A
Gm08-43665497	A/T	8	43665497	A	A	A	A	T	T	A	A	T	T	T	A	A	T	A	A	W	T	T	A
Gm08-43665659	G/A	8	43665659	G	G	G	G	A	A	G	G	A	A	A	G	G	A	G	G	R	A	A	G
Gm08-43665978	A/G	8	43665978	A	A	A	A	G	G	A	A	G	G	G	A	A	G	A	A	A	G	G	A
Gm08-43666004	T/G	8	43666004	T	T	T	T	G	G	G	T	G	G	G	T	T	G	T	T	G	G	G	T
Gm08-43666075	C/T	8	43666075	C	C	C	C	T	T	T	C	T	T	T	C	C	T	C	C	T	T	T	C
Gm08-43666147	C/T	8	43666147	T	T	T	T	C	C	C	T	C	C	C	T	T	C	T	T	C	C	C	T
Gm08-43666276	A/G	8	43666276	G	G	G	G	A	A	A	G	A	A	A	G	G	A	G	G	A	A	A	G
Gm08-43666316	C/T	8	43666316	C	C	C	C	T	T	T	C	T	T	T	C	C	T	C	C	T	T	T	C
Gm08-43666452	C/T	8	43666452	T	T	T	T	C	C	C	T	C	C	C	T	T	C	T	T	C	C	C	T
Gm08-43666485	A/G	8	43666485	A	A	A	A	G	G	G	A	G	G	G	A	A	G	A	A	G	G	G	A
Gm08-43666489	A/G	8	43666489	A	A	A	A	G	G	G	A	G	G	G	A	A	G	A	A	G	G	G	A
Gm08-43666600	C/T	8	43666600	C	C	C	C	T	T	C	C	T	T	T	C	C	T	C	C	T	T	T	C
Gm08-43669020	C/T	8	43669020	C	C	C	C	T	T	T	C	T	T	T	C	C	T	C	C	Y	T	T	C
Gm08-43669044	C/T	8	43669044	C	C	C	C	T	T	T	C	T	T	T	C	C	T	C	C	T	T	T	C
Gm08-43669104	C/T	8	43669104	C	C	C	C	T	T	T	C	T	T	T	C	C	T	C	C	C	T	T	C
Gm08-43669108	A/G	8	43669108	G	G	G	G	A	A	A	G	A	A	A	G	G	A	G	G	A	A	A	G
Gm08-43669146	T/C	8	43669146	T	T	T	T	C	C	T	T	C	C	C	T	T	C	T	T	C	C	C	T
Gm08-43669154	A/G	8	43669154	A	A	A	A	G	G	A	A	G	G	G	A	A	G	A	A	G	G	G	A
Gm08-43669171	G/A	8	43669171	G	G	G	G	A	A	G	G	A	A	A	G	G	A	G	G	A	A	A	G
Gm08-43669184	G/C	8	43669184	G	G	G	G	C	C	G	G	C	C	C	G	G	C	G	G	C	C	C	G
Gm08-43669259	C/T	8	43669259	T	T	T	T	C	C	C	T	C	C	C	T	T	C	T	T	T	C	C	C
Gm08-43669293	A/T	8	43669293	T	T	T	T	A	A	A	T	A	A	A	T	T	A	T	T	A	A	A	T
Gm08-43669355	C/T	8	43669355	C	C	C	C	T	T	T	C	T	T	T	C	C	T	C	C	T	T	T	C
Gm08-43669396	C/T	8	43669396	C	C	C	C	T	T	T	C	T	T	T	C	C	T	C	C	C	T	T	C
Gm08-43669437	C/T	8	43669437	T	T	T	T	C	C	C	C	C	C	C	T	T	C	T	T	C	C	C	T
Gm08-43669454	A/G	8	43669454	A	A	A	A	G	G	G	A	G	G	G	A	A	G	A	A	G	G	G	A
Gm08-43669465	C/T	8	43669465	C	C	C	C	T	T	T	C	T	T	T	C	C	T	C	C	C	T	T	C
Gm08-43669514	T/C	8	43669514	T	T	T	T	C	C	C	T	C	C	C	T	T	C	T	T	Y	C	C	T
Gm08-43669520	T/C	8	43669520	T	T	T	T	C	C	C	T	C	C	C	T	T	C	T	T	Y	C	C	T
Gm08-43669527	C/T	8	43669527	C	C	C	C	T	T	T	C	T	T	T	C	C	T	C	C	Y	T	T	C
Gm08-43669646	T/A	8	43669646	T	T	T	T	A	A	A	T	A	A	A	T	T	A	T	T	W	A	A	T
Gm08-43669664	T/C	8	43669664	T	T	T	T	C	C	C	T	C	C	C	T	T	C	T	T	Y	C	C	T
Gm08-43669683	A/G	8	43669683	A	A	A	A	G	G	G	A	G	G	G	A	A	G	A	A	R	G	G	A
Gm08-43669684	C/T	8	43669684	C	C	C	C	T	T	T	C	T	T	T	C	C	T	C	C	Y	T	T	C
Gm08-43670083	C/T	8	43670083	C	C	C	C	T	T	T	C	T	T	T	C	C	T	C	C	T	T	T	C
Gm08-43670193	A/C	8	43670193	A	A	A	A	C	C	C	A	C	C	C	A	A	C	A	A	C	C	C	A
Gm08-43670249	A/G	8	43670249	A	A	A	A	G	G	G	A	G	G	G	A	A	G	A	A	G	G	G	A
Gm08-43670521	T/C	8	43670521	T	T	T	T	C	C	C	T	C	C	C	T	T	C	T	T	Y	C	C	T
Gm08-43670522	C/A	8	43670522	C	C	C	C	A	A	A	C	A	A	A	C	C	A	C	C	M	A	A	C
Gm08-43670849	C/T	8	43670849	C	C	C	C	T	T	C	C	T	T	T	C	C	T	C	C	Y	T	T	C
Gm08-43671102	A/G	8	43671102	A	A	A	A	G	G	G	A	G	G	G	A	A	G	A	A	G	G	G	A
Gm08-43671129	C/T	8	43671129	C	C	C	C	C	T	C	C	T	T	T	C	C	C	C	C	C	T	T	C
Gm08-43671447	T/C	8	43671447	T	T	T	T	C	C	C	T	C	C	C	T	T	C	T	T	Y	C	C	T
Gm08-43671568	C/G	8	43671568	C	C	C	C	G	G	G	C	G	G	G	C	C	G	C	C	S	G	G	C
Gm08-43671716	G/A	8	43671716	G	G	G	G	A	A	A	G	A	A	A	G	G	A	G	G	R	A	A	G
Gm08-43671967	T/G	8	43671967	T	T	T	T	G	G	G	T	G	G	G	T	T	G	T	T	G	G	G	T
Gm08-43672060	C/T	8	43672060	T	T	T	T	C	C	C	T	C	C	C	T	T	C	T	T	C	C	C	T
Gm08-43672646	A/G	8	43672646	A	A	A	A	G	G	A	A	G	G	G	A	A	G	A	A	G	G	G	A
Gm08-43673009	C/A	8	43673009	C	C	C	C	C	A	C	C	A	A	A	C	C	C	C	C	C	A	A	C
Gm08-43673170	C/T	8	43673170	T	T	T	T	C	C	C	T	C	C	C	T	T	C	T	T	C	C	C	T
Gm08-43673237	T/C	8	43673237	T	T	T	T	C	C	C	T	C	C	C	T	T	C	T	T	T	C	C	T
Gm08-43673390	G/A	8	43673390	G	G	G	G	A	A	A	G	A	A	A	G	G	A	G	G	R	A	A	G
Gm08-43673863	C/T	8	43673863	C	C	C	C	C	T	C	C	T	T	T	C	C	C	C	C	C	T	T	C
Gm08-43674359	C/T	8	43674359	C	C	C	C	C	T	C	C	T	T	T	C	C	C	C	C	C	T	T	C
Gm08-43674514	A/T	8	43674514	A	A	A	A	A	T	A	A	T	T	T	A	A	A	A	A	A	T	T	A
Gm08-43674644	A/T	8	43674644	T	T	T	T	A	A	A	T	A	A	A	T	T	A	T	T	A	A	A	T
Gm08-43675884	G/A	8	43675884	G	G	G	G	A	A	A	G	A	A	A	G	G	A	G	G	R	A	A	G
Gm08-43675979	C/T	8	43675979	C	C	C	C	T	T	C	C	T	T	T	C	C	T	C	C	Y	T	T	C
Gm08-43676099	T/C	8	43676099	T	T	T	T	C	C	C	T	C	C	C	T	T	C	T	T	Y	C	C	T
Gm08-43676380	A/T	8	43676380	T	T	T	T	A	A	A	T	A	A	A	T	T	A	T	T	A	A	A	T
Gm08-43682046	G/A	8	43682046	G	G	G	G	A	A	A	G	A	A	A	G	G	A	G	G	R	A	A	G
Gm08-43682376	A/G	8	43682376	A	A	A	A	A	G	A	A	G	G	G	A	A	A	A	A	A	G	G	A
Gm08-43682480	T/A	8	43682480	T	T	T	T	T	A	T	T	A	A	A	T	T	T	T	T	T	A	A	T
Gm08-43682492	A/T	8	43682492	A	A	A	A	A	T	A	A	T	T	T	A	A	A	A	A	A	T	T	A
Gm08-43682496	A/C	8	43682496	A	A	A	A	A	C	A	A	C	C	C	A	A	A	A	A	A	C	C	A
Gm08-43682663	G/A	8	43682663	G	G	G	G	G	A	G	G	A	A	A	G	G	G	G	G	G	A	A	G
Gm08-43682685	A/C	8	43682685	A	A	A	A	C	C	A	A	C	C	C	A	A	C	A	A	A	C	C	A
Gm08-43682751	A/T	8	43682751	A	A	A	A	A	T	A	A	T	T	T	A	A	A	A	A	A	T	T	A
Gm08-43682822	G/T	8	43682822	G	G	G	G	G	T	G	G	T	T	T	G	G	G	G	G	G	T	T	G
Gm08-43682945	G/A	8	43682945	G	G	G	G	G	A	G	G	A	A	A	G	G	G	G	G	G	A	A	G
Gm08-43683120	G/C	8	43683120	G	G	G	G	G	C	G	G	C	C	C	G	G	G	G	G	G	C	C	G
Gm08-43683743	T/C	8	43683743	T	T	T	T	C	T	T	T	T	T	T	T	T	C	T	T	T	T	T	T
Gm08-43683781	G/C	8	43683781	G	G	G	G	C	G	G	G	G	G	G	G	G	C	G	G	C	G	G	G
Gm08-43683944	G/T	8	43683944	G	G	G	G	G	T	G	G	T	T	T	G	G	G	G	G	G	T	T	G
Gm08-43684090	T/A	8	43684090	T	T	T	T	T	A	T	T	A	A	A	T	T	T	T	T	T	A	A	T
Gm08-43684185	A/C	8	43684185	A	A	A	A	A	C	A	A	C	C	C	A	A	A	A	A	A	C	C	A
Gm08-43684296	T/W	8	43684296	T	T	T	T	W	T	T	T	T	W	T	W	T	T	W	T	T	W	T	W
Gm08-43684392	R/A	8	43684392	R	R	R	R	R	R	A	R	R	A	A	R	A	R	R	R	R	R	R	R
Gm08-43684406	M/A	8	43684406	M	M	M	M	M	M	A	M	M	A	A	M	A	M	M	M	M	M	M	M
Gm08-43684409	R/A	8	43684409	R	R	R	R	R	R	A	R	R	A	A	R	A	R	R	R	R	R	A	R
Gm08-43684412	M/A	8	43684412	M	M	M	M	M	M	A	M	M	A	A	M	A	M	M	M	M	M	A	M
Gm08-43684418	W/T	8	43684418	W	W	W	W	W	W	T	W	W	T	T	T	T	W	W	W	T	W	T	W
Gm08-43684439	R/G	8	43684439	R	R	R	R	R	R	G	R	R	R	R	R	G	R	R	R	R	R	R	R
Gm08-43684505	G/A	8	43684505	G	G	G	G	G	A	G	G	R	A	A	G	G	G	G	G	G	A	R	G
Gm08-43684515	R/G	8	43684515	R	R	G	R	A	G	G	R	R	G	G	R	R	R	R	R	R	G	R	R
Gm08-43684535	Y/C	8	43684535	C	Y	C	Y	T	C	C	C	C	C	C	Y	Y	Y	Y	Y	Y	C	Y	Y
Gm08-43684536	W/T	8	43684536	T	W	T	W	A	T	T	T	T	T	T	W	W	W	W	W	W	T	W	W
Gm08-43684600	C/T	8	43684600	C	C	C	C	C	T	C	C	T	T	T	C	C	C	C	C	C	T	T	C
Gm08-43684669	G/A	8	43684669	G	G	G	G	G	A	G	G	A	A	A	G	G	G	G	G	G	A	A	G
Gm08-43684769	C/T	8	43684769	C	C	C	C	C	T	C	C	T	T	T	C	C	C	C	C	C	T	T	C
Gm08-43684770	A/G	8	43684770	A	A	A	A	A	G	A	A	G	G	G	A	A	A	A	A	A	G	G	A
Gm08-43684802	A/T	8	43684802	A	A	A	A	A	T	A	A	T	T	T	A	A	A	A	A	A	T	T	A
Gm08-43684877	T/C	8	43684877	T	T	T	T	T	C	T	T	C	C	C	T	T	T	T	T	T	C	C	T
Gm08-43685137	G/A	8	43685137	G	G	G	G	A	A	G	G	A	A	A	G	G	A	G	G	G	A	A	G
Gm08-43685285	G/A	8	43685285	G	G	G	G	G	A	G	G	A	A	A	G	G	G	G	G	G	A	A	G
Gm08-43685293	A/G	8	43685293	A	A	A	A	A	G	A	A	G	G	G	A	A	A	A	A	A	G	G	A
Gm08-43685317	C/T	8	43685317	C	C	C	C	C	T	C	C	T	T	T	C	C	C	C	C	C	T	T	C
Gm08-43685330	G/T	8	43685330	G	G	G	G	G	T	G	G	T	T	T	G	G	G	G	G	G	T	T	G
Gm08-43685551	A/G	8	43685551	A	A	A	A	A	G	A	A	G	G	G	A	A	A	A	A	A	G	G	A
Gm08-43685560	T/G	8	43685560	T	T	T	T	T	G	T	T	G	G	G	T	T	T	T	T	T	G	G	T
Gm08-43685635	T/G	8	43685635	T	T	T	T	T	G	T	T	G	G	G	T	T	T	T	T	T	G	G	T
Gm08-43685681	T/A	8	43685681	T	T	T	T	T	A	T	T	A	A	A	T	T	T	T	T	T	A	A	T
Gm08-43685682	A/G	8	43685682	A	A	A	A	A	G	A	A	G	G	G	A	A	A	A	A	A	G	G	A
Gm08-43687952	G/A	8	43687952	G	G	G	G	G	A	G	G	A	A	A	G	G	G	G	G	G	A	A	G
Gm08-43688029	A/G	8	43688029	A	A	A	A	G	G	A	A	G	G	G	A	A	G	A	A	A	G	G	A
Gm08-43688207	A/G	8	43688207	A	A	A	A	A	G	A	A	G	G	G	A	A	A	A	A	A	G	G	A
Gm08-43688837	T/Y	8	43688837	Y	Y	Y	Y	T	T	T	T	T	T	T	T	Y	T	T	Y	T	T	T	Y
Gm08-43688855	C/T	8	43688855	C	C	C	C	C	T	C	C	T	T	T	C	C	C	C	C	C	T	T	C
Gm08-43688955	W/A	8	43688955	W	W	W	W	W	A	A	A	A	A	A	A	W	W	W	W	W	A	A	W
Gm08-43688977	C/M	8	43688977	M	M	M	M	C	C	C	C	C	C	C	C	M	C	N	M	C	C	C	M
Gm08-43688980	G/R	8	43688980	R	R	R	R	G	G	G	G	G	G	G	G	R	G	G	R	G	G	G	R
Gm08-43689796	C/A	8	43689796	C	C	C	C	A	A	C	C	A	A	A	C	C	A	C	C	M	A	A	C
Gm08-43689829	T/C	8	43689829	T	T	T	T	T	C	T	T	C	C	C	T	T	T	T	T	T	C	C	T
Gm08-43690117	T/W	8	43690117	T	W	W	T	T	T	T	T	T	T	T	W	T	T	W	W	T	T	T	T
Gm08-43690256	C/M	8	43690256	M	M	M	A	C	C	M	M	C	C	C	A	M	C	M	M	C	C	C	M
Gm08-43690300	K/G	8	43690300	K	K	K	K	G	G	K	K	G	G	G	K	K	G	K	K	G	G	G	K
Gm08-43690301	T/Y	8	43690301	Y	Y	Y	C	T	T	Y	Y	T	T	T	C	Y	T	Y	Y	T	T	T	Y
Gm08-43690311	C/S	8	43690311	C	C	C	C	S	C	C	C	C	C	C	C	C	S	C	C	S	C	C	C
Gm08-43690312	G/K	8	43690312	K	K	K	G	G	G	K	K	G	G	G	K	K	G	K	K	G	G	G	K
Gm08-43690314	R/G	8	43690314	R	R	R	G	G	G	R	R	G	G	G	R	R	G	R	R	G	G	G	R
Gm08-43690331	C/Y	8	43690331	C	C	C	C	Y	C	C	C	C	C	C	C	C	Y	C	C	Y	C	C	C
Gm08-43690410	A/M	8	43690410	A	M	M	A	A	A	M	M	A	A	A	M	M	A	M	M	A	A	A	M
Gm08-43690438	A/W	8	43690438	A	W	W	A	A	A	W	W	A	A	A	W	W	A	W	W	A	A	A	W
Gm08-43690453	G/T	8	43690453	G	G	G	G	G	T	G	G	T	T	T	G	G	G	G	G	G	T	T	G
Gm08-43690543	A/M	8	43690543	M	M	M	A	A	A	M	N	A	A	A	M	M	A	M	M	A	A	A	M
Gm08-43690607	K/G	8	43690607	K	K	K	K	G	G	K	K	G	G	G	K	K	G	K	K	G	G	G	K
Gm08-43690697	G/A	8	43690697	G	G	G	G	G	A	G	G	A	A	A	G	G	G	G	G	G	A	A	G
Gm08-43690717	T/A	8	43690717	T	T	T	T	A	T	T	T	T	T	T	T	T	A	T	A	W	T	T	T
Gm08-43690872	G/T	8	43690872	G	G	G	G	G	T	G	G	T	T	T	G	G	G	G	G	G	T	T	G
Gm08-43691272	G/R	8	43691272	G	G	G	G	R	G	G	G	G	G	G	R	G	R	G	G	R	G	G	G
Gm08-43691305	A/C	8	43691305	A	A	A	A	A	C	A	A	C	C	C	A	A	A	A	A	A	C	C	A
Gm08-43691319	A/W	8	43691319	A	A	A	A	W	A	A	A	A	A	A	A	A	W	A	A	W	A	A	A
Gm08-43691327	C/M	8	43691327	C	C	C	C	M	C	C	C	C	C	C	M	C	M	C	C	M	C	C	C
Gm08-43691450	T/W	8	43691450	T	T	T	T	W	T	T	T	T	T	T	T	T	W	T	T	W	T	T	T
Gm08-43691505	C/G	8	43691505	C	C	C	C	C	G	C	C	G	G	G	C	C	C	C	C	C	G	G	C
Gm08-43691547	T/A	8	43691547	T	T	T	T	T	A	T	T	A	A	A	T	T	T	T	W	T	A	A	T
Gm08-43697554	A/G	8	43697554	R	A	A	A	G	G	A	A	G	G	G	A	A	G	A	A	G	G	G	A
Gm08-43697566	C/A	8	43697566	C	C	C	C	C	A	C	C	A	A	A	C	C	C	C	C	C	A	A	C
Gm08-43697570	A/G	8	43697570	R	A	A	A	G	G	A	A	G	G	G	A	A	G	A	A	G	G	G	A
Gm08-43697590	R/G	8	43697590	R	G	R	R	A	G	A	R	G	G	G	R	R	A	R	A	A	G	G	R
Gm08-43697597	T/A	8	43697597	W	A	A	A	T	T	A	A	T	T	T	W	W	T	W	A	T	T	T	A
Gm08-43697603	C/T	8	43697603	Y	T	T	T	C	C	T	T	C	C	C	Y	Y	C	Y	T	C	C	C	T
Gm08-43697615	G/A	8	43697615	G	G	G	G	A	A	G	G	A	A	A	G	G	G	G	G	G	A	A	G
Gm08-43697651	C/T	8	43697651	C	C	C	C	C	T	C	C	T	T	T	C	C	C	C	C	C	T	T	C
Gm08-43697672	R/A	8	43697672	R	R	R	R	G	A	R	R	A	A	A	R	R	G	R	R	G	A	A	R
Gm08-43697734	Y/C	8	43697734	Y	Y	Y	Y	T	C	Y	Y	C	C	C	Y	Y	T	Y	Y	T	C	C	Y
Gm08-43697735	Y/C	8	43697735	Y	Y	Y	Y	Y	C	Y	Y	C	C	C	Y	Y	C	Y	Y	T	C	C	Y
Gm08-43697742	R/A	8	43697742	R	R	R	R	G	A	R	R	A	A	A	R	R	G	R	R	G	A	A	R
Gm08-43697747	W/A	8	43697747	W	W	W	W	T	A	W	W	A	A	A	W	W	T	W	W	T	A	A	W
Gm08-43697752	K/T	8	43697752	K	K	K	K	G	T	K	K	T	T	T	K	K	G	K	K	G	T	T	K
Gm08-43697762	C/Y	8	43697762	Y	Y	Y	Y	C	C	C	Y	C	C	C	Y	Y	C	Y	Y	C	C	C	T
Gm08-43697850	Y/C	8	43697850	Y	Y	Y	Y	Y	C	Y	Y	C	C	C	Y	T	Y	Y	Y	Y	C	C	Y
Gm08-43697851	C/Y	8	43697851	C	C	C	C	Y	C	Y	C	C	C	C	C	C	Y	C	Y	Y	C	C	C
Gm08-43697862	C/T	8	43697862	T	C	T	C	Y	C	C	C	C	C	C	T	T	Y	C	C	C	C	C	C
Gm08-43697867	A/W	8	43697867	A	A	A	A	W	A	A	A	A	A	A	A	A	W	A	A	W	A	A	A
Gm08-43697884	R/G	8	43697884	R	R	R	R	R	G	R	R	G	G	G	R	G	G	R	R	R	G	G	R
Gm08-43697889	Y/C	8	43697889	Y	Y	Y	Y	Y	C	C	Y	C	C	C	Y	C	Y	Y	Y	Y	C	C	Y
Gm08-43697896	C/Y	8	43697896	C	Y	C	Y	Y	C	C	Y	C	C	C	C	C	C	C	C	Y	C	C	Y
Gm08-43697912	T/C	8	43697912	Y	T	C	T	T	T	C	T	T	T	T	C	C	T	C	T	T	T	T	C
Gm08-43697920	A/G	8	43697920	R	A	G	A	A	A	G	A	A	A	A	G	G	A	G	A	A	A	A	G
Gm08-43697921	G/C	8	43697921	S	G	C	G	G	G	C	G	G	G	G	C	C	G	C	G	G	G	G	C
Gm08-43697929	C/Y	8	43697929	C	C	C	C	Y	C	C	C	C	C	C	C	C	Y	C	C	Y	C	C	C
Gm08-43697937	A/G	8	43697937	R	A	A	A	A	G	A	A	G	G	G	A	A	A	A	A	A	G	G	A
Gm08-43697942	C/T	8	43697942	C	C	C	C	Y	C	C	C	C	C	C	C	C	T	C	T	Y	C	C	C
Gm08-43697979	G/A	8	43697979	G	G	G	G	G	A	G	G	A	A	A	G	G	G	G	G	G	A	A	G
Gm08-43697984	A/G	8	43697984	A	A	A	A	G	G	A	A	G	G	G	A	A	G	A	A	G	G	G	A
Gm08-43697991	G/A	8	43697991	G	G	G	G	A	G	G	G	G	G	G	G	G	A	G	G	A	G	G	G
Gm08-43697992	C/T	8	43697992	C	C	C	C	C	T	C	C	T	T	T	C	C	C	C	C	C	T	T	C
Gm08-43697997	A/G	8	43697997	A	A	A	A	G	G	A	A	G	G	G	A	A	G	A	A	G	G	G	A
Gm08-43698004	G/A	8	43698004	G	G	G	G	G	A	G	G	A	A	A	G	G	G	G	G	G	A	A	G
Gm08-43698035	T/C	8	43698035	T	T	T	T	C	C	T	T	C	C	C	T	T	C	T	T	C	C	C	T
Gm08-43698079	G/A	8	43698079	G	G	G	G	G	A	G	G	A	A	A	G	G	G	G	G	G	A	A	G
Gm08-43698080	C/T	8	43698080	C	C	C	C	C	T	C	C	T	T	T	C	C	C	C	C	C	T	T	C
Gm08-43698103	G/A	8	43698103	G	A	G	G	G	A	A	G	A	A	A	G	G	G	G	G	G	A	A	A
Gm08-43698127	T/C	8	43698127	T	T	T	T	C	T	T	T	T	T	T	T	T	C	T	T	C	T	T	T
Gm08-43698381	W/T	8	43698381	W	W	W	W	T	T	T	W	T	T	T	W	W	T	W	A	W	T	T	W
Gm08-43698440	Y/C	8	43698440	Y	Y	Y	Y	Y	C	Y	Y	C	C	C	Y	Y	Y	Y	Y	Y	C	C	Y
Gm08-43698447	G/A	8	43698447	G	G	G	G	G	A	G	G	A	A	A	G	G	G	G	G	G	A	A	G
Gm08-43698448	T/C	8	43698448	T	T	T	T	T	C	T	T	C	C	C	T	T	T	T	T	T	C	C	T
Gm08-43698451	A/W	8	43698451	W	A	A	A	A	A	W	W	A	A	A	A	W	A	A	A	A	A	A	W
Gm08-43698488	Y/C	8	43698488	Y	Y	Y	Y	C	C	Y	Y	C	C	C	Y	Y	C	Y	Y	C	C	C	Y
Gm08-43698519	C/M	8	43698519	M	M	M	C	C	C	M	M	C	C	C	M	M	C	M	M	C	C	C	M
Gm08-43698536	R/G	8	43698536	G	R	R	R	R	G	R	R	G	G	G	R	G	G	G	R	R	G	G	R
Gm08-43698544	S/G	8	43698544	S	S	S	C	S	G	S	S	G	G	G	S	S	S	S	C	S	G	G	S
Gm08-43698546	T/Y	8	43698546	Y	T	Y	T	T	T	Y	Y	T	T	T	Y	Y	T	Y	Y	T	T	T	Y
Gm08-43698557	C/S	8	43698557	S	S	S	S	C	C	S	S	C	C	C	S	C	C	C	S	C	C	C	S
Gm08-43698559	C/T	8	43698559	C	C	C	C	C	T	C	C	T	T	T	C	C	C	C	C	C	T	T	C
Gm08-43698561	G/S	8	43698561	S	S	S	S	G	G	S	G	G	G	G	G	S	G	S	S	G	G	G	S
Gm08-43698569	S/G	8	43698569	S	S	S	S	S	G	S	S	G	G	G	S	S	C	S	C	S	G	G	S
Gm08-43698576	C/Y	8	43698576	Y	Y	Y	Y	C	C	Y	C	C	C	C	C	Y	C	Y	Y	C	C	C	Y
Gm08-43698582	C/Y	8	43698582	C	C	Y	C	C	C	Y	C	C	C	C	C	Y	C	Y	C	C	C	C	Y
Gm08-43698595	R/G	8	43698595	G	R	R	R	G	G	R	R	G	G	G	R	R	G	R	R	G	G	G	R
Gm08-43698597	S/G	8	43698597	C	S	S	G	S	G	S	S	G	G	G	S	S	S	S	S	S	G	G	S
Gm08-43698608	C/T	8	43698608	C	C	C	C	C	T	C	C	T	T	T	C	C	C	C	C	C	T	T	C
Gm08-43698618	A/W	8	43698618	W	W	W	A	A	A	W	W	A	A	A	W	W	A	W	W	A	A	A	W
Gm08-43698679	M/A	8	43698679	M	M	M	M	M	A	M	M	A	A	A	A	M	A	M	M	M	A	A	M
Gm08-43698683	A/W	8	43698683	A	W	W	W	A	A	W	A	A	A	A	A	W	A	W	W	W	A	A	W
Gm08-43698705	G/S	8	43698705	G	S	S	S	G	G	G	S	G	G	G	S	S	G	S	S	G	G	G	S
Gm08-43698712	T/Y	8	43698712	T	Y	T	Y	T	T	Y	T	T	T	T	T	Y	T	Y	Y	T	T	T	Y
Gm08-43698714	T/Y	8	43698714	T	T	T	T	Y	T	T	T	T	T	T	T	T	Y	T	T	Y	T	T	T
Gm08-43698743	K/G	8	43698743	K	K	K	K	G	G	K	K	G	G	G	K	K	G	K	G	K	G	G	K
Gm08-43698836	G/R	8	43698836	G	G	G	R	R	G	G	R	G	G	G	G	G	R	G	G	R	G	G	G
Gm08-43699043	T/G	8	43699043	T	T	T	T	G	G	T	T	G	G	G	T	T	G	T	T	K	G	G	T
Gm08-43699045	G/C	8	43699045	G	G	G	G	C	C	G	G	C	C	C	G	G	C	G	G	S	C	C	G
Gm08-43699375	T/Y	8	43699375	Y	T	T	Y	Y	T	T	Y	T	T	T	T	Y	C	T	T	Y	T	T	T
Gm08-43699376	A/W	8	43699376	W	A	A	W	A	A	A	W	A	A	A	A	A	A	A	A	W	A	A	W
Gm08-43699386	C/S	8	43699386	S	C	C	S	C	C	C	S	C	C	C	C	S	C	C	C	S	C	C	S
Gm08-43699424	C/T	8	43699424	C	C	C	C	T	T	C	C	T	T	T	C	C	T	C	C	C	T	T	C
Gm08-43700202	Y/T	8	43700202	Y	C	Y	Y	Y	T	Y	Y	T	T	T	Y	Y	Y	Y	Y	Y	T	T	Y
Gm08-43700218	T/G	8	43700218	T	T	T	T	T	G	T	T	G	G	G	T	T	T	T	T	T	G	G	T
Gm08-43700235	C/Y	8	43700235	Y	C	C	C	C	C	Y	Y	C	C	C	C	C	C	Y	C	C	C	C	Y
Gm08-43700272	G/A	8	43700272	G	G	G	G	G	A	R	R	A	A	A	G	G	G	R	G	R	A	A	R
Gm08-43700335	C/Y	8	43700335	Y	T	Y	Y	C	C	C	Y	C	C	C	Y	Y	C	Y	Y	C	C	C	Y
Gm08-43700345	C/Y	8	43700345	Y	Y	Y	Y	C	C	C	Y	C	C	C	Y	T	C	Y	Y	C	C	C	Y
Gm08-43700362	G/R	8	43700362	R	G	R	G	R	G	R	G	G	G	G	G	G	R	G	R	R	G	G	R
Gm08-43700389	R/G	8	43700389	R	R	R	R	R	G	R	R	G	G	G	R	G	R	R	R	R	G	G	R
Gm08-43700553	C/M	8	43700553	M	M	M	C	C	C	C	M	C	C	C	M	M	C	A	M	C	C	C	M
Gm08-43700580	C/T	8	43700580	C	C	C	C	C	T	C	C	T	T	T	C	C	C	C	C	Y	T	T	C
Gm08-43701122	T/Y	8	43701122	Y	Y	Y	C	T	T	Y	Y	T	T	T	Y	Y	T	Y	Y	T	T	T	T
Gm08-43701166	M/C	8	43701166	M	M	M	M	A	C	M	A	C	C	C	M	A	M	M	M	M	C	C	M
Gm08-43701169	A/W	8	43701169	W	W	W	W	A	A	W	N	A	A	A	W	T	A	W	W	A	A	A	A
Gm08-43701193	Y/C	8	43701193	Y	Y	Y	Y	Y	C	Y	Y	C	C	C	Y	T	Y	Y	Y	Y	C	C	C
Gm08-43701202	G/K	8	43701202	K	K	K	K	G	G	K	N	G	G	G	K	T	G	K	K	G	G	G	K
Gm08-43701207	R/G	8	43701207	R	R	R	R	R	G	R	R	G	G	G	R	A	R	R	R	R	G	G	R
Gm08-43701229	Y/C	8	43701229	Y	Y	Y	Y	Y	C	Y	Y	C	C	C	Y	T	Y	Y	C	Y	C	C	C
Gm08-43701258	G/K	8	43701258	G	G	G	K	K	G	G	G	G	G	G	G	G	K	K	K	K	G	G	K
Gm08-43701264	R/G	8	43701264	R	R	R	R	G	G	R	R	G	G	G	R	R	G	R	G	G	G	G	R
Gm08-43701274	K/T	8	43701274	T	K	K	K	K	T	K	K	T	T	T	K	T	K	K	K	K	T	T	K
Gm08-43701292	K/G	8	43701292	T	K	K	K	K	G	K	K	G	G	G	K	T	K	K	G	K	G	G	G
Gm08-43701298	W/A	8	43701298	T	W	W	W	W	A	W	W	A	A	A	W	W	W	W	A	W	A	A	W
Gm08-43701347	T/Y	8	43701347	Y	Y	C	Y	T	T	Y	C	T	T	T	Y	C	T	Y	Y	T	T	T	Y
Gm08-43701351	Y/C	8	43701351	Y	Y	T	Y	Y	C	Y	Y	C	C	C	Y	T	Y	Y	Y	Y	C	C	Y
Gm08-43701362	W/T	8	43701362	W	W	W	W	W	T	W	W	T	T	T	W	T	W	W	W	W	T	T	W
Gm08-43701427	C/Y	8	43701427	Y	T	T	T	C	C	Y	T	C	C	C	T	Y	C	Y	Y	C	C	C	Y
Gm08-43701454	C/G	8	43701454	C	C	C	C	C	G	C	C	G	G	G	C	C	C	C	C	S	G	G	C
Gm08-43701467	T/K	8	43701467	K	T	T	T	G	T	K	T	T	T	T	T	T	G	T	K	K	T	T	T
Gm08-43701468	T/K	8	43701468	K	T	T	T	G	T	K	T	T	T	T	T	T	G	T	K	K	T	T	T
Gm08-43701638	G/S	8	43701638	S	G	G	G	G	G	S	S	G	G	G	G	G	S	G	G	G	G	G	S
Gm08-43702173	C/S	8	43702173	C	C	S	C	C	G	S	S	G	G	G	S	C	C	C	C	S	G	G	S
Gm08-43702183	T/W	8	43702183	T	T	W	T	T	T	T	W	T	T	T	W	W	T	T	T	T	T	T	W
Gm08-43702202	R/G	8	43702202	A	R	R	R	G	G	R	R	G	G	G	R	R	G	A	R	G	G	G	R
Gm08-43702350	G/R	8	43702350	G	R	G	G	G	G	G	G	G	G	G	G	G	G	G	R	G	G	G	R
Gm08-43702395	M/A	8	43702395	M	M	M	M	M	A	M	M	A	A	A	M	M	C	M	M	M	A	A	M
Gm08-43702403	W/A	8	43702403	W	W	W	W	W	A	W	W	A	A	A	W	W	T	W	W	W	A	A	W
Gm08-43702426	K/G	8	43702426	K	K	K	K	G	G	K	K	G	G	G	K	K	G	K	K	G	G	G	K
Gm08-43702448	Y/C	8	43702448	Y	Y	Y	Y	Y	C	Y	Y	C	C	C	Y	Y	Y	Y	Y	Y	C	C	Y
Gm08-43702453	A/R	8	43702453	A	R	R	R	A	A	A	R	A	A	A	A	R	A	R	R	A	A	A	R
Gm08-43702482	T/K	8	43702482	K	T	K	K	T	T	K	K	T	T	T	K	K	T	K	T	T	T	T	K
Gm08-43702531	Y/C	8	43702531	Y	Y	Y	Y	C	C	Y	Y	C	C	C	Y	Y	C	Y	Y	C	C	C	Y
Gm08-43702564	R/G	8	43702564	R	R	R	R	R	G	R	R	G	G	G	R	R	R	R	R	R	G	G	R
Gm08-43702598	C/G	8	43702598	C	C	C	S	C	G	C	C	G	G	G	C	C	C	C	C	C	G	G	C
Gm08-43702600	C/Y	8	43702600	Y	C	Y	C	C	C	C	Y	C	C	C	Y	Y	C	Y	Y	C	C	C	Y
Gm08-43702605	A/W	8	43702605	W	A	W	A	A	A	A	W	A	A	A	W	W	A	W	W	A	A	A	A
Gm08-43702616	R/G	8	43702616	R	R	R	R	G	G	R	R	G	G	G	R	R	G	R	R	G	G	G	R
Gm08-43702627	T/W	8	43702627	W	T	W	T	T	T	T	W	T	T	T	W	T	T	W	W	T	T	T	T
Gm08-43702669	G/R	8	43702669	R	R	R	R	G	G	G	N	G	G	G	R	R	G	R	G	G	G	G	G
Gm08-43702670	C/M	8	43702670	M	M	M	M	C	C	C	C	C	C	C	M	M	C	M	C	C	C	C	C
Gm08-43702697	Y/C	8	43702697	Y	Y	Y	C	Y	C	Y	C	C	C	C	Y	Y	Y	T	Y	Y	C	C	Y
Gm08-43702714	A/R	8	43702714	A	A	A	A	R	A	A	R	A	A	A	A	R	R	A	A	R	A	A	A
Gm08-43702724	T/G	8	43702724	T	T	T	T	T	G	T	T	G	G	G	T	K	T	T	T	T	G	G	T
Gm08-43703283	T/Y	8	43703283	T	Y	Y	Y	T	T	T	T	T	T	T	Y	Y	T	T	Y	T	T	T	Y
Gm08-43703308	Y/C	8	43703308	Y	Y	Y	Y	Y	C	Y	Y	C	C	C	Y	Y	Y	Y	Y	Y	C	C	Y
Gm08-43703403	A/W	8	43703403	A	A	A	A	W	A	A	A	A	A	A	A	A	W	A	A	W	A	A	A
Gm08-43703428	G/A	8	43703428	R	G	G	R	G	A	G	G	A	A	A	G	G	G	R	R	R	A	A	R
Gm08-43703443	A/W	8	43703443	W	W	A	W	A	A	A	W	A	A	A	A	A	A	W	W	W	A	A	W
Gm08-43703461	G/R	8	43703461	R	R	R	R	G	G	G	G	G	G	G	R	R	G	R	R	G	G	G	R
Gm08-43703474	A/R	8	43703474	A	A	A	A	R	A	A	A	A	A	A	A	A	R	A	A	R	A	A	A
Gm08-43703488	G/R	8	43703488	R	R	G	R	G	G	G	R	G	G	G	R	R	G	R	R	G	G	G	R
Gm08-43703500	C/Y	8	43703500	Y	Y	Y	C	Y	C	C	C	C	C	C	Y	Y	T	Y	Y	T	C	C	Y
Gm08-43705081	T/Y	8	43705081	T	T	T	Y	Y	T	T	T	T	T	T	T	T	Y	T	T	Y	T	T	T
Gm09-19213881	A/T	9	19213881	A	T	A	T	A	T	A	A	A	A	A	A	A	T	T	T	W	A	T	T
Gm09-19213964	A/T	9	19213964	A	T	A	T	T	A	A	T	A	A	A	A	A	T	A	T	W	A	T	T
Gm09-19214157	C/A	9	19214157	C	A	C	A	A	A	C	A	C	C	C	C	C	A	C	A	M	C	A	A
Gm09-19214301	T/A	9	19214301	T	A	T	A	A	A	T	A	T	T	T	T	T	A	T	A	W	T	A	A
Gm09-19214303	T/C	9	19214303	T	C	T	C	C	C	T	C	T	T	T	T	T	C	T	C	Y	T	C	C
Gm09-19214304	T/A	9	19214304	T	A	T	A	A	A	T	A	T	T	T	T	T	A	T	A	W	T	A	A
Gm09-19214375	A/T	9	19214375	A	T	A	T	T	T	A	T	A	A	A	A	A	T	A	T	W	A	T	T
Gm09-19214388	A/T	9	19214388	A	T	A	T	T	T	A	T	A	A	A	A	A	T	A	T	W	A	T	T
Gm09-19216217	T/C	9	19216217	T	C	T	C	C	C	T	C	T	T	T	T	T	C	T	C	T	T	C	C
Gm09-19216680	C/T	9	19216680	C	T	C	T	T	T	C	T	C	C	C	C	C	T	C	T	T	C	T	T
Gm09-19216842	C/T	9	19216842	C	T	C	T	T	T	C	T	C	C	C	C	C	T	C	T	C	C	T	T
Gm09-19217302	C/T	9	19217302	C	T	C	T	T	T	C	T	C	C	C	C	C	T	C	T	C	C	T	T
Gm09-19217520	A/C	9	19217520	A	C	A	C	C	C	A	C	A	A	A	A	A	C	A	C	M	A	C	C
Gm09-19217586	A/T	9	19217586	A	T	A	T	T	T	A	T	A	A	A	A	A	T	A	T	T	A	T	T
Gm09-19218111	T/A	9	19218111	T	A	T	A	A	A	T	A	T	T	T	T	T	A	T	A	T	T	A	A
Gm09-19218563	A/T	9	19218563	A	A	T	A	A	A	T	A	T	T	T	T	T	A	A	A	A	T	A	A
Gm09-19218613	A/G	9	19218613	A	G	A	G	G	G	A	G	A	A	A	A	A	G	A	G	G	A	G	G
Gm09-19218741	C/T	9	19218741	C	T	C	T	T	T	C	T	C	C	C	C	C	T	C	T	Y	C	T	T
Gm09-19218884	G/A	9	19218884	G	A	G	A	A	A	G	A	G	G	G	G	G	A	G	A	R	G	A	A
Gm09-19218897	T/C	9	19218897	T	C	T	C	C	C	T	C	T	T	T	T	T	C	T	C	T	T	C	C
Gm10-47969488	G/C	10	47969488	C	G	G	C	G	C	G	C	G	G	G	G	G	C	C	G	S	C	G	C
Gm10-47971124	A/G	10	47971124	G	A	A	G	A	G	A	A	A	A	A	A	A	G	G	A	G	G	A	G
Gm10-47971390	C/T	10	47971390	T	C	C	T	C	T	C	T	C	C	C	C	C	T	T	C	T	T	C	T
Gm10-47972380	C/T	10	47972380	T	C	C	T	C	T	C	T	C	C	C	C	C	T	T	C	Y	T	C	T
Gm10-47972529	C/T	10	47972529	C	T	T	C	C	C	T	C	C	C	T	T	T	C	C	T	Y	C	T	C
Gm10-47972640	C/A	10	47972640	A	C	C	A	C	A	C	A	C	C	C	C	C	M	A	C	M	A	C	A
Gm10-47972702	A/C	10	47972702	A	C	C	A	A	A	C	A	C	C	C	C	C	A	A	C	A	A	C	A
Gm10-47973308	C/T	10	47973308	T	C	C	T	C	T	C	T	C	C	C	C	C	T	T	C	Y	T	C	T
Gm10-47979670	C/T	10	47979670	T	C	C	T	C	T	C	T	C	C	C	C	C	T	T	C	T	T	C	T
Gm10-47979875	G/T	10	47979875	G	G	T	G	G	G	T	G	T	T	T	T	T	G	G	G	G	G	T	G
Gm10-47981709	T/A	10	47981709	A	T	T	A	T	A	T	A	T	T	T	T	T	A	A	T	W	A	T	A
Gm10-47984911	C/T	10	47984911	T	C	C	T	N	T	C	T	C	C	C	C	C	T	T	C	T	T	C	T
Gm10-47997732	A/G	10	47997732	G	A	A	G	A	G	A	G	A	A	A	A	A	G	G	A	G	G	A	G
Gm10-47997733	G/A	10	47997733	A	G	G	A	G	A	G	A	G	G	G	G	G	A	A	G	A	A	G	A
Gm10-47997831	C/T	10	47997831	T	C	C	T	C	T	C	T	C	C	C	C	C	T	T	C	Y	T	C	T
Gm10-47997856	C/T	10	47997856	T	C	C	T	C	T	C	T	C	C	C	C	C	T	T	C	Y	T	C	T
Gm10-47997959	A/C	10	47997959	C	A	A	C	A	C	A	C	A	A	A	A	A	C	C	A	C	C	A	C
Gm10-47998410	A/W	10	47998410	A	A	A	W	A	W	A	W	A	A	A	A	A	A	W	A	A	A	A	A
Gm10-47998413	C/Y	10	47998413	C	C	C	Y	C	Y	C	Y	C	C	C	C	C	C	Y	C	C	C	C	C
Gm10-47998419	C/Y	10	47998419	C	C	C	Y	C	Y	C	Y	C	C	C	C	C	C	Y	C	C	C	C	C
Gm10-47998432	G/K	10	47998432	G	G	G	K	G	K	G	K	G	G	G	G	G	G	K	G	G	G	G	G
Gm10-47998433	C/Y	10	47998433	C	C	C	Y	C	Y	C	Y	C	C	C	C	C	C	Y	C	C	C	C	C
Gm10-47998435	A/R	10	47998435	A	A	A	R	A	R	A	R	A	A	A	A	A	A	R	A	A	A	A	A
Gm10-47998437	C/Y	10	47998437	C	C	C	Y	C	Y	C	Y	C	C	C	C	C	C	Y	C	C	C	C	C
Gm10-47998459	C/Y	10	47998459	C	C	C	Y	C	Y	C	Y	C	C	C	C	C	C	Y	C	C	C	C	C
Gm10-47998465	G/K	10	47998465	G	G	G	K	G	K	G	K	G	G	G	G	G	G	K	G	G	G	G	G
Gm10-47998547	C/Y	10	47998547	C	C	C	Y	C	Y	C	Y	C	C	C	C	C	C	Y	C	C	C	C	C
Gm10-48010278	C/G	10	48010278	G	C	C	G	C	G	C	G	C	C	C	C	C	G	G	C	S	G	C	G
Gm10-48011117	T/G	10	48011117	G	T	T	G	T	G	T	G	T	T	T	T	T	G	G	T	K	G	T	G
Gm10-48011191	A/C	10	48011191	C	A	A	C	A	C	A	C	A	A	A	A	A	C	C	A	M	C	A	C
Gm10-48011239	T/G	10	48011239	G	T	T	G	T	G	T	G	T	T	T	T	T	G	G	T	G	G	T	G
Gm10-48011278	T/C	10	48011278	C	T	T	C	T	C	T	C	T	T	T	T	T	C	C	T	C	C	T	C
Gm10-48011339	A/T	10	48011339	T	A	A	T	A	T	A	T	A	A	A	A	A	T	T	A	T	T	A	T
Gm10-48012018	T/A	10	48012018	A	T	T	A	T	A	T	A	T	T	T	T	T	N	A	T	W	A	T	A
Gm10-48012074	G/T	10	48012074	T	G	G	T	G	T	G	T	G	G	G	G	G	T	T	G	K	T	G	T
Gm10-48012886	G/A	10	48012886	A	G	G	A	G	A	G	A	G	G	G	G	G	A	A	G	A	A	G	A
Gm10-48012917	A/C	10	48012917	C	A	A	C	A	C	A	C	A	A	A	A	A	C	C	A	C	C	A	C
Gm10-48012948	C/G	10	48012948	G	C	C	G	C	G	C	G	C	C	C	C	C	G	G	C	G	G	C	G
Gm10-48013782	G/A	10	48013782	A	G	G	A	G	A	G	A	G	G	G	G	G	A	A	G	A	A	G	A
Gm10-48013787	A/C	10	48013787	C	A	A	C	A	C	A	C	A	A	A	A	A	C	C	A	C	C	A	C
Gm10-48013807	C/A	10	48013807	A	C	C	A	C	A	C	A	C	C	C	C	C	A	A	C	A	A	C	A
Gm10-48013945	C/T	10	48013945	T	C	C	T	C	T	C	T	C	C	C	C	C	T	T	C	Y	T	C	T
Gm10-48013984	A/G	10	48013984	G	A	A	G	A	G	A	G	A	A	A	A	A	G	G	A	G	G	A	G
Gm10-48014288	C/G	10	48014288	G	C	C	G	C	G	C	G	C	C	C	C	C	G	G	C	G	G	C	G
Gm10-48015123	T/C	10	48015123	C	T	T	C	T	C	T	C	T	T	T	T	T	C	C	T	C	C	T	C
Gm10-48015625	A/G	10	48015625	G	A	A	G	A	G	A	G	A	A	A	A	A	G	G	A	G	G	A	G
Gm10-48015666	C/T	10	48015666	T	C	C	T	C	T	C	T	C	C	C	C	C	T	Y	C	Y	T	C	T
Gm10-48015675	G/C	10	48015675	C	G	G	C	G	C	G	C	G	G	G	G	G	C	S	G	S	C	G	C
Gm10-48017424	G/A	10	48017424	A	G	G	A	G	A	G	A	G	G	G	G	G	A	A	G	A	A	G	A
Gm10-48018247	G/A	10	48018247	A	G	G	A	G	A	G	A	G	G	G	G	G	A	A	G	A	A	G	A
Gm10-48018871	A/G	10	48018871	G	A	A	G	A	G	A	G	A	A	A	A	A	G	G	A	R	G	A	G
Gm10-48019390	A/T	10	48019390	T	A	A	T	A	T	A	T	A	A	A	A	A	T	T	A	W	T	A	T
Gm10-48019626	G/A	10	48019626	A	G	G	A	G	A	G	A	G	G	G	G	G	A	A	G	R	A	G	A
Gm10-48035532	C/T	10	48035532	T	C	C	T	C	T	C	T	C	C	C	C	C	T	T	C	Y	T	C	T
Gm10-48040108	C/G	10	48040108	G	C	C	G	C	G	C	G	C	C	C	C	C	G	G	C	S	G	C	G
Gm10-48040672	T/G	10	48040672	G	T	T	K	T	G	T	G	T	T	T	T	T	G	G	T	K	G	T	G
Gm10-48040772	A/T	10	48040772	T	A	A	T	A	T	A	T	A	A	A	A	A	T	T	A	T	T	A	T
Gm10-48047933	T/A	10	48047933	A	T	T	A	T	A	T	W	T	T	T	T	T	W	A	T	A	A	T	A
Gm10-48053430	C/G	10	48053430	G	C	C	G	C	G	C	G	C	C	C	C	C	G	G	C	G	G	C	G
Gm10-48057474	C/G	10	48057474	G	C	C	G	C	G	C	G	C	C	C	C	C	G	G	C	S	G	C	G
Gm10-48057477	A/T	10	48057477	T	A	A	T	A	T	A	T	A	A	A	A	A	T	T	A	W	T	A	T
Gm10-48068549	G/A	10	48068549	A	G	G	A	G	A	G	A	G	G	G	G	G	A	A	G	A	A	G	A
Gm12-6632911	G/S	12	6632911	G	G	G	G	S	G	G	G	G	G	G	G	G	G	S	G	G	G	G	G
Gm12-10306148	G/A	12	10306148	A	G	G	G	G	G	A	A	G	G	G	G	A	A	A	G	G	A	G	G
Gm12-10306186	G/A	12	10306186	A	G	G	G	G	G	A	A	G	G	G	G	A	A	A	G	R	A	G	G
Gm12-10306264	A/C	12	10306264	C	A	A	A	A	A	C	C	A	A	A	A	C	C	C	A	M	C	A	A
Gm12-10307803	G/A	12	10307803	A	G	G	G	G	G	A	A	G	G	G	G	A	A	A	G	G	A	G	G
Gm12-10308599	A/G	12	10308599	G	A	A	A	A	A	G	G	A	A	A	A	G	G	G	A	A	G	A	A
Gm12-10308637	G/T	12	10308637	T	G	G	G	G	G	T	T	G	G	G	G	T	T	T	G	K	T	G	G
Gm12-10309563	A/T	12	10309563	T	A	A	A	A	A	T	T	A	A	A	A	T	T	T	A	A	T	A	A
Gm12-10309882	G/T	12	10309882	T	G	G	G	G	G	T	G	G	G	G	G	T	T	T	G	T	T	G	G
Gm12-10310042	T/A	12	10310042	A	T	T	T	T	T	A	A	T	T	T	T	A	A	A	T	T	A	T	T
Gm12-10310143	G/A	12	10310143	A	G	G	G	G	G	A	A	G	G	G	G	A	A	A	G	G	A	G	G
Gm12-10310277	A/C	12	10310277	C	A	A	A	A	A	C	C	A	A	A	A	C	C	C	A	M	C	A	A
Gm12-10310369	A/T	12	10310369	T	A	A	A	A	A	T	T	A	A	A	A	T	T	T	A	W	T	A	A
Gm12-10311477	C/T	12	10311477	T	C	C	C	C	C	T	T	C	C	C	C	T	T	T	C	Y	T	C	C
Gm12-10311485	G/A	12	10311485	A	G	G	G	G	G	A	A	G	G	G	G	A	A	A	G	R	A	G	G
Gm12-10311743	G/A	12	10311743	A	G	G	G	G	G	A	A	G	G	G	G	A	A	A	G	G	A	G	G
Gm12-10311788	T/A	12	10311788	A	T	T	T	T	T	A	A	T	T	T	T	A	A	A	T	T	A	T	T
Gm12-10311994	C/G	12	10311994	G	C	C	C	C	C	G	G	C	C	C	C	G	G	G	C	C	G	C	C
Gm12-10312118	A/T	12	10312118	T	A	A	A	A	A	T	T	A	A	A	A	T	T	T	A	W	T	A	A
Gm12-10312275	A/T	12	10312275	T	A	A	A	A	A	T	T	A	A	A	A	T	T	T	A	W	T	A	A
Gm12-10312308	G/C	12	10312308	C	G	G	G	G	G	C	C	G	G	G	G	C	C	C	G	S	C	G	G
Gm12-10312714	A/T	12	10312714	T	A	A	A	A	A	T	T	A	A	A	A	T	T	T	A	W	T	A	A
Gm12-10313200	T/C	12	10313200	C	T	T	T	T	T	C	C	C	C	T	T	C	T	C	T	T	C	T	T
Gm12-10313411	T/G	12	10313411	G	T	T	T	T	T	G	G	T	T	T	T	G	G	G	T	K	G	T	T
Gm12-10313512	G/A	12	10313512	A	G	G	G	G	G	A	A	G	G	G	G	A	R	A	G	R	A	G	G
Gm12-10313680	T/G	12	10313680	G	T	T	T	T	T	G	G	T	T	T	T	G	K	G	T	K	G	T	T
Gm12-10313747	A/C	12	10313747	C	A	A	A	A	A	C	C	A	A	A	A	C	M	C	A	M	C	A	A
Gm12-10313886	C/T	12	10313886	T	C	C	C	C	C	T	T	C	C	C	C	T	T	T	C	Y	T	C	C
Gm12-10313926	G/T	12	10313926	T	G	G	G	G	G	T	T	G	G	G	G	T	T	T	G	K	T	G	G
Gm12-10314441	C/T	12	10314441	T	C	C	C	C	C	T	T	C	C	C	C	T	T	T	C	Y	T	C	C
Gm12-10314866	T/A	12	10314866	A	T	T	T	T	T	W	A	T	T	T	T	A	A	A	T	W	A	T	T
Gm12-10314868	A/T	12	10314868	T	A	A	A	A	A	A	T	A	A	A	A	A	T	A	A	A	T	A	A
Gm12-32362421	C/S	12	32362421	C	S	C	S	C	C	C	S	C	C	S	C	C	C	S	S	S	C	S	C
Gm12-32362430	R/G	12	32362430	G	R	G	R	R	R	G	R	G	G	R	G	G	G	R	R	R	G	R	G
Gm12-32362454	G/S	12	32362454	G	S	G	G	G	S	G	S	S	G	S	G	G	G	C	S	S	S	G	G
Gm12-32362477	M/C	12	32362477	C	M	C	C	M	M	C	M	C	C	M	C	C	M	A	M	M	M	M	C
Gm12-32362521	R/G	12	32362521	G	R	G	G	R	R	G	R	G	G	R	G	G	R	A	R	R	R	R	G
Gm12-32400650	T/C	12	32400650	T	C	T	T	T	C	C	C	C	T	T	T	C	T	T	T	T	C	T	C
Gm12-32416860	T/Y	12	32416860	Y	T	T	T	Y	T	Y	T	T	T	Y	T	T	T	T	T	T	Y	T	T
Gm12-32417816	A/M	12	32417816	M	A	A	A	M	A	A	A	A	A	A	A	A	A	A	A	A	M	A	A
Gm12-32417822	A/R	12	32417822	R	A	A	A	R	A	A	A	A	A	A	A	A	A	A	A	A	R	A	A
Gm12-32445147	T/G	12	32445147	T	G	T	T	T	G	T	G	G	G	G	T	G	T	T	G	T	G	T	G
Gm13-10107501	T/C	13	10107501	C	T	T	C	T	T	T	C	T	C	T	C	C	T	C	T	T	T	C	T
Gm13-10107550	G/A	13	10107550	A	G	G	G	G	G	G	A	G	A	G	A	A	G	A	G	G	G	A	G
Gm13-10107596	A/G	13	10107596	A	A	A	G	A	A	A	G	A	G	A	G	G	A	G	A	A	A	G	A
Gm13-10108101	T/C	13	10108101	T	T	T	C	T	T	T	T	T	C	T	C	T	T	C	T	T	T	C	T
Gm13-10108162	T/C	13	10108162	T	T	T	C	T	T	T	T	T	C	T	C	T	T	C	T	T	T	C	T
Gm13-10108370	T/A	13	10108370	A	T	T	A	T	T	T	A	T	A	T	A	A	T	A	T	T	T	A	T
Gm13-10108551	G/T	13	10108551	T	G	G	T	G	G	G	T	G	T	G	T	T	G	K	G	G	G	T	G
Gm13-10109400	T/A	13	10109400	A	T	T	A	T	T	T	A	T	A	T	A	A	T	A	T	T	T	A	T
Gm13-10109401	A/T	13	10109401	T	A	A	T	A	A	A	T	A	T	A	T	T	A	T	A	A	A	T	A
Gm13-10109484	A/T	13	10109484	T	A	A	T	A	A	A	T	A	T	A	T	T	A	T	A	A	A	T	A
Gm13-10109503	T/A	13	10109503	T	T	T	A	T	T	T	T	T	A	T	A	T	T	A	T	T	T	A	T
Gm13-10109577	T/G	13	10109577	G	T	T	G	T	T	T	G	T	G	T	G	G	T	G	T	T	T	G	T
Gm13-10109666	A/T	13	10109666	A	A	A	T	A	A	A	A	A	T	A	T	A	A	T	A	A	A	T	A
Gm13-10110254	C/T	13	10110254	C	C	C	T	C	C	C	C	C	T	C	T	C	C	T	C	C	C	T	C
Gm13-10110454	G/T	13	10110454	T	G	G	T	G	G	G	T	G	T	G	T	T	G	T	G	G	G	T	G
Gm13-10113122	G/C	13	10113122	G	G	G	C	G	G	G	G	G	C	G	C	G	G	C	G	G	G	C	G
Gm13-10114105	A/C	13	10114105	C	A	A	C	A	A	A	C	A	C	A	C	C	A	C	A	A	A	C	A
Gm13-10114275	C/T	13	10114275	C	C	C	T	C	C	C	C	C	T	C	T	C	C	T	C	C	C	T	C
Gm13-10114502	C/T	13	10114502	C	C	C	T	C	C	C	C	C	T	C	T	C	C	T	C	C	C	T	C
Gm13-10114620	C/T	13	10114620	C	C	C	T	C	C	C	C	C	T	C	T	C	C	T	C	C	C	T	C
Gm13-10114771	C/A	13	10114771	C	C	C	C	C	C	C	A	C	C	C	A	C	C	A	C	C	C	A	C
Gm13-10115197	A/G	13	10115197	G	A	A	G	A	A	A	G	A	G	A	G	G	A	G	A	A	A	G	A
Gm13-10115601	A/T	13	10115601	A	A	A	T	A	A	A	A	A	T	A	T	A	A	T	A	A	A	T	A
Gm13-10115869	G/A	13	10115869	G	G	G	A	G	G	G	G	G	A	G	A	G	G	A	G	G	G	A	G
Gm13-10116120	A/G	13	10116120	G	A	A	G	A	A	A	G	A	G	A	G	G	A	G	A	A	A	G	A
Gm13-10116883	C/T	13	10116883	T	C	C	T	C	C	C	T	C	T	C	T	T	C	T	C	C	C	T	C
Gm13-10118264	T/C	13	10118264	C	T	T	C	T	T	T	C	T	C	T	C	C	T	C	T	T	T	C	T
Gm13-10118977	A/C	13	10118977	C	A	A	C	A	A	A	C	A	C	A	C	C	A	C	A	A	A	C	A
Gm13-10119339	T/C	13	10119339	T	T	T	C	T	T	T	T	T	C	T	C	T	T	C	T	T	T	C	T
Gm13-10119782	A/G	13	10119782	G	A	A	G	A	A	A	G	A	G	A	G	G	A	G	A	A	A	G	A
Gm13-10120553	A/G	13	10120553	G	A	A	G	A	A	A	G	A	G	A	G	G	A	R	A	A	A	G	A
Gm13-10121165	A/G	13	10121165	A	A	A	G	A	A	A	A	A	G	A	G	A	A	G	A	A	A	G	A
Gm13-10121548	C/T	13	10121548	C	C	C	T	C	C	C	C	C	T	C	T	C	C	T	C	C	C	T	C
Gm13-10121571	A/G	13	10121571	A	A	A	G	A	A	A	A	A	G	A	G	A	A	G	A	A	A	G	A
Gm13-10122147	T/C	13	10122147	C	T	T	C	T	T	T	C	T	C	T	C	C	T	C	T	T	T	C	T
Gm13-10122326	G/C	13	10122326	G	G	G	C	G	G	G	G	G	C	G	C	G	G	C	G	G	G	C	G
Gm13-10122566	A/G	13	10122566	A	A	A	G	A	A	A	A	A	G	A	G	A	A	G	A	A	A	G	A
Gm13-10136977	T/C	13	10136977	T	T	T	C	T	T	T	T	T	C	T	C	T	T	C	T	T	T	C	T
Gm13-10137038	T/C	13	10137038	C	T	T	T	T	T	T	C	T	C	T	C	C	T	C	T	T	T	C	T
Gm13-10137152	G/A	13	10137152	A	G	G	G	G	G	G	A	G	G	A	G	A	G	G	G	G	G	G	G
Gm13-10137253	T/A	13	10137253	T	T	T	T	T	T	T	A	T	A	T	W	T	T	A	T	T	T	A	T
Gm13-10137347	T/A	13	10137347	T	T	T	A	T	T	T	T	T	A	T	A	T	T	A	T	T	T	A	T
Gm13-10138462	A/C	13	10138462	A	A	A	C	A	A	A	A	A	C	A	C	A	A	C	A	A	A	C	A
Gm13-10139977	G/A	13	10139977	G	G	A	A	G	G	G	A	G	A	G	A	G	A	A	G	G	G	A	G
Gm13-10140117	A/G	13	10140117	A	A	G	A	A	G	A	A	A	G	A	G	A	A	G	A	A	A	G	A
Gm13-10140132	T/G	13	10140132	T	T	G	T	T	T	T	G	T	G	T	G	T	T	G	T	T	T	G	T
Gm13-10140147	A/T	13	10140147	A	A	A	A	A	A	A	A	A	T	A	T	A	A	T	A	A	A	T	A
Gm13-10140153	G/A	13	10140153	G	G	A	G	G	G	G	A	G	A	G	A	G	G	A	G	G	G	A	G
Gm13-10140509	A/G	13	10140509	A	A	A	G	A	A	A	A	A	G	A	G	A	A	G	A	A	A	G	A
Gm13-10140637	A/C	13	10140637	A	A	A	C	A	A	A	A	A	M	A	C	A	A	C	A	A	A	C	A
Gm13-10144035	A/G	13	10144035	A	A	A	G	A	A	A	A	A	G	A	G	A	A	G	A	A	A	G	A
Gm13-10144156	A/C	13	10144156	A	A	A	C	A	A	A	A	A	C	A	C	A	A	C	A	A	A	C	A
Gm13-10144270	T/A	13	10144270	T	T	T	A	T	T	T	T	T	A	T	A	T	T	A	T	T	T	A	T
Gm13-10144437	C/T	13	10144437	C	C	C	C	C	C	C	C	C	C	C	T	C	C	T	C	C	C	T	C
Gm13-10144481	G/A	13	10144481	G	G	G	A	G	G	G	A	G	A	G	A	G	G	A	G	G	G	A	G
Gm13-10144896	C/T	13	10144896	C	C	C	T	C	C	C	C	C	T	C	T	C	C	T	C	C	C	T	C
Gm13-10145050	G/C	13	10145050	G	G	G	C	G	G	G	G	G	C	G	C	G	G	C	G	G	G	C	G
Gm13-10145126	T/G	13	10145126	T	T	T	G	T	T	T	T	T	G	T	G	T	T	G	T	T	T	G	T
Gm13-10145625	T/A	13	10145625	T	T	T	A	T	T	T	T	T	A	T	A	T	T	A	T	T	T	A	T
Gm13-10145913	A/C	13	10145913	A	A	A	C	A	A	A	A	A	C	A	C	A	A	C	A	A	A	C	A
Gm13-10146195	C/T	13	10146195	C	C	C	T	C	C	C	C	C	T	C	T	C	C	T	C	C	C	T	C
Gm13-10146845	C/T	13	10146845	C	C	C	T	C	C	C	C	C	T	C	T	C	C	T	C	C	C	T	C
Gm13-10146990	A/G	13	10146990	A	A	A	G	A	A	A	A	A	G	A	G	A	A	G	A	A	A	G	A
Gm13-10147011	G/A	13	10147011	G	G	G	A	G	G	G	G	G	A	G	A	G	G	A	G	G	G	A	G
Gm13-10147028	G/T	13	10147028	G	G	G	T	G	G	G	G	G	T	G	T	G	G	T	G	G	G	T	G
Gm13-10147126	T/C	13	10147126	T	T	T	C	T	T	T	T	T	C	T	C	T	T	C	T	T	T	C	T
Gm13-10147246	A/G	13	10147246	A	A	A	G	A	A	A	A	A	G	A	G	A	A	G	A	A	A	G	A
Gm13-10147296	A/G	13	10147296	A	A	A	G	A	A	A	A	A	G	A	G	A	A	G	A	A	A	G	A
Gm13-10147525	G/A	13	10147525	G	G	G	A	G	G	G	G	G	A	G	A	G	G	A	G	G	G	A	G
Gm13-10147635	T/G	13	10147635	T	T	T	G	T	T	T	T	T	G	T	G	T	T	G	T	T	T	G	T
Gm13-10175206	A/C	13	10175206	A	A	A	C	A	A	A	C	A	C	A	C	C	A	C	A	A	A	C	A
Gm13-10175471	T/C	13	10175471	C	T	T	C	T	T	T	C	T	C	T	C	C	T	C	T	T	T	C	T
Gm13-10176384	A/G	13	10176384	A	A	A	G	A	A	A	A	A	G	A	G	A	A	G	A	A	A	G	A
Gm13-10176443	G/A	13	10176443	G	G	G	A	G	G	G	G	G	A	G	A	G	G	A	G	G	G	A	G
Gm13-10176524	T/A	13	10176524	T	T	T	A	T	T	A	A	T	A	T	A	A	T	A	T	T	T	A	T
Gm13-10176809	A/C	13	10176809	C	A	A	C	A	A	C	C	A	C	A	C	C	A	C	A	A	A	C	A
Gm13-10176857	A/G	13	10176857	G	A	A	G	A	A	G	G	A	G	A	G	G	A	G	A	A	A	G	A
Gm13-10177094	G/A	13	10177094	G	G	A	G	G	G	G	A	G	A	G	A	A	A	A	G	G	G	A	G
Gm13-10177191	A/T	13	10177191	T	A	A	T	A	A	T	T	A	T	W	T	T	A	T	A	A	A	T	A
Gm13-10177369	G/A	13	10177369	G	G	A	A	G	G	A	A	G	A	G	A	A	G	A	G	G	G	A	G
Gm13-10177453	C/G	13	10177453	C	C	C	G	C	C	G	G	C	G	C	G	G	C	G	C	C	C	G	C
Gm13-10186705	T/C	13	10186705	C	T	T	T	T	T	C	T	C	C	Y	T	C	T	T	T	T	T	T	T
Gm13-10186716	T/A	13	10186716	T	T	T	T	T	T	A	T	T	T	T	T	A	T	T	T	T	T	T	T
Gm13-10194717	T/G	13	10194717	T	T	T	G	T	T	G	G	T	G	T	G	G	T	G	T	T	T	G	T
Gm13-10195134	G/A	13	10195134	G	G	G	A	G	G	A	A	G	A	G	A	A	G	A	G	G	G	A	G
Gm13-10195798	T/C	13	10195798	T	T	T	C	T	T	T	T	T	C	T	T	T	T	C	T	T	T	C	T
Gm13-10196101	A/G	13	10196101	A	A	A	A	A	A	G	G	A	A	A	G	G	A	A	A	A	A	A	A
Gm13-10196309	A/T	13	10196309	A	A	A	T	A	A	T	T	A	T	A	T	T	A	T	A	A	A	T	A
Gm13-10196767	T/C	13	10196767	T	T	T	T	T	T	C	C	T	T	T	C	C	T	T	T	T	T	T	T
Gm13-10197600	A/G	13	10197600	G	A	A	G	A	A	G	G	A	G	A	G	G	A	G	A	A	A	G	A
Gm13-10197756	T/C	13	10197756	T	T	T	T	T	T	C	C	T	T	T	C	C	T	T	T	T	T	T	T
Gm13-10197836	T/G	13	10197836	T	T	T	T	T	T	G	G	T	T	T	G	G	T	T	T	T	T	T	T
Gm13-10198181	T/C	13	10198181	T	T	T	T	T	T	C	C	T	T	T	C	C	T	T	T	T	T	T	T
Gm13-10198189	A/G	13	10198189	A	A	A	A	A	A	G	G	A	A	A	G	G	A	A	A	A	A	A	A
Gm13-10198437	C/T	13	10198437	C	C	C	C	C	C	T	T	C	C	C	T	T	C	C	C	C	C	C	C
Gm13-10198510	C/T	13	10198510	C	C	C	C	C	C	T	T	C	C	C	T	T	T	Y	C	C	C	T	C
Gm13-10198809	T/C	13	10198809	T	T	T	T	T	T	C	C	T	T	T	C	C	T	T	T	T	T	T	T
Gm13-10199008	C/T	13	10199008	C	C	C	C	C	C	T	T	C	C	C	T	T	C	C	C	C	C	C	C
Gm13-10199295	A/G	13	10199295	A	A	A	A	A	A	G	G	A	A	A	G	G	A	A	A	A	A	A	A
Gm13-10199374	T/C	13	10199374	T	T	T	C	T	T	T	T	T	C	T	T	T	T	C	T	T	T	C	T
Gm13-10199531	C/A	13	10199531	C	C	C	C	C	C	A	A	C	C	C	A	A	C	C	C	C	C	C	C
Gm13-10199878	T/C	13	10199878	T	T	T	C	T	T	C	C	T	C	T	C	C	T	C	T	T	T	C	T
Gm13-10200201	T/C	13	10200201	T	T	T	T	T	T	C	C	T	T	T	C	C	T	T	T	T	T	T	T
Gm13-10200253	A/T	13	10200253	A	A	A	T	A	A	T	T	A	T	A	T	T	A	W	A	A	A	T	A
Gm13-10200421	T/A	13	10200421	T	T	T	A	T	T	T	T	T	A	T	T	T	T	A	T	T	T	A	T
Gm13-10200721	G/A	13	10200721	G	G	G	A	G	G	G	G	G	A	G	G	G	G	A	G	G	G	A	G
Gm13-29484839	T/C	13	29484839	C	C	C	T	C	T	T	C	T	T	T	C	C	T	T	T	T	T	T	T
Gm13-29484851	G/T	13	29484851	T	T	T	G	T	G	G	T	G	G	G	T	T	G	G	G	G	G	G	G
Gm13-29484872	C/T	13	29484872	T	T	T	C	T	C	C	T	C	C	C	T	T	C	C	C	C	C	C	C
Gm13-29485548	T/G	13	29485548	G	G	G	T	G	T	T	G	T	T	T	G	G	T	T	T	T	T	T	T
Gm13-29485712	G/A	13	29485712	A	A	A	G	R	G	G	A	G	G	G	A	A	G	G	G	G	G	G	G
Gm13-29486862	C/T	13	29486862	T	T	T	C	T	C	C	T	C	C	C	T	T	C	C	C	C	C	C	C
Gm13-29487130	G/A	13	29487130	A	A	A	G	R	G	G	A	G	G	G	A	A	G	G	G	G	G	G	G
Gm13-29487131	C/G	13	29487131	G	G	G	C	S	C	C	G	C	C	C	G	G	C	C	C	C	C	C	C
Gm13-29487154	T/C	13	29487154	C	C	C	T	Y	T	T	C	T	T	T	C	C	T	T	T	T	T	T	T
Gm13-29487501	A/T	13	29487501	T	T	T	A	T	A	A	T	A	A	A	T	T	A	A	A	A	A	A	A
Gm13-29487837	T/A	13	29487837	T	T	T	T	T	A	T	T	T	T	T	T	T	A	T	A	T	T	A	A
Gm13-29487927	G/A	13	29487927	A	A	A	G	R	G	G	A	G	G	G	A	A	G	G	G	G	G	G	G
Gm13-29488017	A/C	13	29488017	C	C	C	A	M	A	A	C	A	A	A	C	C	A	A	A	A	A	A	A
Gm13-29488123	A/G	13	29488123	G	G	G	A	R	A	A	G	A	A	A	G	G	A	A	A	A	A	A	A
Gm13-29488235	A/G	13	29488235	G	G	G	A	R	A	A	G	A	A	A	G	G	A	A	A	A	A	A	A
Gm13-29488323	A/T	13	29488323	T	T	T	A	W	A	A	T	A	A	A	T	T	A	A	A	A	A	A	A
Gm13-29489383	C/T	13	29489383	T	T	T	C	Y	C	C	T	C	C	C	T	T	C	C	C	C	C	C	C
Gm13-29489427	A/G	13	29489427	G	G	G	A	R	A	A	G	A	A	A	G	G	A	A	A	A	A	A	A
Gm13-29489475	C/T	13	29489475	C	C	C	C	Y	T	C	C	C	T	C	C	C	T	C	T	Y	C	T	T
Gm13-29489703	C/T	13	29489703	T	T	T	C	C	C	C	T	C	C	C	T	T	C	C	C	C	C	C	C
Gm13-29489720	T/A	13	29489720	A	A	A	T	T	T	T	A	T	T	T	A	A	T	T	T	T	T	T	T
Gm13-29489810	G/T	13	29489810	T	T	T	G	K	G	G	T	G	G	G	T	T	G	G	G	G	G	G	G
Gm13-29490126	G/A	13	29490126	A	A	A	G	A	G	G	A	G	G	G	A	A	G	G	G	G	G	G	G
Gm13-29490399	C/T	13	29490399	T	T	T	C	T	C	C	T	C	C	C	T	T	C	C	C	C	C	C	C
Gm13-29490540	T/C	13	29490540	C	C	C	T	C	T	T	C	T	T	T	C	C	T	T	T	T	T	T	T
Gm13-29490882	T/C	13	29490882	C	C	C	T	C	T	T	C	T	T	T	C	C	T	T	T	T	T	T	T
Gm13-29490962	T/A	13	29490962	A	A	A	T	A	T	T	A	T	T	T	A	A	T	W	T	T	T	T	T
Gm13-29491028	C/A	13	29491028	A	A	A	C	A	C	C	A	C	C	C	A	A	C	M	C	C	C	C	C
Gm13-29491163	G/C	13	29491163	C	C	C	G	C	G	G	C	G	G	G	C	C	G	G	G	G	G	G	G
Gm13-29491362	C/T	13	29491362	T	T	T	C	Y	C	C	T	C	C	C	T	T	C	C	C	C	C	C	C
Gm13-29491798	G/T	13	29491798	T	T	T	G	T	G	G	T	G	G	G	T	T	G	G	G	G	G	G	G
Gm13-29491935	C/T	13	29491935	T	T	T	C	T	C	C	T	C	C	C	T	T	C	T	C	C	C	C	C
Gm13-29492178	G/A	13	29492178	A	A	A	G	R	G	G	A	G	G	G	A	A	G	G	G	G	G	G	G
Gm13-29492442	A/T	13	29492442	T	T	T	A	T	A	A	T	A	A	A	T	T	A	A	A	A	A	A	A
Gm13-29492976	C/T	13	29492976	Y	T	T	C	T	C	C	T	C	C	C	T	T	C	C	C	C	C	C	C
Gm13-29493138	C/G	13	29493138	G	G	G	C	S	C	C	G	C	C	C	G	G	C	C	C	C	C	C	C
Gm13-29493195	G/A	13	29493195	A	A	A	G	R	G	G	A	G	G	G	A	A	G	G	G	G	G	G	G
Gm13-29493664	A/T	13	29493664	T	T	T	A	T	A	A	T	A	A	A	T	T	A	A	A	A	A	A	A
Gm13-29493866	C/T	13	29493866	T	T	T	C	T	C	C	T	C	C	C	T	T	C	C	C	C	C	C	C
Gm13-29493974	C/T	13	29493974	T	T	T	C	T	C	C	T	C	C	C	T	T	C	C	C	C	C	C	C
Gm13-29494130	G/A	13	29494130	A	A	A	G	R	G	G	A	G	G	G	A	A	G	G	G	G	G	G	G
Gm13-29494133	A/G	13	29494133	G	G	G	A	R	A	A	G	A	A	A	G	G	A	A	A	A	A	A	A
Gm13-29494448	T/A	13	29494448	A	A	A	T	W	T	T	A	T	T	T	A	A	T	T	T	T	T	T	T
Gm13-29494583	G/C	13	29494583	C	C	C	G	C	G	G	S	G	G	G	C	C	G	G	G	G	G	G	G
Gm13-29494926	C/T	13	29494926	T	T	T	C	T	C	C	T	C	C	C	T	T	C	C	C	C	C	C	C
Gm13-29506965	G/A	13	29506965	G	G	G	R	G	A	G	G	G	G	G	G	G	A	R	A	G	A	A	A
Gm13-29506966	G/A	13	29506966	G	G	G	R	G	A	G	G	G	G	G	G	G	A	R	A	G	A	A	A
Gm13-29506967	T/C	13	29506967	T	T	T	Y	T	C	T	T	T	T	T	T	T	C	Y	C	T	C	C	C
Gm13-29507029	C/T	13	29507029	C	C	T	C	C	C	C	C	C	C	C	C	T	C	T	C	C	C	C	C
Gm13-29507031	G/A	13	29507031	G	G	G	G	G	G	A	G	G	G	G	A	G	G	G	G	A	G	G	G
Gm13-29507063	T/C	13	29507063	T	T	T	T	Y	C	T	T	T	T	C	T	T	C	C	C	T	C	C	C
Gm13-29507161	G/C	13	29507161	G	G	G	G	S	C	G	G	G	G	C	G	G	C	C	C	G	G	C	C
Gm13-29507232	C/T	13	29507232	C	T	C	C	Y	T	C	C	C	C	T	C	C	T	T	T	C	T	T	T
Gm13-29507328	G/T	13	29507328	T	T	T	G	T	G	G	T	G	G	G	T	T	G	T	G	G	G	G	G
Gm13-29507473	T/G	13	29507473	G	G	G	T	G	T	G	G	T	T	T	G	G	T	T	T	G	T	T	T
Gm13-29507728	G/A	13	29507728	G	G	G	G	G	G	A	G	A	A	G	G	G	G	G	G	A	G	G	G
Gm13-29507839	G/C	13	29507839	G	G	G	G	G	G	C	G	C	C	G	G	G	G	G	G	C	G	G	G
Gm13-29509123	T/G	13	29509123	G	G	G	T	K	T	T	G	T	T	T	G	G	T	T	T	T	T	T	T
Gm13-29509716	A/G	13	29509716	A	A	A	A	A	A	G	A	G	G	A	A	A	A	A	A	G	G	A	A
Gm13-29510037	C/A	13	29510037	C	C	C	C	C	C	A	C	A	A	C	C	C	C	C	C	A	A	C	C
Gm13-29510302	C/T	13	29510302	T	T	T	T	Y	C	C	T	C	C	T	T	T	C	T	C	C	C	C	C
Gm13-29510584	G/T	13	29510584	T	T	T	T	K	G	G	T	G	G	T	T	T	G	T	G	G	G	G	G
Gm13-29510746	T/C	13	29510746	T	T	T	T	T	T	C	T	C	C	T	T	T	T	T	T	C	C	T	T
Gm13-29510874	T/C	13	29510874	T	T	T	T	T	T	C	T	C	C	T	T	T	T	T	T	C	C	T	T
Gm13-29511078	T/A	13	29511078	T	T	T	T	T	T	A	T	A	A	T	T	T	T	T	T	A	A	T	T
Gm13-29511704	T/A	13	29511704	T	T	T	T	T	A	T	T	T	T	T	T	T	A	T	A	T	T	A	A
Gm13-29512267	A/T	13	29512267	T	T	T	T	A	A	A	T	A	A	T	T	T	A	T	A	A	A	A	A
Gm13-29512445	A/C	13	29512445	C	C	C	C	C	A	A	C	A	A	C	C	C	A	C	A	A	A	A	A
Gm13-29512461	T/G	13	29512461	T	T	T	T	T	G	G	T	G	G	T	T	T	G	T	G	G	G	G	G
Gm13-29513051	G/T	13	29513051	G	G	G	G	G	G	T	G	T	T	G	G	G	G	G	G	T	T	G	G
Gm13-29513367	A/T	13	29513367	A	A	A	A	A	A	T	A	T	T	A	A	A	A	A	A	T	T	A	A
Gm13-29513703	G/A	13	29513703	G	G	G	G	G	G	A	G	A	A	G	G	G	G	G	G	A	A	G	G
Gm13-29513735	C/T	13	29513735	C	C	C	C	C	C	T	C	T	T	C	C	C	C	C	C	T	T	C	C
Gm13-29514329	C/A	13	29514329	C	C	C	C	C	C	A	C	A	A	C	C	C	C	C	C	A	A	C	C
Gm13-29515644	T/A	13	29515644	T	T	T	T	T	T	A	T	A	A	T	T	T	T	T	T	A	A	T	T
Gm13-29516115	T/C	13	29516115	C	C	C	C	Y	T	T	C	T	T	C	C	C	T	C	T	T	T	T	T
Gm13-29516503	G/A	13	29516503	G	G	G	G	R	A	A	G	G	G	G	G	G	A	G	A	A	G	A	A
Gm13-29516537	C/T	13	29516537	C	C	C	C	Y	T	T	C	C	C	C	C	C	T	C	T	T	C	T	T
Gm13-29516593	C/A	13	29516593	A	A	A	A	M	C	C	A	C	C	A	A	A	C	A	C	C	C	C	C
Gm13-29516614	C/T	13	29516614	C	C	C	C	Y	T	C	C	C	C	C	C	C	T	C	T	C	C	T	T
Gm13-29516626	G/A	13	29516626	A	A	A	G	R	G	G	A	G	G	G	A	A	G	G	G	G	G	G	G
Gm13-29516652	A/T	13	29516652	A	A	A	A	W	T	T	A	A	A	A	A	A	T	A	T	T	A	T	T
Gm13-29516656	T/C	13	29516656	T	T	T	T	Y	C	T	T	T	T	T	T	T	C	T	C	T	T	C	C
Gm13-29516669	G/A	13	29516669	G	G	G	G	R	A	G	G	G	G	G	G	G	A	G	A	G	G	A	A
Gm13-29516674	C/T	13	29516674	T	T	T	T	Y	C	C	T	C	C	T	T	T	C	T	C	C	C	C	C
Gm13-29516688	A/G	13	29516688	A	A	A	A	R	G	G	A	A	A	A	A	A	G	A	G	G	A	G	G
Gm13-29516713	C/T	13	29516713	C	C	C	C	Y	T	T	C	C	C	C	C	C	T	C	T	T	C	T	T
Gm13-29516864	C/T	13	29516864	C	C	C	C	C	T	C	C	C	C	C	C	C	T	C	T	C	C	T	T
Gm13-29516868	C/T	13	29516868	C	C	C	C	C	T	C	C	C	C	C	C	C	T	C	T	C	C	T	T
Gm13-29518121	A/T	13	29518121	T	T	T	A	T	A	A	T	A	A	A	T	T	T	A	A	A	A	A	T
Gm13-29520348	T/C	13	29520348	T	T	T	C	T	T	T	T	C	C	T	T	T	T	C	T	T	C	T	T
Gm13-29520421	A/T	13	29520421	A	A	A	T	A	A	A	A	T	T	T	A	A	A	T	A	A	T	A	A
Gm13-29520456	T/C	13	29520456	T	T	T	C	T	T	T	T	C	C	C	T	T	T	C	T	T	C	T	T
Gm13-29520481	T/C	13	29520481	T	T	T	C	T	T	T	T	C	C	C	T	T	T	C	T	T	C	T	T
Gm13-29520557	T/A	13	29520557	A	A	A	T	W	T	T	A	T	T	T	A	A	T	T	T	T	T	T	T
Gm13-29521147	T/C	13	29521147	C	C	C	T	C	T	T	C	T	T	T	C	C	T	T	T	T	T	T	T
Gm13-29521259	T/C	13	29521259	T	T	T	C	T	T	T	T	C	C	C	T	T	T	C	T	T	C	T	T
Gm13-29523514	A/G	13	29523514	A	A	A	A	A	G	G	A	G	G	A	A	A	G	A	G	G	G	G	G
Gm13-29524101	G/T	13	29524101	G	G	G	G	G	G	T	G	T	T	G	G	G	G	G	G	T	T	G	G
Gm13-29524245	A/G	13	29524245	A	A	A	A	A	A	A	A	G	G	A	A	A	A	A	A	A	G	A	A
Gm13-29526801	T/G	13	29526801	T	T	T	T	T	G	G	T	G	G	T	T	T	G	T	G	G	G	G	G
Gm13-29527122	A/T	13	29527122	A	A	A	A	A	T	T	A	T	T	A	A	A	T	A	T	T	T	T	T
Gm13-29527413	A/C	13	29527413	A	A	A	A	A	C	A	A	C	C	A	A	A	C	A	C	A	C	C	C
Gm13-29529306	C/T	13	29529306	C	C	C	C	C	C	T	C	T	T	C	C	C	C	C	C	T	T	C	C
Gm13-29529433	C/T	13	29529433	C	C	C	C	C	C	T	C	T	T	C	C	C	C	C	C	T	T	C	C
Gm13-29529545	A/G	13	29529545	N	G	A	A	A	A	G	A	G	G	G	A	A	A	A	A	A	A	A	A
Gm13-29530052	G/A	13	29530052	G	G	R	G	G	G	A	G	A	A	G	G	G	G	G	G	A	A	G	G
Gm13-29530116	G/A	13	29530116	G	G	R	G	G	G	A	G	A	A	G	G	G	G	G	G	A	A	G	G
Gm13-29530243	C/T	13	29530243	C	C	C	C	C	C	T	C	T	T	C	C	C	C	C	C	T	T	C	C
Gm13-29530260	A/C	13	29530260	A	A	A	A	A	A	C	A	C	C	A	A	A	A	A	A	C	C	A	A
Gm13-29530267	A/G	13	29530267	A	A	A	A	A	A	G	A	G	G	A	A	A	A	A	A	G	G	A	A
Gm13-29530322	A/G	13	29530322	A	A	A	A	A	A	G	A	G	G	A	A	A	A	A	A	G	G	A	A
Gm13-29530426	A/G	13	29530426	A	A	A	A	A	A	G	A	G	G	A	A	A	A	A	A	G	G	A	A
Gm13-29530632	T/G	13	29530632	T	T	T	T	T	T	G	T	G	G	T	T	T	T	T	T	G	G	T	T
Gm13-29531857	A/T	13	29531857	A	A	A	A	A	A	T	A	T	T	A	A	A	A	W	A	T	T	A	A
Gm13-29531858	T/G	13	29531858	T	T	T	T	T	T	G	T	G	G	T	T	T	T	K	T	G	G	T	T
Gm13-29532961	A/C	13	29532961	A	A	A	A	A	A	C	A	C	C	A	A	A	A	A	A	C	C	A	A
Gm13-29533624	A/G	13	29533624	A	A	A	A	A	A	G	A	G	G	A	A	A	A	A	A	G	G	A	A
Gm13-29533977	T/C	13	29533977	C	C	C	C	Y	T	T	C	T	T	C	C	C	T	C	T	T	T	T	T
Gm13-29534016	G/T	13	29534016	T	T	T	G	G	G	G	T	G	G	T	T	T	G	G	G	G	G	G	G
Gm13-29534236	G/A	13	29534236	A	A	A	A	R	G	G	A	G	G	A	A	A	G	A	G	G	G	G	G
Gm13-29534489	G/C	13	29534489	G	G	G	G	G	C	C	G	G	G	G	G	G	C	G	C	C	G	C	C
Gm13-29548341	A/C	13	29548341	C	C	C	A	C	A	A	C	A	A	A	C	C	A	A	A	A	A	A	A
Gm13-29548374	C/T	13	29548374	T	T	T	T	T	C	C	T	C	C	T	T	T	C	T	C	C	C	C	C
Gm13-29548633	G/A	13	29548633	G	G	G	G	R	A	G	G	G	G	G	G	G	A	G	A	G	G	A	A
Gm13-29548880	T/C	13	29548880	T	T	T	T	T	T	C	T	T	T	T	T	T	T	T	T	C	T	T	T
Gm13-29548996	T/C	13	29548996	T	T	T	T	T	C	T	T	T	T	T	T	T	C	T	C	T	T	C	C
Gm13-29549332	A/G	13	29549332	A	A	A	A	A	G	G	A	G	G	A	A	A	G	A	G	G	G	G	G
Gm13-29549387	C/T	13	29549387	T	T	T	T	T	C	C	T	C	C	T	T	T	C	T	C	C	C	C	C
Gm13-29549404	C/G	13	29549404	C	C	C	C	C	G	C	C	C	C	C	C	C	G	C	G	C	C	G	G
Gm13-29549475	A/G	13	29549475	G	G	G	A	G	A	A	G	A	A	A	G	G	A	A	A	A	A	A	A
Gm13-29549508	T/A	13	29549508	A	A	A	A	W	T	T	A	T	T	A	A	A	T	A	T	T	T	T	T
Gm13-29550344	G/A	13	29550344	G	G	G	G	R	A	A	G	G	G	G	G	G	A	G	A	A	G	A	A
Gm13-29550491	T/C	13	29550491	T	T	T	T	T	C	C	T	T	T	T	T	T	C	T	C	C	T	C	C
Gm13-29550982	T/C	13	29550982	T	T	T	T	T	C	C	T	T	T	T	T	T	C	T	C	C	T	C	C
Gm13-29551094	C/G	13	29551094	C	C	C	C	S	G	G	C	C	C	C	C	C	G	C	G	G	C	G	G
Gm13-29551152	A/T	13	29551152	A	A	A	A	W	T	T	A	A	A	A	A	A	T	A	T	T	A	T	T
Gm13-29551185	C/T	13	29551185	T	T	T	T	Y	C	C	T	C	C	T	T	T	C	C	C	C	C	C	C
Gm13-29551230	C/G	13	29551230	C	C	C	C	C	C	C	C	G	G	C	C	C	C	C	C	C	G	C	C
Gm13-29551237	T/C	13	29551237	T	T	T	T	T	C	C	T	T	T	T	T	T	C	T	C	C	T	C	C
Gm13-29551700	T/G	13	29551700	T	T	T	T	T	G	G	T	T	T	T	T	T	G	T	G	G	T	G	G
Gm13-29551859	T/C	13	29551859	T	T	T	T	T	C	C	T	T	T	T	T	T	C	T	C	C	T	C	C
Gm13-29551913	A/G	13	29551913	A	A	A	A	A	G	G	A	A	A	A	A	A	G	A	G	G	A	G	G
Gm13-29552161	C/T	13	29552161	C	C	C	C	C	Y	T	C	C	C	C	C	C	T	C	T	T	C	T	T
Gm13-29552196	A/C	13	29552196	A	A	A	A	A	M	C	A	A	A	A	A	A	C	A	C	C	A	C	C
Gm13-29552238	G/A	13	29552238	G	G	G	G	G	R	A	G	G	G	G	G	G	A	G	A	A	G	A	A
Gm13-29552838	A/G	13	29552838	A	A	A	A	A	G	G	A	G	G	A	A	A	G	A	G	G	G	G	G
Gm13-29552949	G/A	13	29552949	G	G	G	G	G	A	R	G	G	G	G	G	G	A	G	A	A	G	A	A
Gm13-29552982	T/G	13	29552982	T	T	T	T	T	G	G	T	T	T	T	T	T	G	T	G	G	T	G	G
Gm13-29553107	A/G	13	29553107	A	A	A	A	A	G	G	R	A	A	A	A	A	G	A	G	G	A	G	G
Gm13-29553156	G/A	13	29553156	G	G	G	G	G	A	A	R	G	G	G	G	G	A	G	A	A	G	A	A
Gm13-29557759	A/T	13	29557759	A	A	A	A	A	T	A	A	A	A	A	A	A	T	A	T	A	A	T	T
Gm13-29558060	C/G	13	29558060	G	G	G	G	G	C	C	G	C	C	G	G	G	C	G	C	C	C	C	C
Gm13-29558488	A/C	13	29558488	A	A	A	A	A	C	C	A	C	C	A	A	A	C	A	C	C	C	C	C
Gm13-29558524	A/G	13	29558524	G	G	G	G	G	A	A	G	A	A	G	G	G	A	G	A	A	A	A	A
Gm13-29558576	C/T	13	29558576	T	T	T	T	Y	C	C	T	C	C	T	T	T	C	T	C	C	C	C	C
Gm13-29558629	T/A	13	29558629	A	A	A	A	W	T	T	A	T	T	A	A	A	T	A	T	T	T	T	T
Gm13-29558638	G/A	13	29558638	A	A	A	A	R	G	G	A	G	G	A	A	A	G	A	G	G	G	G	G
Gm13-29558917	C/T	13	29558917	T	T	T	T	Y	C	C	T	C	C	T	T	T	C	T	C	C	C	C	C
Gm13-29558922	T/C	13	29558922	C	C	C	C	Y	T	T	C	T	T	C	C	C	T	C	T	T	T	T	T
Gm13-29558988	G/A	13	29558988	A	A	A	A	R	G	G	A	G	G	A	A	A	G	A	G	G	G	G	G
Gm13-29558999	C/T	13	29558999	T	T	T	T	Y	C	C	T	C	C	T	T	T	C	C	C	C	C	C	C
Gm13-29559119	T/A	13	29559119	T	T	T	T	W	A	A	T	T	T	T	T	T	A	T	A	A	T	A	A
Gm13-29559681	A/G	13	29559681	G	G	G	A	G	A	A	G	A	A	A	G	G	A	A	A	A	A	A	A
Gm13-29560835	T/C	13	29560835	C	C	C	T	Y	T	T	Y	T	T	T	C	C	T	T	T	T	T	T	T
Gm13-29561522	T/G	13	29561522	T	T	T	T	T	T	T	T	G	G	T	T	T	T	T	T	T	G	T	T
Gm13-29561705	T/C	13	29561705	C	C	C	T	C	T	T	C	T	T	T	C	C	T	T	T	T	T	T	T
Gm13-29564863	C/T	13	29564863	T	T	T	C	Y	C	C	T	C	C	C	T	T	C	C	C	C	C	C	C
Gm13-29565263	T/G	13	29565263	T	T	G	G	T	T	T	G	T	T	T	G	G	T	G	T	G	T	T	T
Gm13-29565272	A/G	13	29565272	A	G	A	A	A	G	A	G	A	G	A	A	A	G	A	G	A	G	G	G
Gm13-29565286	C/T	13	29565286	C	T	C	C	C	T	C	C	C	C	C	C	C	T	C	T	C	C	T	T
Gm13-29565417	A/T	13	29565417	A	A	A	A	A	T	T	A	A	A	A	A	A	T	A	T	T	A	T	T
Gm13-29565912	G/A	13	29565912	G	G	G	G	R	A	G	G	G	G	G	G	G	A	G	A	G	G	A	A
Gm13-29566098	T/A	13	29566098	T	T	T	T	T	A	A	T	T	T	T	T	T	A	T	A	A	T	A	A
Gm13-29566437	A/T	13	29566437	A	A	A	A	W	T	T	A	A	A	A	A	A	T	A	T	T	A	T	T
Gm13-29566503	G/T	13	29566503	T	T	T	G	K	G	G	T	G	G	G	T	T	G	G	G	G	G	G	G
Gm13-29566538	C/T	13	29566538	T	T	T	C	Y	C	C	T	C	C	C	T	T	C	C	C	C	C	C	C
Gm13-29566812	C/A	13	29566812	A	A	A	C	M	C	C	A	C	C	C	A	A	C	C	C	C	C	C	C
Gm13-29568620	G/C	13	29568620	G	G	G	G	G	C	G	G	C	C	G	G	G	G	G	G	G	C	G	C
Gm13-29568633	G/A	13	29568633	G	G	G	G	G	G	G	G	A	A	G	G	G	G	G	G	G	A	G	G
Gm13-29569021	A/C	13	29569021	A	A	A	A	A	A	A	A	C	C	A	A	A	A	A	A	A	C	A	C
Gm13-29569199	C/T	13	29569199	T	T	T	C	T	C	C	T	C	C	C	T	T	C	C	C	C	C	C	C
Gm13-29569763	T/A	13	29569763	T	T	T	T	T	A	A	T	T	T	T	T	T	A	T	A	A	T	A	A
Gm13-29570366	T/G	13	29570366	G	G	G	T	G	T	T	G	T	T	T	G	G	T	T	T	T	T	T	T
Gm13-29570729	C/G	13	29570729	G	G	G	G	G	C	C	S	C	C	G	G	G	C	G	S	C	C	C	C
Gm13-29571321	C/T	13	29571321	T	T	T	T	T	C	C	T	C	C	T	T	T	C	T	C	C	C	C	C
Gm13-29571818	W/T	13	29571818	T	W	T	W	W	W	W	W	W	T	W	W	T	W	T	W	W	W	T	T
Gm13-29571838	R/A	13	29571838	R	R	A	R	R	A	R	R	R	A	R	R	R	R	A	R	A	R	R	A
Gm13-29571840	A/R	13	29571840	A	R	R	A	A	A	A	A	A	A	R	R	A	R	A	R	A	A	R	A
Gm13-29571915	T/K	13	29571915	T	K	T	K	T	T	T	T	T	K	K	K	T	K	T	K	T	T	K	K
Gm13-29571917	C/Y	13	29571917	C	Y	C	Y	C	C	C	C	C	Y	Y	Y	C	Y	C	Y	C	C	Y	Y
Gm13-29571993	Y/C	13	29571993	C	Y	Y	Y	C	Y	Y	C	Y	Y	Y	Y	Y	Y	Y	Y	Y	C	Y	Y
Gm13-29571995	R/G	13	29571995	G	R	G	R	G	R	G	G	G	R	R	R	G	R	R	R	G	G	R	R
Gm13-29572188	Y/C	13	29572188	Y	Y	Y	Y	Y	Y	Y	Y	C	C	Y	Y	Y	Y	Y	C	Y	C	Y	Y
Gm13-29572316	R/G	13	29572316	G	R	G	R	G	R	G	G	G	R	R	R	G	R	R	R	R	G	R	G
Gm13-29572559	A/T	13	29572559	A	A	A	A	W	T	T	A	A	A	A	A	A	T	A	T	T	A	W	W
Gm13-29572573	G/K	13	29572573	G	G	K	G	G	G	G	G	G	G	G	K	K	K	G	G	G	K	K	G
Gm13-29572726	A/G	13	29572726	G	G	G	A	G	A	A	G	A	A	A	G	G	A	A	A	A	A	A	A
Gm13-29572960	T/G	13	29572960	T	T	T	T	T	G	G	T	T	T	T	T	T	G	T	G	G	T	G	G
Gm13-29573857	T/C	13	29573857	C	C	C	T	Y	T	T	C	T	T	T	C	C	T	T	T	T	T	T	T
Gm13-29581795	A/T	13	29581795	A	A	A	A	A	T	A	A	A	A	A	A	A	T	A	T	A	A	T	T
Gm13-29582158	T/C	13	29582158	T	T	T	C	T	T	T	T	C	C	C	T	T	T	C	T	T	C	T	T
Gm13-29582248	T/C	13	29582248	C	C	C	C	Y	T	T	C	T	T	C	C	C	T	C	T	T	T	T	T
Gm13-29582985	T/A	13	29582985	A	A	A	T	A	T	T	A	T	T	T	A	A	T	T	T	T	T	T	T
Gm13-29583804	T/C	13	29583804	T	T	T	T	T	T	C	T	C	C	T	T	T	T	T	T	C	C	T	T
Gm13-29584721	T/C	13	29584721	T	T	T	T	T	T	C	T	C	C	T	T	T	T	T	T	C	C	T	T
Gm13-29584998	C/G	13	29584998	C	C	C	C	C	C	G	C	G	G	C	C	C	C	C	C	G	G	C	C
Gm13-29585629	T/C	13	29585629	T	T	T	C	T	C	C	T	T	T	C	T	T	C	T	C	C	T	C	C
Gm13-29585792	T/G	13	29585792	T	T	T	G	N	G	G	T	T	T	G	T	T	G	T	G	G	T	G	G
Gm13-29585925	G/T	13	29585925	G	G	G	G	G	T	G	G	T	T	G	G	G	G	G	G	G	T	G	T
Gm13-37046708	T/A	13	37046708	A	A	T	T	T	A	A	A	A	T	A	T	T	T	T	T	T	T	T	T
Gm13-37046765	C/G	13	37046765	G	G	C	C	C	G	G	G	G	C	G	C	C	C	C	C	C	C	C	C
Gm13-37048276	G/A	13	37048276	A	A	G	G	G	A	A	A	A	G	A	G	G	G	G	G	G	G	G	G
Gm13-37049186	A/G	13	37049186	G	G	A	A	A	G	A	G	G	G	G	A	A	A	A	A	A	A	A	A
Gm13-37049431	G/A	13	37049431	A	A	G	G	G	A	A	A	A	G	A	G	G	G	G	G	G	G	G	G
Gm13-37049514	C/A	13	37049514	A	A	C	C	C	A	A	A	A	C	A	C	C	C	C	C	C	C	C	C
Gm13-37051174	C/T	13	37051174	C	C	C	C	C	T	T	T	T	C	T	C	C	C	C	C	C	C	C	C
Gm13-37051220	G/A	13	37051220	A	A	G	G	G	A	A	A	A	G	A	G	G	G	G	G	G	G	G	G
Gm13-37051227	T/C	13	37051227	T	T	T	T	T	C	C	C	C	T	C	T	T	T	T	T	T	T	T	T
Gm13-37052182	A/G	13	37052182	G	A	A	A	A	G	G	G	G	A	G	A	A	A	A	A	A	A	A	A
Gm13-37052238	T/G	13	37052238	G	G	T	T	T	G	G	G	G	G	G	T	T	T	T	T	T	T	T	T
Gm13-37052304	T/C	13	37052304	C	C	T	T	C	C	C	C	C	C	C	T	T	T	T	T	T	T	T	T
Gm13-37052311	G/A	13	37052311	A	G	G	G	G	A	A	A	A	G	A	G	G	G	G	G	G	G	G	G
Gm13-37052332	A/T	13	37052332	T	T	A	A	A	T	T	T	T	A	T	A	A	A	A	A	A	A	A	A
Gm13-37053310	A/C	13	37053310	C	C	A	A	A	C	C	C	C	A	C	A	A	A	A	A	A	A	A	A
Gm13-37053857	A/T	13	37053857	T	T	A	A	A	T	T	T	T	A	T	A	A	A	A	A	A	A	A	A
Gm13-37056633	A/G	13	37056633	G	G	A	A	A	G	G	G	G	A	G	A	A	A	A	A	A	A	A	A
Gm13-37057190	G/T	13	37057190	T	T	G	G	G	T	T	T	T	G	T	G	G	G	G	G	G	G	G	G
Gm13-37057606	T/C	13	37057606	C	C	T	T	T	C	C	C	C	T	C	T	T	T	T	T	T	T	T	T
Gm13-37064353	T/A	13	37064353	A	T	T	T	T	A	A	A	A	T	A	T	T	T	T	T	T	T	T	T
Gm13-37064371	T/C	13	37064371	C	T	T	T	T	C	C	C	C	T	C	T	T	T	T	T	T	T	T	T
Gm13-37066328	G/T	13	37066328	T	G	G	G	G	T	T	T	T	G	T	G	G	G	G	G	G	G	G	G
Gm13-37071086	C/A	13	37071086	A	A	C	C	C	A	A	A	A	C	A	C	C	C	C	C	C	C	C	C
Gm13-37076104	G/T	13	37076104	T	T	G	G	G	T	T	T	T	G	T	G	G	G	G	G	G	G	G	G
Gm13-37082064	C/T	13	37082064	T	C	C	C	C	T	T	T	T	C	T	C	C	C	C	C	C	C	C	C
Gm13-37082192	G/C	13	37082192	C	C	G	G	G	C	C	C	C	G	C	G	G	G	G	G	G	G	G	G
Gm13-37082647	C/T	13	37082647	T	T	C	C	C	T	T	T	T	C	T	C	C	C	C	C	C	C	C	C
Gm13-37082867	G/A	13	37082867	A	A	G	G	G	A	A	A	A	G	A	G	G	G	G	G	G	G	G	G
Gm13-37083145	C/T	13	37083145	T	T	C	C	C	T	T	T	T	C	T	C	C	N	C	C	C	C	C	C
Gm13-37083999	T/A	13	37083999	A	A	T	T	T	A	A	A	A	T	A	T	T	T	T	T	T	T	T	T
Gm13-37084967	A/G	13	37084967	G	G	A	A	A	G	G	G	G	A	G	A	A	A	A	A	A	A	A	A
Gm13-37085080	G/R	13	37085080	G	G	R	G	G	G	G	G	G	G	G	G	G	G	G	G	G	G	R	G
Gm13-37085083	C/Y	13	37085083	C	C	Y	C	C	C	C	C	C	C	C	C	C	C	C	C	C	C	Y	C
Gm13-37085104	T/Y	13	37085104	T	T	Y	T	T	T	T	T	T	T	T	T	T	T	T	T	T	T	Y	T
Gm13-37085154	G/R	13	37085154	G	G	R	G	G	G	G	G	G	G	G	G	G	G	G	G	G	R	R	G
Gm13-37085170	G/R	13	37085170	G	G	R	G	G	G	G	G	G	G	G	G	G	G	G	G	G	R	R	G
Gm13-37085197	A/R	13	37085197	A	A	R	A	A	A	A	A	A	A	A	A	A	A	A	A	A	R	A	A
Gm13-37085209	C/Y	13	37085209	C	C	Y	C	C	C	C	C	C	C	C	C	C	C	C	C	C	Y	C	C
Gm13-37085210	C/M	13	37085210	C	C	M	C	C	C	C	C	C	C	C	C	C	C	C	C	C	M	C	C
Gm13-37085839	T/A	13	37085839	A	A	T	T	T	A	A	A	A	T	A	T	T	T	T	T	T	T	T	T
Gm13-37086397	G/A	13	37086397	A	A	G	G	G	A	A	A	A	G	A	G	G	G	G	G	G	G	G	G
Gm13-37087169	T/A	13	37087169	A	A	T	T	T	A	A	A	A	T	A	T	T	T	T	T	W	T	T	T
Gm13-37087400	C/T	13	37087400	T	T	C	C	C	T	T	T	T	C	T	C	C	C	C	C	C	C	C	C
Gm13-37087514	C/T	13	37087514	T	C	C	C	C	T	T	T	T	C	T	C	C	C	C	C	C	Y	C	C
Gm13-37087521	G/A	13	37087521	A	G	G	G	G	A	A	A	A	G	A	G	G	G	G	G	G	R	G	G
Gm13-37087547	T/G	13	37087547	G	G	T	T	T	G	G	G	G	T	G	T	T	T	T	T	T	K	T	T
Gm13-37087717	T/C	13	37087717	C	C	T	T	T	C	C	C	C	T	C	T	T	T	T	T	T	Y	T	T
Gm13-37087721	C/T	13	37087721	T	C	C	C	C	T	T	T	T	C	T	C	C	C	C	C	C	Y	C	C
Gm13-37087904	T/C	13	37087904	C	C	T	T	T	C	C	C	C	T	C	T	T	T	T	T	T	T	T	T
Gm13-37088057	C/T	13	37088057	T	C	C	C	C	T	T	T	T	C	T	C	C	C	C	C	C	C	C	C
Gm13-37088112	C/T	13	37088112	T	T	C	C	C	T	T	T	T	C	T	C	C	C	C	C	C	C	C	C
Gm13-37088116	C/T	13	37088116	T	C	C	C	C	T	T	T	T	C	T	C	C	C	C	C	C	C	C	C
Gm13-37088300	T/C	13	37088300	C	C	T	T	T	C	C	C	C	T	C	T	T	T	T	T	T	T	T	T
Gm13-37090970	C/T	13	37090970	T	T	C	C	C	T	T	T	T	C	T	C	C	C	C	C	C	C	C	C
Gm13-37091186	C/A	13	37091186	A	A	C	C	C	A	A	A	A	C	A	C	C	C	C	C	C	C	C	C
Gm13-37091348	T/G	13	37091348	G	G	T	T	T	G	G	G	G	T	G	T	T	T	T	T	T	T	T	T
Gm13-37092095	T/C	13	37092095	C	C	T	T	T	C	C	C	C	T	C	T	T	T	T	T	T	T	T	T
Gm13-37092368	A/T	13	37092368	T	T	A	A	A	T	T	T	T	A	T	A	A	A	A	A	A	A	A	A
Gm13-37092429	T/C	13	37092429	C	C	T	T	T	C	C	C	C	T	C	T	T	T	T	T	T	T	T	T
Gm13-37092522	A/G	13	37092522	G	G	A	A	A	G	G	G	G	A	G	A	A	A	A	A	A	A	A	A
Gm13-37092593	C/T	13	37092593	T	T	C	C	C	T	T	T	T	C	T	C	C	C	C	C	C	C	C	C
Gm13-37092605	G/A	13	37092605	A	A	G	G	G	A	A	A	A	G	A	G	G	G	G	G	G	G	G	G
Gm13-37092636	C/T	13	37092636	T	T	C	C	C	T	T	T	T	C	T	C	C	C	C	C	C	C	C	C
Gm13-37092688	C/T	13	37092688	T	T	C	C	C	T	T	T	T	C	T	C	C	C	C	C	C	C	C	C
Gm13-37093527	T/A	13	37093527	A	A	T	T	T	A	A	A	A	T	A	T	T	T	T	T	T	T	T	T
Gm13-37093774	C/T	13	37093774	T	T	C	C	C	T	T	T	T	C	T	C	C	C	C	C	C	C	C	C
Gm13-37093888	G/T	13	37093888	T	G	G	G	G	T	T	T	T	G	T	G	G	G	G	G	G	G	G	G
Gm13-37093939	C/T	13	37093939	T	T	C	C	C	T	T	T	T	C	T	C	C	C	C	C	C	C	C	C
Gm13-37093948	A/G	13	37093948	G	G	A	A	A	G	G	G	G	A	G	A	A	A	A	A	A	A	A	A
Gm13-37094122	C/T	13	37094122	T	T	C	C	C	T	T	T	T	C	T	C	C	C	C	C	C	C	C	C
Gm13-37094271	G/A	13	37094271	A	A	G	G	G	A	A	A	A	G	A	G	G	G	G	G	G	G	G	G
Gm13-37094909	A/T	13	37094909	T	T	A	A	A	T	T	T	T	A	T	A	A	A	A	A	A	A	A	A
Gm13-37094911	T/A	13	37094911	A	A	T	T	T	A	A	A	A	T	A	T	T	T	T	T	T	T	T	T
Gm13-37095729	C/G	13	37095729	G	G	C	C	C	G	G	G	G	C	G	C	C	C	C	C	C	C	C	C
Gm13-37113991	A/G	13	37113991	G	G	A	A	A	G	G	G	G	A	G	A	A	A	A	A	A	A	A	A
Gm13-37133553	C/T	13	37133553	T	T	C	C	C	T	T	T	T	C	T	C	C	C	C	C	C	C	C	C
Gm13-37133643	G/A	13	37133643	A	A	G	G	G	A	A	A	A	G	A	G	G	G	A	G	G	G	G	G
Gm13-37133666	A/G	13	37133666	G	G	A	A	A	G	A	G	G	A	G	A	A	A	A	A	A	A	A	A
Gm13-37133936	C/T	13	37133936	T	C	C	C	C	C	T	C	T	C	T	C	C	C	C	C	C	C	C	C
Gm13-37133956	C/T	13	37133956	T	T	C	C	C	C	T	C	T	C	T	C	C	C	C	C	C	T	C	C
Gm13-37134025	C/T	13	37134025	T	C	C	C	C	T	T	T	T	C	T	C	C	C	C	C	C	C	C	C
Gm13-37145123	A/C	13	37145123	C	C	A	A	A	C	C	C	C	A	C	A	A	A	A	A	A	A	A	A
Gm14-932533	G/A	14	932533	G	G	G	G	G	G	G	A	G	G	G	G	G	A	A	G	G	G	A	G
Gm14-933017	A/T	14	933017	A	A	T	A	A	A	A	T	A	A	A	T	T	T	T	A	A	A	T	A
Gm14-933511	T/C	14	933511	T	T	T	T	T	T	T	C	T	T	T	T	T	C	C	T	T	T	C	T
Gm14-934120	T/C	14	934120	T	T	C	T	T	T	T	C	T	T	T	C	C	C	C	T	T	T	C	T
Gm14-934471	C/G	14	934471	C	C	G	C	C	C	C	G	C	C	C	G	G	G	G	C	C	C	G	C
Gm14-934475	T/C	14	934475	T	T	C	T	T	T	T	C	T	T	T	C	C	C	C	T	T	T	C	T
Gm14-934500	A/G	14	934500	A	A	G	A	A	A	A	G	A	A	A	G	G	G	G	A	A	A	G	A
Gm14-934573	A/G	14	934573	A	A	G	A	A	A	A	G	A	A	A	G	G	G	G	A	A	A	G	A
Gm14-934584	C/T	14	934584	C	C	C	C	C	C	C	T	C	C	C	C	C	T	T	C	C	C	T	C
Gm14-934624	A/G	14	934624	A	A	A	A	A	A	A	G	A	A	A	A	A	G	G	A	A	A	G	A
Gm14-934635	T/C	14	934635	T	T	C	T	T	T	T	C	T	T	T	C	T	C	C	T	T	T	C	T
Gm14-934657	A/C	14	934657	A	A	A	A	A	A	A	C	A	A	A	A	A	C	C	A	A	A	C	A
Gm14-934667	C/G	14	934667	C	C	C	C	C	C	C	G	C	C	C	C	C	G	G	C	C	C	G	C
Gm14-934775	A/G	14	934775	A	A	G	A	A	A	A	G	A	A	A	G	G	G	G	A	A	A	G	A
Gm14-934783	A/G	14	934783	A	A	G	A	A	A	A	G	A	A	A	G	G	G	G	A	A	A	G	A
Gm14-934788	T/C	14	934788	T	T	T	T	T	T	T	C	T	T	T	T	T	C	C	T	T	T	C	T
Gm14-934807	A/T	14	934807	A	A	A	A	A	A	A	T	A	A	A	A	A	T	T	A	A	A	T	A
Gm14-934952	G/C	14	934952	G	G	G	G	G	G	G	C	G	G	G	G	G	C	C	G	G	G	C	G
Gm14-934973	A/T	14	934973	A	A	A	A	A	A	A	T	A	A	A	A	A	T	T	A	A	A	T	A
Gm14-934979	T/C	14	934979	T	T	T	T	T	T	T	C	T	T	T	T	T	C	C	T	T	T	C	T
Gm14-935093	C/T	14	935093	C	C	T	C	C	C	C	T	C	C	C	T	T	T	T	C	C	C	T	C
Gm14-935206	G/A	14	935206	G	G	A	G	G	G	G	A	G	G	G	A	A	A	A	G	G	G	A	G
Gm14-935240	A/G	14	935240	A	A	G	A	A	A	A	A	A	A	A	G	G	A	A	A	A	A	A	A
Gm14-935742	T/A	14	935742	T	T	A	T	T	T	T	A	T	T	T	A	A	A	A	T	T	T	A	T
Gm14-936707	T/C	14	936707	T	T	C	T	T	T	T	T	T	T	T	C	C	T	T	T	T	T	T	T
Gm14-936854	T/A	14	936854	T	T	A	T	T	T	T	T	T	T	T	A	A	T	T	T	T	T	T	T
Gm14-936890	A/T	14	936890	A	A	T	A	A	A	A	A	A	A	A	T	T	A	A	A	A	A	A	A
Gm14-937026	T/A	14	937026	T	T	A	T	T	T	T	T	T	T	T	A	A	T	T	T	T	T	T	T
Gm14-938340	C/A	14	938340	C	C	A	C	C	C	C	C	C	C	C	A	A	C	C	C	C	C	C	C
Gm14-938410	A/G	14	938410	A	A	G	A	A	A	A	A	A	A	R	G	G	A	A	A	A	A	A	A
Gm14-938585	A/G	14	938585	A	A	G	A	A	A	A	A	A	A	A	G	G	A	A	A	A	A	A	A
Gm14-938596	T/C	14	938596	T	T	C	T	T	T	T	T	T	T	T	C	C	T	T	T	T	T	T	T
Gm14-938608	T/A	14	938608	T	T	A	T	T	T	T	T	T	T	T	A	A	T	T	T	T	T	T	T
Gm14-938620	T/C	14	938620	T	T	C	T	T	T	T	T	T	T	T	C	C	T	T	T	T	T	T	T
Gm14-938690	A/G	14	938690	A	A	G	A	A	A	A	A	A	A	A	G	G	A	A	A	A	A	A	A
Gm14-938717	C/A	14	938717	C	C	A	C	C	C	C	C	C	C	C	A	A	C	C	C	C	C	C	C
Gm14-938721	C/T	14	938721	C	C	T	C	C	C	C	C	C	C	C	T	T	C	C	C	C	C	C	C
Gm14-938879	G/T	14	938879	G	G	T	G	G	G	G	G	G	G	G	T	T	N	G	G	G	G	G	G
Gm14-938885	T/A	14	938885	T	T	A	T	T	T	T	T	T	T	T	A	A	T	T	T	T	T	T	T
Gm14-938922	T/C	14	938922	T	T	C	T	T	T	T	T	T	T	T	C	C	T	T	T	T	T	T	T
Gm14-939019	T/C	14	939019	T	T	C	T	T	T	T	T	T	T	T	C	C	T	T	T	T	T	T	T
Gm14-939074	C/T	14	939074	C	C	T	C	C	C	C	C	C	C	C	T	T	C	C	C	C	C	C	C
Gm14-939171	T/G	14	939171	T	T	G	T	T	T	T	T	T	T	T	G	G	T	T	T	T	T	T	T
Gm14-939182	C/T	14	939182	C	C	T	C	C	C	C	C	C	C	C	T	T	C	C	C	C	C	C	C
Gm14-939187	T/C	14	939187	T	T	C	T	T	T	T	T	T	T	T	C	C	T	T	T	T	T	T	T
Gm14-940857	A/G	14	940857	A	A	G	A	A	A	A	A	A	A	A	G	G	A	A	A	A	A	A	A
Gm14-942070	G/A	14	942070	G	G	A	G	G	G	G	G	G	G	G	A	A	G	G	G	G	G	G	G
Gm14-942182	T/C	14	942182	T	T	C	T	T	T	T	T	T	T	T	C	C	T	T	T	T	T	T	T
Gm14-942453	A/G	14	942453	A	A	A	A	A	A	A	G	A	A	A	A	A	G	G	A	A	A	G	A
Gm14-943852	G/C	14	943852	G	G	C	G	G	G	G	C	G	G	G	C	C	C	C	G	G	G	C	G
Gm14-945572	G/A	14	945572	G	G	G	G	G	G	G	A	G	G	G	G	G	A	A	G	G	G	A	G
Gm14-946000	T/C	14	946000	T	T	C	T	T	T	T	T	T	T	T	C	C	T	T	T	T	T	T	T
Gm14-947340	T/C	14	947340	T	T	C	T	T	T	T	T	T	T	T	C	C	T	T	T	T	T	T	T
Gm14-949214	C/T	14	949214	C	C	T	C	C	C	C	T	C	C	C	T	T	T	T	C	C	C	T	C
Gm14-950599	G/A	14	950599	G	G	G	A	G	G	G	G	G	G	G	G	G	G	G	A	G	G	G	G
Gm14-951158	A/T	14	951158	A	A	A	A	A	A	A	T	A	A	A	A	A	T	T	A	A	A	T	A
Gm14-952187	C/G	14	952187	C	C	C	C	C	C	C	G	C	C	C	C	C	G	G	C	C	C	G	C
Gm14-953336	T/G	14	953336	T	T	T	T	T	T	T	G	T	T	T	T	T	G	G	T	T	T	G	T
Gm14-961651	A/C	14	961651	A	A	C	A	A	A	A	C	A	A	A	C	C	C	C	A	A	A	C	A
Gm14-961657	G/T	14	961657	G	G	T	G	G	G	G	T	G	G	G	T	T	T	T	G	G	G	T	G
Gm14-962669	G/C	14	962669	G	G	C	G	G	G	G	C	G	G	G	C	C	C	C	G	G	G	C	G
Gm14-962758	C/T	14	962758	C	C	T	C	C	C	C	T	C	C	C	T	T	T	T	C	C	C	T	C
Gm14-962886	G/C	14	962886	G	G	C	G	G	G	G	C	G	G	G	C	C	C	C	G	G	G	C	G
Gm14-962931	C/T	14	962931	C	C	C	C	C	C	C	T	C	C	C	C	C	T	T	C	C	C	T	C
Gm14-962954	C/T	14	962954	C	C	C	C	C	C	C	T	C	C	C	C	C	T	T	C	C	C	T	C
Gm14-962981	C/T	14	962981	C	C	C	C	C	C	C	T	C	C	C	C	C	T	T	C	C	C	T	C
Gm14-963023	G/A	14	963023	G	G	G	G	G	G	G	A	G	G	G	G	G	A	A	G	G	G	A	G
Gm14-963039	G/A	14	963039	G	G	G	G	G	G	G	A	G	G	G	G	G	A	A	G	G	G	A	G
Gm14-963041	C/T	14	963041	T	C	C	T	C	C	C	C	C	C	C	C	C	C	C	T	Y	C	C	T
Gm14-963052	A/G	14	963052	A	A	G	A	A	A	A	G	A	A	A	G	G	G	G	A	A	A	G	A
Gm14-963063	C/T	14	963063	C	C	T	C	C	C	C	T	C	C	C	C	T	T	T	C	C	C	T	C
Gm14-963068	G/A	14	963068	G	G	G	G	G	G	G	A	G	G	G	G	G	A	A	G	G	G	A	G
Gm14-963070	T/C	14	963070	T	T	C	T	T	T	T	T	T	T	T	C	C	T	C	T	T	T	T	T
Gm14-963071	T/C	14	963071	T	T	C	T	T	T	T	T	T	T	T	C	C	T	C	T	T	T	T	T
Gm14-963091	T/C	14	963091	T	T	C	T	T	T	T	C	T	T	T	C	C	C	C	T	T	T	C	T
Gm14-963122	C/T	14	963122	C	C	C	C	C	C	C	T	C	C	C	C	C	T	T	C	C	C	T	C
Gm14-963131	T/C	14	963131	T	T	C	T	T	T	T	C	T	T	T	C	C	C	C	T	T	T	C	T
Gm14-963177	A/G	14	963177	A	A	G	A	A	A	A	G	A	A	A	G	G	G	G	A	A	A	G	A
Gm14-963206	T/G	14	963206	T	T	G	T	T	T	T	G	T	T	T	G	G	G	G	T	T	T	G	T
Gm14-963243	T/C	14	963243	T	T	C	T	T	T	T	C	T	T	T	C	C	C	C	T	T	T	C	T
Gm14-963290	T/A	14	963290	T	T	A	T	T	T	T	A	T	T	T	A	A	A	A	T	T	T	A	T
Gm14-963298	G/T	14	963298	G	G	T	G	G	G	G	T	G	G	G	T	T	T	T	G	G	G	T	G
Gm14-963303	A/G	14	963303	A	A	G	A	A	A	A	G	A	A	A	G	G	G	G	A	A	A	G	A
Gm14-963304	G/A	14	963304	G	G	G	G	G	G	G	A	G	G	G	G	G	A	A	G	G	G	A	G
Gm14-963358	T/C	14	963358	T	T	C	T	T	T	T	T	T	T	T	C	C	T	T	T	T	T	T	T
Gm14-963359	T/A	14	963359	T	T	A	T	T	T	T	T	T	T	T	A	A	T	T	T	T	T	T	T
Gm14-963413	A/G	14	963413	A	A	G	A	A	A	A	A	A	A	A	G	G	A	A	A	A	A	A	A
Gm14-963424	A/G	14	963424	A	A	G	A	A	A	A	G	A	A	A	G	G	G	G	A	A	A	G	A
Gm14-963465	C/T	14	963465	C	T	C	C	T	T	T	C	T	T	T	C	C	C	C	C	Y	T	C	C
Gm14-963842	A/T	14	963842	A	A	T	A	A	A	A	T	A	A	A	T	T	T	T	A	A	A	T	A
Gm14-963929	C/A	14	963929	C	C	A	C	C	C	C	C	C	C	C	A	A	C	C	C	C	C	C	C
Gm14-964061	A/G	14	964061	A	A	G	A	A	A	A	G	A	A	A	G	G	G	G	A	A	A	G	A
Gm14-964136	C/T	14	964136	C	C	T	C	C	C	C	T	C	C	C	T	T	T	T	C	C	C	T	C
Gm14-964595	C/A	14	964595	C	C	A	C	C	C	C	C	C	C	C	A	C	C	C	C	C	C	C	C
Gm14-964993	C/A	14	964993	A	C	C	A	C	C	C	C	C	C	C	C	C	C	C	A	M	C	C	A
Gm14-965343	A/G	14	965343	A	A	A	A	A	A	A	G	A	A	A	A	A	G	G	A	A	A	G	A
Gm14-965600	T/C	14	965600	T	T	T	T	T	T	T	C	T	T	T	T	T	C	C	T	T	T	C	T
Gm14-965648	G/T	14	965648	G	G	G	G	G	G	G	T	G	G	G	G	G	T	T	G	G	G	T	G
Gm14-965695	G/A	14	965695	G	G	G	G	G	G	G	A	G	G	G	G	G	A	A	G	G	G	A	G
Gm14-966062	A/G	14	966062	A	A	A	A	A	A	A	G	A	A	A	A	A	G	G	A	A	A	G	A
Gm14-966350	C/G	14	966350	G	C	C	G	C	C	C	C	C	C	C	C	C	C	C	G	S	C	C	G
Gm14-966943	T/C	14	966943	T	T	C	T	T	T	T	T	T	T	T	C	C	T	T	T	T	T	T	T
Gm14-967092	M/A	14	967092	M	M	M	A	A	A	M	M	A	M	A	M	M	M	A	M	A	M	M	M
Gm14-967113	R/G	14	967113	R	R	R	G	G	G	R	R	R	R	R	R	R	R	G	R	R	R	R	R
Gm14-967172	K/T	14	967172	K	K	K	T	N	T	K	K	K	K	K	K	K	K	T	T	K	K	K	K
Gm14-967199	M/C	14	967199	M	M	C	C	M	C	C	C	M	C	M	M	M	M	C	C	M	M	M	M
Gm14-967205	S/C	14	967205	S	S	C	C	S	C	S	C	S	C	S	S	S	S	C	C	S	S	S	S
Gm14-967214	R/A	14	967214	R	R	A	A	R	A	R	A	R	A	R	R	R	R	A	A	R	R	R	R
Gm14-967228	R/G	14	967228	R	R	G	G	R	G	R	G	R	R	R	R	R	G	G	G	R	G	R	R
Gm14-967244	C/T	14	967244	T	C	C	T	C	C	C	T	C	C	C	C	C	T	T	T	Y	C	T	T
Gm14-967265	T/C	14	967265	T	T	T	T	T	T	T	C	T	T	T	T	C	C	C	T	T	T	C	T
Gm14-967473	C/T	14	967473	C	C	C	C	C	C	C	T	C	C	C	C	C	T	T	C	C	C	T	C
Gm14-967893	C/G	14	967893	C	C	C	C	C	C	C	G	C	C	C	C	C	G	G	C	C	C	G	C
Gm14-967925	C/T	14	967925	C	C	T	C	C	C	C	T	C	C	C	T	T	T	T	C	C	C	T	C
Gm14-968307	C/G	14	968307	C	C	G	C	C	C	C	G	C	C	C	G	G	G	S	C	C	C	G	C
Gm14-968354	A/T	14	968354	A	A	T	A	A	A	A	A	A	A	A	T	T	A	A	A	A	A	A	A
Gm14-968361	A/T	14	968361	A	A	A	A	A	A	A	T	A	A	A	A	A	T	W	A	A	A	T	A
Gm14-968507	C/G	14	968507	C	C	G	C	C	C	C	G	C	C	C	G	G	G	S	C	C	C	G	C
Gm14-968626	G/A	14	968626	G	G	A	G	G	G	G	A	G	G	G	A	A	A	A	G	G	G	A	G
Gm14-968721	T/A	14	968721	T	T	T	T	T	T	T	A	T	T	T	T	T	A	A	T	T	T	A	T
Gm14-969060	C/A	14	969060	C	C	A	C	C	C	C	C	C	C	C	A	A	C	C	C	C	C	C	C
Gm14-969361	A/G	14	969361	G	A	A	G	A	A	A	A	A	A	A	A	A	A	A	G	A	A	A	G
Gm14-969491	T/G	14	969491	G	T	T	G	T	T	T	T	T	T	T	T	T	T	T	G	G	T	T	G
Gm14-971994	A/G	14	971994	G	A	A	G	A	A	A	G	A	A	A	A	A	G	G	G	G	A	G	G
Gm14-972341	T/A	14	972341	T	A	T	T	A	A	A	T	A	A	A	T	T	T	T	T	W	A	T	T
Gm14-972342	A/T	14	972342	T	A	A	T	A	A	A	A	A	A	A	A	A	A	A	T	W	A	A	T
Gm14-972427	G/T	14	972427	T	G	T	T	G	G	G	G	G	G	G	T	T	G	G	T	K	G	G	T
Gm14-972509	A/G	14	972509	G	A	A	G	A	A	A	A	A	A	A	A	A	A	A	G	G	A	A	G
Gm14-972935	T/A	14	972935	T	A	T	T	A	A	A	T	A	A	A	T	T	T	T	T	T	A	T	T
Gm14-973011	T/C	14	973011	C	T	T	C	T	T	T	T	T	T	T	T	T	T	T	C	Y	T	T	C
Gm14-973266	A/T	14	973266	A	T	A	A	T	T	T	A	T	T	T	A	A	A	A	A	W	T	A	A
Gm14-973274	T/C	14	973274	T	C	T	T	C	C	C	T	C	C	C	T	T	T	T	T	Y	C	T	T
Gm14-973396	T/C	14	973396	T	C	T	T	C	C	C	T	C	C	C	T	T	T	T	T	Y	C	T	T
Gm14-973511	A/G	14	973511	A	G	A	A	G	G	G	A	G	G	G	A	A	A	A	A	A	G	A	A
Gm14-973664	T/C	14	973664	T	C	T	T	C	C	C	T	C	C	C	T	T	T	T	T	Y	C	T	T
Gm14-973743	A/T	14	973743	A	T	A	A	T	T	T	A	T	T	T	A	A	A	A	A	W	T	A	A
Gm14-973787	C/T	14	973787	C	C	T	C	C	C	C	T	C	C	C	T	T	T	T	C	C	C	T	C
Gm14-973896	A/T	14	973896	A	A	T	A	A	A	A	T	A	A	A	T	T	T	T	A	A	A	T	A
Gm14-974027	C/T	14	974027	C	C	T	C	C	C	C	T	C	C	C	T	T	T	T	C	C	C	T	C
Gm14-974180	T/Y	14	974180	Y	T	Y	T	T	T	T	T	T	T	T	Y	T	Y	T	T	T	T	T	T
Gm14-974211	G/S	14	974211	S	G	S	G	G	G	G	S	G	G	G	S	G	S	G	G	S	G	G	G
Gm14-974255	C/M	14	974255	M	M	M	C	C	C	C	C	C	C	C	M	C	M	C	C	M	C	C	C
Gm14-974289	T/W	14	974289	W	T	W	T	T	T	T	T	T	T	T	T	T	W	N	T	W	T	T	T
Gm14-974295	T/Y	14	974295	Y	T	T	T	T	T	T	T	T	T	T	T	T	Y	T	T	Y	T	T	T
Gm14-974309	A/M	14	974309	M	A	A	A	A	A	A	A	A	A	A	A	A	M	N	A	M	A	A	A
Gm14-974322	A/G	14	974322	R	A	A	G	A	A	A	A	A	A	A	A	A	A	A	G	R	A	A	G
Gm14-974445	A/C	14	974445	A	A	C	A	A	A	A	C	A	A	A	C	C	C	C	A	A	A	C	A
Gm14-974560	G/C	14	974560	G	G	C	G	G	G	G	G	G	G	G	C	C	C	G	G	G	G	G	G
Gm14-974591	G/A	14	974591	G	G	A	G	G	G	G	A	G	G	G	A	A	A	A	G	G	G	A	G
Gm14-974592	A/C	14	974592	A	A	C	A	A	A	A	C	A	A	A	C	C	C	C	A	A	A	C	A
Gm14-974595	T/C	14	974595	T	T	C	T	T	T	T	C	T	T	T	C	C	C	C	T	T	T	C	T
Gm14-974596	G/A	14	974596	G	G	A	G	G	G	G	A	G	G	G	A	A	A	A	G	G	G	A	G
Gm14-974764	G/S	14	974764	S	G	S	G	G	G	G	S	G	G	G	S	G	S	G	G	S	G	G	G
Gm14-974774	C/S	14	974774	S	C	S	C	C	C	C	S	C	C	C	S	C	S	C	C	S	C	C	C
Gm14-974777	A/R	14	974777	R	A	R	A	A	A	A	R	A	A	A	R	A	R	A	A	R	A	A	A
Gm14-974792	T/C	14	974792	T	T	C	T	T	T	T	Y	T	T	T	Y	C	Y	C	T	T	T	C	T
Gm14-974840	C/Y	14	974840	Y	C	C	C	C	C	C	Y	C	C	C	Y	C	Y	C	C	Y	C	C	C
Gm14-974883	T/W	14	974883	W	T	W	T	T	T	T	W	T	T	T	W	T	W	T	T	W	T	T	T
Gm14-974897	T/W	14	974897	W	T	W	T	T	T	T	W	T	T	T	W	T	W	T	T	W	T	T	T
Gm14-974908	A/W	14	974908	W	A	W	A	A	A	A	W	A	A	A	W	A	W	A	A	W	A	A	A
Gm14-974928	T/Y	14	974928	Y	T	Y	T	T	T	T	Y	T	T	T	Y	T	Y	T	T	Y	T	T	T
Gm14-974930	G/R	14	974930	R	G	R	G	G	G	G	R	G	G	G	R	G	R	G	G	R	G	G	G
Gm14-974933	T/Y	14	974933	Y	T	Y	T	T	T	T	T	T	T	T	Y	T	Y	T	T	Y	T	T	T
Gm14-974934	G/S	14	974934	S	G	S	G	G	G	G	G	G	G	G	S	G	S	G	G	S	G	G	G
Gm14-974953	C/Y	14	974953	C	C	Y	C	C	C	C	C	C	C	C	Y	C	Y	C	C	Y	C	C	C
Gm14-975190	T/C	14	975190	T	T	C	T	T	T	T	C	T	T	T	C	C	C	C	T	T	T	C	T
Gm14-975222	T/A	14	975222	T	T	A	T	T	T	T	A	T	T	T	A	A	A	A	T	T	T	A	T
Gm14-975281	T/C	14	975281	T	T	C	T	T	T	T	C	T	T	T	C	C	C	C	T	T	T	C	T
Gm14-975295	A/G	14	975295	A	A	G	A	A	A	A	G	A	A	A	G	G	G	G	A	A	A	G	A
Gm14-975338	A/G	14	975338	A	A	G	A	A	A	A	G	A	A	A	G	G	G	G	A	A	A	G	A
Gm14-975399	G/A	14	975399	G	G	A	G	G	G	G	A	G	G	G	A	A	A	A	G	G	G	A	G
Gm14-975770	G/C	14	975770	G	G	C	G	G	G	G	S	G	G	G	C	C	C	C	G	G	G	C	G
Gm14-976246	T/C	14	976246	T	C	T	T	C	C	C	T	C	C	C	T	T	T	T	T	Y	C	T	T
Gm14-976413	A/G	14	976413	A	A	G	A	A	A	A	G	A	A	A	G	G	G	G	A	A	A	G	A
Gm14-976473	G/A	14	976473	G	G	A	G	G	G	G	A	G	G	G	A	A	A	A	G	G	G	A	G
Gm14-976595	A/T	14	976595	A	T	A	A	T	T	T	A	T	T	T	A	A	A	A	A	W	T	A	A
Gm14-976881	T/C	14	976881	C	T	C	C	T	T	T	T	T	T	T	C	C	T	T	C	Y	T	T	C
Gm14-976971	C/A	14	976971	A	C	C	A	C	C	C	C	C	C	C	C	C	C	C	A	M	C	C	A
Gm14-977350	A/T	14	977350	A	A	W	A	A	A	A	W	A	A	A	T	T	W	T	A	A	A	T	A
Gm14-977560	G/R	14	977560	R	G	R	G	G	G	G	R	G	G	G	R	G	R	G	G	G	G	R	G
Gm14-977589	T/W	14	977589	W	T	W	T	T	T	T	W	T	T	T	W	T	T	T	T	W	T	W	T
Gm14-977590	A/R	14	977590	R	A	R	A	A	A	A	R	A	A	A	R	A	A	A	A	R	A	R	A
Gm14-977612	C/Y	14	977612	Y	C	Y	C	C	C	C	Y	C	C	C	Y	C	C	C	Y	Y	C	Y	C
Gm14-977621	C/S	14	977621	S	C	S	C	C	C	C	S	C	C	C	S	C	C	C	S	S	C	S	C
Gm14-977626	A/M	14	977626	M	M	M	A	A	A	A	M	A	A	A	M	A	A	A	M	M	A	M	A
Gm14-977631	T/K	14	977631	K	T	K	T	T	T	T	K	T	T	T	K	T	T	T	K	K	T	K	T
Gm14-977641	G/R	14	977641	R	G	R	G	G	G	G	R	G	G	G	R	G	R	G	G	R	G	G	G
Gm14-977642	A/R	14	977642	R	A	R	A	A	A	A	R	A	A	A	R	A	R	A	A	R	A	A	A
Gm14-977644	T/Y	14	977644	Y	T	Y	T	T	T	T	Y	T	T	T	Y	T	Y	T	T	Y	T	T	T
Gm14-978025	C/Y	14	978025	Y	C	Y	C	C	C	C	C	C	C	C	C	C	C	N	C	Y	C	C	C
Gm14-978046	C/Y	14	978046	Y	C	Y	C	C	C	C	T	C	C	C	C	C	Y	N	C	Y	C	C	C
Gm14-978063	C/Y	14	978063	C	C	Y	C	C	C	C	T	C	C	C	C	C	C	C	C	Y	C	C	C
Gm14-978069	C/Y	14	978069	C	C	Y	C	C	C	C	T	C	C	C	C	C	Y	N	C	Y	C	C	C
Gm14-978076	A/R	14	978076	A	A	R	A	A	A	A	G	A	A	A	A	A	R	N	A	R	A	A	A
Gm14-978077	T/W	14	978077	T	T	W	T	T	T	T	A	T	T	T	T	T	W	N	T	W	T	T	T
Gm14-978080	G/K	14	978080	G	G	K	G	G	G	G	T	G	G	G	G	G	K	N	G	K	G	G	G
Gm14-978091	T/Y	14	978091	T	T	Y	T	T	T	T	C	T	T	T	T	C	Y	T	T	Y	T	T	T
Gm14-978162	A/G	14	978162	A	A	G	A	A	A	A	G	A	A	A	G	G	G	G	A	A	A	G	A
Gm14-978185	G/A	14	978185	G	G	A	G	G	G	G	A	G	G	G	A	A	A	A	G	G	G	A	G
Gm14-978289	C/T	14	978289	C	C	T	C	C	C	C	T	C	C	C	T	T	T	T	C	C	C	T	C
Gm14-978290	C/G	14	978290	C	C	G	C	C	C	C	G	C	C	C	G	G	G	G	C	C	C	G	C
Gm14-978293	A/G	14	978293	A	A	G	A	A	A	A	G	A	A	A	G	G	G	G	A	A	A	G	A
Gm14-978318	A/G	14	978318	A	A	G	A	A	A	A	G	A	A	A	G	G	G	G	A	A	A	G	A
Gm14-978322	A/G	14	978322	A	A	G	A	A	A	A	G	A	A	A	G	G	G	G	A	A	A	G	A
Gm14-978360	C/T	14	978360	C	C	T	C	C	C	C	T	C	C	C	T	T	T	T	C	C	C	T	C
Gm14-978392	G/T	14	978392	G	G	T	G	G	G	G	T	G	G	G	T	T	T	T	G	G	G	T	G
Gm14-978436	A/C	14	978436	A	A	C	A	A	A	A	C	A	A	A	C	C	C	C	A	A	A	C	A
Gm14-978464	T/C	14	978464	T	T	C	T	T	T	T	C	T	T	T	C	C	C	C	T	T	T	C	T
Gm14-978626	A/T	14	978626	A	A	T	A	A	A	A	T	A	A	A	T	T	T	T	A	A	A	T	A
Gm14-978627	T/A	14	978627	T	T	A	T	T	T	T	A	T	T	T	A	A	A	A	T	T	T	A	T
Gm14-978657	A/G	14	978657	A	A	G	A	A	A	A	G	A	A	A	G	G	G	G	A	A	A	G	A
Gm14-978683	C/T	14	978683	C	C	T	C	C	C	C	T	C	C	C	T	T	T	T	C	C	C	T	C
Gm14-978705	C/T	14	978705	C	C	T	C	C	C	C	T	C	C	C	T	T	T	T	C	C	C	T	C
Gm14-978714	T/A	14	978714	T	T	A	T	T	T	T	A	T	T	T	A	A	A	A	T	T	T	A	T
Gm14-978744	A/G	14	978744	A	A	G	A	A	A	A	G	A	A	A	G	G	G	G	A	A	A	G	A
Gm14-978794	T/C	14	978794	T	T	C	T	T	T	T	C	T	T	T	C	C	C	C	T	T	T	C	T
Gm14-978923	A/C	14	978923	A	A	C	A	A	A	A	C	A	A	A	C	C	C	C	A	A	A	C	A
Gm14-978975	T/C	14	978975	T	T	C	T	T	T	T	C	T	T	T	C	C	C	C	T	T	T	C	T
Gm14-978989	A/T	14	978989	A	A	T	A	A	A	A	T	A	A	A	T	T	T	T	A	A	A	T	A
Gm14-979063	C/G	14	979063	C	C	G	C	C	C	C	G	C	C	C	G	G	G	G	C	C	C	G	C
Gm14-979093	T/G	14	979093	T	T	G	T	T	T	T	G	T	T	T	G	G	G	G	T	T	T	G	T
Gm14-979102	C/T	14	979102	C	C	T	C	C	C	C	T	C	C	C	T	T	T	T	C	C	C	T	C
Gm14-979273	A/T	14	979273	A	A	T	A	A	A	A	T	A	A	A	T	T	T	T	A	A	A	T	A
Gm14-979375	T/A	14	979375	T	T	A	T	T	T	T	A	T	T	T	A	A	A	A	T	T	T	A	T
Gm14-979402	T/A	14	979402	T	T	A	T	T	T	T	A	T	T	T	A	A	A	A	T	T	T	A	T
Gm14-979406	G/A	14	979406	G	G	G	G	G	G	G	A	G	G	G	G	G	A	A	G	G	G	A	G
Gm14-979589	A/T	14	979589	A	A	T	A	A	A	A	T	A	A	A	T	T	T	T	A	A	A	T	A
Gm14-979613	G/T	14	979613	G	G	T	G	G	G	G	T	G	G	G	T	T	T	T	G	G	G	T	G
Gm14-979880	G/T	14	979880	G	G	T	G	G	G	G	T	G	G	G	T	T	T	T	G	G	G	T	G
Gm14-979915	T/G	14	979915	T	T	G	T	T	T	T	G	T	T	T	G	G	G	G	T	T	T	G	T
Gm14-980676	A/G	14	980676	A	A	A	A	A	A	A	G	A	A	A	A	A	G	G	A	A	A	G	A
Gm14-980679	G/T	14	980679	G	G	T	G	G	G	G	T	G	G	G	T	T	T	T	G	G	G	T	G
Gm14-980693	T/C	14	980693	T	T	T	T	T	T	T	C	T	T	T	T	T	C	C	T	T	T	C	T
Gm14-980753	A/T	14	980753	A	A	A	A	A	A	A	T	A	A	A	A	A	T	T	A	A	A	T	A
Gm14-981208	T/G	14	981208	T	T	G	T	T	T	T	G	T	T	T	G	G	G	G	T	T	T	G	T
Gm14-981302	A/G	14	981302	A	A	G	A	A	A	A	G	A	A	A	G	G	G	G	A	A	A	G	A
Gm14-981874	G/A	14	981874	G	G	A	G	G	G	G	G	G	G	G	A	A	G	G	G	G	G	G	G
Gm14-981885	A/T	14	981885	A	A	T	A	A	A	A	T	A	A	A	T	T	T	T	A	A	A	T	A
Gm14-981887	G/A	14	981887	G	G	A	G	G	G	G	A	G	G	G	A	A	A	A	G	G	G	A	G
Gm14-981922	A/G	14	981922	A	A	G	A	A	A	A	G	A	A	A	G	G	G	G	A	A	A	G	A
Gm14-981949	G/A	14	981949	G	G	A	G	G	G	G	G	G	G	G	A	A	G	A	G	G	G	G	G
Gm14-981980	T/C	14	981980	T	T	C	T	T	T	T	C	T	T	T	C	C	C	C	T	T	T	C	T
Gm14-982034	T/C	14	982034	T	T	C	T	T	T	T	C	T	T	T	C	C	C	C	T	T	T	C	T
Gm14-982091	C/T	14	982091	C	C	C	C	C	C	C	T	C	C	C	C	C	T	T	C	C	C	T	C
Gm14-982118	T/A	14	982118	T	T	A	T	T	T	T	A	T	T	T	A	A	A	A	T	T	T	A	T
Gm14-982127	C/G	14	982127	C	C	G	C	C	C	C	G	C	C	C	G	G	G	G	C	C	C	G	C
Gm14-982142	G/A	14	982142	G	G	A	G	G	G	G	A	G	G	G	A	A	A	A	G	G	G	A	G
Gm14-982194	A/G	14	982194	A	A	G	A	A	A	A	G	A	A	A	G	G	G	G	A	A	A	G	A
Gm14-982214	A/G	14	982214	A	G	A	A	G	G	G	A	G	G	G	A	A	A	A	A	R	G	A	A
Gm14-982271	G/A	14	982271	G	G	G	G	G	G	G	A	G	G	G	G	G	A	A	G	G	G	A	G
Gm14-982317	A/G	14	982317	A	A	G	A	A	A	A	G	A	A	A	G	G	G	G	A	A	A	G	A
Gm14-982344	G/A	14	982344	G	G	A	G	G	G	G	A	G	G	G	A	A	A	A	G	G	G	A	G
Gm14-982348	A/G	14	982348	A	A	G	A	A	A	A	G	A	A	A	G	G	G	G	A	A	A	G	A
Gm14-982358	T/G	14	982358	T	T	G	T	T	T	T	G	T	T	T	G	G	G	G	T	T	T	G	T
Gm14-982412	T/A	14	982412	T	T	A	T	T	T	T	A	T	T	T	A	A	A	A	T	T	T	A	T
Gm14-982431	C/T	14	982431	T	C	C	T	C	C	C	C	C	C	C	C	C	C	C	T	T	C	C	T
Gm14-982442	A/G	14	982442	A	A	G	A	A	A	A	G	A	A	A	G	G	G	G	A	A	A	G	A
Gm14-982481	G/A	14	982481	G	G	A	G	G	G	G	A	G	G	G	A	A	A	A	G	G	G	A	G
Gm14-982526	G/T	14	982526	G	G	G	G	G	G	G	T	G	G	G	G	G	T	T	G	G	G	T	G
Gm14-982539	A/G	14	982539	A	A	G	A	A	A	A	G	A	A	A	G	G	G	G	A	A	A	G	A
Gm14-982569	T/C	14	982569	T	T	C	T	T	T	T	C	T	T	T	C	C	C	C	T	T	T	C	T
Gm14-982819	T/G	14	982819	T	T	G	T	T	T	T	G	T	T	T	G	G	G	G	T	T	T	G	T
Gm14-982861	G/C	14	982861	G	G	C	G	G	G	G	C	G	G	G	C	C	C	C	G	G	G	C	G
Gm14-982869	A/G	14	982869	A	A	G	A	A	A	A	G	A	A	A	G	G	G	G	A	A	A	G	A
Gm14-982919	C/T	14	982919	C	C	T	C	C	C	C	T	C	C	C	T	T	T	T	C	C	C	T	C
Gm14-982948	G/A	14	982948	A	G	G	A	G	G	G	G	G	G	G	G	G	G	G	A	A	G	G	A
Gm14-982999	G/A	14	982999	G	G	A	G	G	G	G	A	G	G	G	A	A	A	A	G	G	G	A	G
Gm14-983041	A/G	14	983041	A	A	G	A	A	A	A	G	A	A	A	G	G	G	G	A	A	A	G	A
Gm14-983071	T/C	14	983071	T	T	C	T	T	T	T	C	T	T	T	C	C	C	C	T	T	T	C	T
Gm14-983151	C/A	14	983151	C	C	A	C	C	C	C	A	C	C	C	A	A	A	A	C	C	C	A	C
Gm14-983165	G/A	14	983165	G	G	A	G	G	G	G	A	G	G	G	A	A	A	A	G	G	G	A	G
Gm14-983352	A/G	14	983352	A	A	G	A	A	A	A	G	A	A	A	G	G	G	G	A	A	A	G	A
Gm14-983466	T/A	14	983466	T	T	A	T	T	T	T	A	T	T	T	A	A	A	A	T	T	T	A	T
Gm14-983485	T/A	14	983485	T	T	A	T	T	T	T	A	T	T	T	A	A	A	A	T	T	T	A	T
Gm14-983686	C/T	14	983686	C	C	T	C	C	C	C	T	C	C	C	T	T	T	T	C	C	C	T	C
Gm14-983883	C/G	14	983883	C	C	G	C	C	C	C	G	C	C	C	G	G	G	S	C	C	C	G	C
Gm14-984320	T/A	14	984320	T	T	A	T	T	T	T	A	T	T	T	A	A	A	A	T	T	T	A	T
Gm14-984355	T/C	14	984355	T	T	C	T	T	T	T	C	T	T	T	C	C	C	C	T	T	T	C	T
Gm14-984412	T/A	14	984412	T	T	A	T	T	T	T	A	T	T	T	A	A	A	A	T	T	T	A	T
Gm14-984419	T/C	14	984419	T	C	T	T	C	C	C	T	C	C	C	T	T	T	T	T	Y	C	T	T
Gm14-984431	T/C	14	984431	T	T	C	T	T	T	T	C	T	T	T	C	C	C	C	T	T	T	C	T
Gm14-985476	A/T	14	985476	A	A	T	A	A	A	A	T	A	A	A	T	T	T	T	A	A	A	T	A
Gm14-985490	T/C	14	985490	T	T	T	T	T	T	T	C	T	T	T	T	T	C	C	T	T	T	C	T
Gm14-986120	C/T	14	986120	C	C	T	C	C	C	C	T	C	C	C	T	T	T	T	C	C	C	T	C
Gm14-986156	C/A	14	986156	C	A	C	C	A	A	A	C	A	A	A	C	C	C	C	C	M	A	C	C
Gm14-987207	A/T	14	987207	A	A	A	A	A	A	A	T	A	A	A	A	A	T	T	A	A	A	T	A
Gm14-987414	A/G	14	987414	A	A	G	A	A	A	A	G	A	A	A	G	G	G	G	A	A	A	G	A
Gm14-987550	C/A	14	987550	C	C	A	C	C	C	C	A	C	C	C	A	A	A	A	C	C	C	A	C
Gm14-987684	T/A	14	987684	T	T	A	T	T	T	T	A	T	T	T	A	A	A	A	T	T	T	A	T
Gm14-987988	A/T	14	987988	A	A	T	A	A	A	A	T	A	A	A	T	T	T	T	A	A	A	T	A
Gm14-987989	T/A	14	987989	T	T	A	T	T	T	T	A	T	T	T	A	A	A	A	T	T	T	A	T
Gm14-988031	A/G	14	988031	A	A	A	A	A	A	A	G	A	A	A	A	A	G	G	A	A	A	G	A
Gm14-988176	T/G	14	988176	T	T	G	T	T	T	T	G	T	T	T	G	G	G	G	T	T	T	G	T
Gm14-988179	A/G	14	988179	A	A	G	A	A	A	A	G	A	A	A	G	G	G	G	A	A	A	G	A
Gm14-988187	T/C	14	988187	T	T	C	T	T	T	T	C	T	T	T	C	C	C	C	T	T	T	C	T
Gm14-988265	G/T	14	988265	G	G	T	G	G	G	G	T	G	G	G	T	T	T	T	G	G	G	T	G
Gm14-988267	A/C	14	988267	A	A	C	A	A	A	A	C	A	A	A	C	C	C	C	A	A	A	C	A
Gm14-989796	C/A	14	989796	C	C	A	C	C	C	C	A	C	C	C	A	A	A	A	C	C	C	A	C
Gm14-989943	G/T	14	989943	G	G	T	G	G	G	G	T	G	G	G	T	T	T	T	G	G	G	T	G
Gm14-990030	T/A	14	990030	T	T	A	T	T	T	T	A	T	T	T	A	A	A	A	T	T	T	A	T
Gm14-990031	T/C	14	990031	T	T	C	T	T	T	T	C	T	T	T	C	C	C	C	T	T	T	C	T
Gm14-990035	G/A	14	990035	G	G	A	G	G	G	G	A	G	G	G	A	A	A	A	G	G	G	A	G
Gm14-990066	T/G	14	990066	T	T	G	T	T	T	T	G	T	T	T	G	G	G	G	T	T	T	G	T
Gm14-990083	C/T	14	990083	C	C	T	C	C	C	C	T	C	C	C	T	T	T	T	C	C	C	T	C
Gm14-990150	A/T	14	990150	A	A	T	A	A	A	A	T	A	A	A	T	T	T	T	A	A	A	T	A
Gm14-990169	A/T	14	990169	A	A	T	A	A	A	A	T	A	A	A	T	T	T	T	A	A	A	T	A
Gm14-990221	G/T	14	990221	G	G	T	G	G	G	G	T	G	G	G	T	T	T	T	G	G	G	T	G
Gm14-990321	T/A	14	990321	T	T	A	T	T	T	T	A	T	T	T	A	A	A	A	T	T	T	A	T
Gm14-990351	G/T	14	990351	G	G	T	G	G	G	G	T	G	G	G	T	T	T	T	G	G	G	T	G
Gm14-990399	G/A	14	990399	G	G	A	G	G	G	G	A	G	G	G	A	A	A	A	G	G	G	A	G
Gm14-990579	A/T	14	990579	A	A	T	A	A	A	A	T	A	A	A	T	T	T	T	A	A	A	T	A
Gm14-990583	C/A	14	990583	C	C	A	C	C	C	C	A	C	C	C	A	A	A	N	C	C	C	A	C
Gm14-990647	G/T	14	990647	G	G	T	G	G	G	G	T	G	G	G	T	T	T	T	G	G	G	T	G
Gm14-990991	T/C	14	990991	T	T	C	T	T	T	T	C	T	T	T	C	C	C	C	T	T	T	C	T
Gm14-991016	T/C	14	991016	T	T	C	T	T	T	T	C	T	T	T	C	C	C	C	T	T	T	C	T
Gm14-991342	T/C	14	991342	T	T	C	T	T	T	T	C	T	T	T	C	C	C	C	T	T	T	C	T
Gm14-991722	G/A	14	991722	G	G	A	G	G	G	G	A	G	G	G	A	A	A	A	G	G	G	A	G
Gm14-991737	T/C	14	991737	T	T	C	T	T	T	T	C	T	T	T	C	C	C	C	T	T	T	C	T
Gm14-991744	A/G	14	991744	A	A	G	A	A	A	A	G	A	A	A	G	G	G	G	A	A	A	G	A
Gm14-992809	T/A	14	992809	A	T	A	A	T	T	T	T	T	T	T	A	A	T	T	A	W	T	T	A
Gm14-993149	C/A	14	993149	A	C	C	A	C	C	C	C	C	C	C	C	C	C	C	A	A	C	C	A
Gm14-993165	G/A	14	993165	G	A	G	G	A	A	A	G	A	A	A	G	G	G	R	G	G	A	G	G
Gm14-993249	T/C	14	993249	C	T	T	C	T	T	T	T	T	T	T	T	T	T	T	C	Y	T	T	C
Gm14-994267	C/A	14	994267	A	C	C	A	C	C	C	C	C	C	C	C	C	C	C	A	A	C	C	A
Gm14-994289	G/A	14	994289	A	G	G	A	G	G	G	G	G	G	G	G	G	G	G	A	A	G	G	A
Gm14-994459	C/G	14	994459	G	C	C	G	C	C	C	C	C	C	C	C	C	C	C	G	G	C	C	G
Gm14-994471	A/T	14	994471	T	A	A	T	A	A	A	A	A	A	A	A	A	A	A	T	T	A	A	T
Gm14-994536	G/C	14	994536	G	C	G	G	C	C	C	G	C	C	C	G	G	G	G	G	G	C	G	G
Gm14-994538	A/G	14	994538	G	A	A	G	A	A	A	A	A	A	A	A	A	A	A	G	G	A	A	G
Gm14-994551	T/C	14	994551	T	T	C	T	T	T	T	T	T	T	T	C	C	T	T	T	T	T	T	T
Gm14-994593	G/A	14	994593	A	A	G	G	G	A	G	G	G	G	G	G	G	G	G	A	R	G	G	G
Gm14-994628	G/C	14	994628	G	G	G	G	G	G	G	G	G	G	G	G	G	C	C	G	G	G	G	G
Gm14-994654	A/G	14	994654	G	A	A	A	A	A	A	A	A	A	A	A	A	A	A	G	G	A	A	A
Gm14-994679	G/A	14	994679	A	G	G	G	G	G	G	G	G	G	G	G	G	G	G	A	A	G	G	G
Gm14-994779	T/A	14	994779	T	T	T	T	T	T	T	A	T	T	T	T	T	A	T	T	W	T	T	T
Gm14-994990	A/G	14	994990	G	A	G	G	A	A	A	A	A	A	A	G	G	A	A	G	A	A	A	G
Gm14-995080	T/C	14	995080	C	T	T	C	T	T	T	T	T	T	T	T	T	T	T	C	T	T	T	C
Gm14-995106	A/G	14	995106	G	A	A	G	A	A	A	A	A	A	A	A	A	A	A	G	A	A	A	G
Gm14-995120	T/C	14	995120	C	T	C	C	T	T	T	T	T	T	T	C	C	T	T	C	C	T	T	C
Gm14-995200	T/C	14	995200	C	T	T	C	T	T	T	T	T	T	T	T	T	T	T	C	Y	T	T	C
Gm14-995203	G/A	14	995203	A	G	G	A	G	G	G	A	G	G	G	G	G	A	A	A	R	G	A	A
Gm14-995242	T/C	14	995242	C	T	T	C	T	T	T	T	T	T	T	T	T	T	T	C	Y	T	T	C
Gm14-995256	A/T	14	995256	T	A	A	T	A	A	A	A	A	A	A	A	A	A	A	T	W	A	A	T
Gm14-995287	G/A	14	995287	A	G	G	A	G	G	G	G	G	G	G	G	G	G	G	A	R	G	G	A
Gm14-995391	T/A	14	995391	A	T	T	A	T	T	T	T	T	T	T	T	T	T	T	A	A	T	T	A
Gm14-995397	A/T	14	995397	A	A	T	A	A	A	A	A	A	A	A	T	T	A	A	A	A	A	A	A
Gm14-995398	C/A	14	995398	C	C	A	C	C	C	C	C	C	C	C	A	A	C	C	C	C	C	C	C
Gm14-995626	C/T	14	995626	T	C	C	T	C	C	C	C	C	C	C	C	C	C	C	T	Y	C	C	T
Gm14-995939	T/Y	14	995939	T	T	Y	Y	T	T	T	T	T	T	T	Y	T	Y	T	Y	T	T	T	Y
Gm14-996195	C/T	14	996195	T	C	T	T	C	C	C	C	C	C	C	T	T	Y	C	T	T	Y	C	T
Gm14-996706	G/A	14	996706	A	G	A	A	G	G	G	G	G	G	G	A	A	G	R	A	R	G	G	A
Gm14-996714	C/S	14	996714	C	C	C	S	C	C	C	C	C	C	C	C	C	C	S	S	C	C	C	S
Gm14-997021	A/W	14	997021	A	A	A	A	A	A	A	A	A	A	A	W	W	A	W	A	A	A	W	A
Gm14-997101	C/Y	14	997101	C	C	Y	C	C	C	C	C	C	C	C	Y	Y	Y	Y	C	C	C	Y	C
Gm14-997110	T/Y	14	997110	T	T	Y	T	T	T	T	Y	T	T	T	Y	Y	Y	Y	T	T	T	Y	T
Gm14-997173	Y/T	14	997173	Y	Y	T	Y	Y	Y	Y	T	T	Y	Y	T	T	T	T	Y	T	Y	T	Y
Gm14-997285	G/R	14	997285	G	G	R	G	G	G	G	R	G	G	G	R	R	R	R	G	G	G	R	G
Gm14-998956	C/T	14	998956	C	C	C	C	T	T	T	Y	T	T	T	C	C	C	T	C	C	T	T	C
Gm14-999403	C/T	14	999403	C	T	C	C	T	T	T	C	T	T	T	C	C	C	C	C	Y	T	C	C
Gm14-999601	C/Y	14	999601	C	C	Y	C	Y	C	C	C	C	C	C	C	C	Y	C	Y	C	Y	C	Y
Gm14-999637	C/S	14	999637	C	C	S	S	S	C	C	S	C	C	C	S	C	S	C	S	C	S	C	S
Gm14-999694	Y/C	14	999694	C	Y	Y	Y	Y	C	C	Y	C	C	C	Y	C	Y	Y	Y	C	Y	C	Y
Gm14-999770	Y/C	14	999770	C	Y	Y	Y	Y	C	C	Y	C	C	C	Y	C	Y	Y	Y	Y	Y	C	T
Gm14-1000078	Y/T	14	1000078	Y	Y	Y	Y	Y	T	T	Y	T	T	T	Y	T	Y	Y	Y	Y	T	T	Y
Gm14-1000089	M/A	14	1000089	A	M	C	M	M	A	A	M	A	A	A	C	C	M	M	M	M	A	A	M
Gm14-1000234	R/A	14	1000234	R	R	R	R	R	A	A	A	R	A	A	R	A	R	A	R	R	R	A	R
Gm14-1000323	C/S	14	1000323	C	S	S	S	S	C	C	C	C	C	C	S	C	C	S	S	S	C	C	S
Gm14-1000387	R/G	14	1000387	G	R	R	R	R	G	G	G	G	G	G	R	G	G	R	R	R	R	G	R
Gm14-1000396	A/R	14	1000396	A	R	R	R	R	A	A	A	A	A	A	R	A	A	R	R	R	R	A	R
Gm14-1000444	R/G	14	1000444	G	R	G	G	R	A	A	R	A	A	A	G	G	R	R	G	R	R	A	G
Gm14-1000462	A/R	14	1000462	A	R	A	R	R	A	A	R	A	A	A	R	A	A	R	R	R	R	A	R
Gm14-1000589	G/R	14	1000589	G	G	R	G	G	G	G	G	G	G	G	R	G	G	G	R	G	G	G	R
Gm14-1000611	C/M	14	1000611	C	C	M	C	C	C	C	C	C	C	C	M	C	M	C	M	C	C	C	M
Gm14-1000612	G/K	14	1000612	G	G	G	G	G	G	G	G	G	G	G	K	G	G	G	K	G	G	G	K
Gm14-1000615	G/R	14	1000615	G	G	G	G	G	G	G	G	G	G	G	R	G	G	G	R	G	G	G	R
Gm14-1001335	T/A	14	1001335	A	T	A	A	T	T	T	T	T	T	T	A	A	T	T	A	W	T	T	A
Gm14-1001855	T/C	14	1001855	C	T	Y	C	T	T	T	T	T	T	T	Y	C	T	T	C	C	T	T	C
Gm14-1001916	C/Y	14	1001916	C	C	Y	C	C	C	C	C	C	C	C	Y	C	C	Y	C	C	C	Y	C
Gm14-1001985	A/R	14	1001985	A	A	R	A	A	A	A	A	A	A	A	R	A	A	R	A	A	A	R	A
Gm14-1002008	G/R	14	1002008	G	G	R	G	G	G	G	G	G	G	G	R	G	G	R	G	G	G	R	G
Gm14-1002049	G/A	14	1002049	A	G	R	A	G	G	G	G	G	G	G	R	A	G	G	A	R	G	G	A
Gm14-1002052	G/R	14	1002052	G	G	R	G	G	G	G	G	G	G	G	R	G	G	R	G	G	G	R	G
Gm14-1002137	T/K	14	1002137	T	T	K	T	T	T	T	T	T	T	T	K	T	K	T	T	T	T	K	T
Gm14-1002192	T/G	14	1002192	T	G	T	T	G	G	G	T	G	G	G	T	T	T	T	T	K	G	T	T
Gm14-1002269	C/A	14	1002269	C	A	C	C	A	A	A	C	A	A	A	C	C	C	C	C	M	A	C	C
[truncated: 1,058 more rows]
